# Supplementary material for: Metabolomics and Transcriptome Analysis of Rapeseed Under Salt Stress at Germination Stage
Source: Curr Issues Mol Biol. 2025 Jun 24;47(7):481. doi: 10.3390/cimb47070481 (PMC12293533; doi:10.3390/cimb47070481)
Supplement: Supplementary file 1 [file cimb-47-00481-s001.zip › Table S1.xlsx]

## Sheet: Sheet1
Table S1 The detail information of DEMs.
Metabolites	Molecular Weight (Da)	Formula	Compounds	Class	CAS	cpd_ID	Fold_Change	Log2FC	VIP	Pvalue	Padj	type
hymn01696	194.043	C6H10O7	D-Glucoronic acid	Saccharides and Alcohols	6556-12-03	C00191	5.03e-07	-20.9231	1.21544	5.1e-05	0.000655616	down
hymn04416	126.032	C6H6O3	Pyrogallol	Others	87-66-1	C01108	5.04e-07	-20.9206	1.17832	0.00193946	0.0063523	down
hymn00857	146.058	C6H10O4	Methylglutaric acid	Organic acids	18069-17-5	--	9.53e-07	-20.0015	1.21968	9.26e-06	0.00024154	down
hymn01660	137.048	C7H7NO2	Trigonelline	Alkaloids	535-83-1	C01004	1.08e-06	-19.8177	1.17129	0.0026824	0.00826352	down
hymn05019	1004.26	C42H52O28	Kaempferol-O-rhamnosylsophoroside-O-malonyl-glucoside	Flavonols	-	--	1.19e-06	-19.6812	1.17596	0.00222281	0.00707974	down
hymn05647	522.21	C26H34O11	(-)-isolariciresinol 4-O-β-D-glucopyranoside	Lignans	-	--	1.34e-06	-19.5069	1.13738	0.00694424	0.0159599	down
hymn03250	207.053	C10H9NaO4	Sodium ferulate	Phenolic acids	-	--	2.5e-06	-18.607	1.20431	0.000322799	0.00205626	down
hymn01479	712.149	C30H32O20	Quercetin-5-O-malonylhexosyl-hexoside	Flavonols	-	--	2.7e-06	-18.4972	1.19906	0.000540253	0.00263292	down
hymn02880	454.21	C25H30N2O6	Diferuloylcadaverine	Alkaloids	-	--	5.5e-06	-17.4731	1.16584	0.0031317	0.00908082	down
hymn07749	308.122	C11H20N2O8	L-Glutamine-O-glycoside	Amino acids and derivatives	-	--	0.0158176	-5.98232	1.19358	0.000807612	0.00357026	down
hymn00794	184.074	C5H15NO4P+	O-Phosphocholine	Alkaloids	107-73-3	C00588	0.0160304	-5.96305	1.22184	9.36e-07	7.81e-05	down
hymn00198	180.063	C6H12O6	D(+)-Glucose	Saccharides and Alcohols	50-99-7	C00031	0.0225158	-5.47292	1.20536	0.000317766	0.00205626	down
hymn00583	308.122	C11H20N2O8	L-Glutamine O-hexside	Amino acids and derivatives	-	--	0.0234115	-5.41664	1.2083	0.000198176	0.00163596	down
hymn00815	290.04	C7H15O10P	D-Sedoheptuiose 7-phosphate	Saccharides and Alcohols	2646-35-7	--	0.0241236	-5.37341	1.19908	0.000532138	0.00261146	down
hymn00767	229.088	C9H15N3O2S	Ergothioneine	Others	497-30-3	C05570	0.0257006	-5.28206	1.19965	0.000532623	0.00261146	down
hymn04690	488.174	C18H32O15	Solatriose	Saccharides and Alcohols	528-40-5	--	0.0317477	-4.9772	1.20664	0.000245118	0.00188858	down
hymn07703	133.038	C4H7NO4	Iminodiacetic acid	Organic acids	142-73-4	C19911	0.0392145	-4.67247	1.22268	1.38e-10	1.12e-07	down
hymn01578	141.019	C2H8NO4P	O-Phosphorylethanolamine	Others	1071-23-4	C00346	0.040464	-4.62722	1.22222	3.18e-07	5.85e-05	down
hymn01930	136.037	C4H8O5	Threonate	Saccharides and Alcohols	70753-61-6	--	0.0419627	-4.57475	1.22082	3.15e-06	0.00014987	down
hymn03496	146.058	C6H10O4	2,2-Dimethylsuccinic acid	Phenolic acids	-	--	0.0435479	-4.52125	1.22112	2.47e-06	0.000142847	down
hymn01876	192.027	C6H8O7	Citric Acid	Organic acids	77-92-9	C00158	0.044384	-4.49382	1.21428	7.43e-05	0.000837903	down
hymn07698	136.037	C4H8O5	D-Threonic Acid	Saccharides and Alcohols	3909-12-04	C21649	0.0476261	-4.3921	1.21935	1.24e-05	0.000295629	down
hymn06034	134.022	C4H6O5	3-Dehydro-L-Threonic Acid	Organic acids	-	C03064	0.0497821	-4.32823	1.20723	0.000253687	0.00191155	down
hymn03453	266.225	C17H30O2	Methyl 7,10-hexadecadienoate	Free fatty acids	-	--	0.0534701	-4.22512	1.21744	2.99e-05	0.000474269	down
hymn07804	134.058	C5H10O4	2,3-Dihydroxy-3-Methylbutanoic Acid	Organic acids	1756-18-9	C04039	0.0539425	-4.21243	1.20163	0.000465163	0.00245959	down
hymn01701	290.004	C6H11PO11	Glucarate O-Phosphoric acid	Saccharides and Alcohols	-	--	0.0561481	-4.15462	1.2189	1.51e-05	0.000331678	down
hymn07711	166.084	C6H14O5	L-Fucitol	Saccharides and Alcohols	13074-06-1	--	0.057974	-4.10845	1.19066	0.0010599	0.00424485	down
hymn05323	676.367	C33H56O14	2,3-Dihydroxypropyl-9,12,15-octadecatrienoate-hexose-hexose	Free fatty acids	-	--	0.0596013	-4.06851	1.18431	0.00142944	0.00520907	down
hymn07715	176.032	C6H8O6	Erythorbic Acid; Isoascorbic Acid	Vitamins	89-65-6	--	0.0652448	-3.93799	1.16354	0.00343135	0.00963875	down
hymn00894	133.038	C4H7NO4	L-AsparticAcid	Amino acids and derivatives	56-84-8	C00049	0.0652643	-3.93756	1.21989	7e-06	0.000207144	down
hymn00585	398.137	C15H22N6O5S	S-Adenosylmethionine	Amino acids and derivatives	29908-03-0	C00019	0.0705281	-3.82566	1.21902	1.4e-05	0.000323588	down
hymn01188	350.246	C21H34O4	MAG(18:4)isomer1	Glycerol ester	-	--	0.0712785	-3.81039	1.20213	0.000445522	0.00240357	down
hymn04691	176.032	C6H8O6	L-Ascorbic acid	Vitamins	50-81-7	C00072	0.0742431	-3.7516	1.1655	0.00323342	0.00934227	down
hymn01867	166.048	C5H10O6	D-Xylonic acid	Organic acids	526-91-0	C00502	0.0755359	-3.72669	1.22102	3.46e-06	0.000155338	down
hymn01848	134.022	C4H6O5	Malic acid	Organic acids	636-61-3	C00497	0.0757724	-3.72218	1.20209	0.000445657	0.00240357	down
hymn00580	234.158	C10H22N2O4	Lysine butyrate	Amino acids and derivatives	80407-71-2	--	0.0761277	-3.71543	1.22215	3.62e-07	5.85e-05	down
hymn01697	196.058	C6H12O7	Gluconic acid	Saccharides and Alcohols	526-95-4	C00257	0.0774315	-3.69094	1.21646	3.78e-05	0.000537097	down
hymn07805	176.068	C7H12O5	2-Propylmalic Acid	Organic acids	-	C05994	0.0802612	-3.63915	1.1807	0.00173954	0.00596309	down
hymn01584	176.032	C6H8O6	D-Glucurono-6,3-lactone	Others	32449-92-6	C02670	0.0805141	-3.63461	1.20576	0.000294456	0.00198698	down
hymn00902	147.053	C5H9NO4	O-Acetylserine	Amino acids and derivatives	5147-00-2	C00979	0.0814149	-3.61856	1.22076	3.86e-06	0.000164302	down
hymn07697	162.053	C6H10O5	1,6-anhydro-β-D-glucose	Saccharides and Alcohols	498-07-7	--	0.0836487	-3.57951	1.21773	2.75e-05	0.000453698	down
hymn03596	676.419	C38H60O10	3-O-(2-O-Acetyl-β-D-glucopyranosyl) oleanolic acid	Terpenoids	-	--	0.0838852	-3.57544	1.19046	0.00104796	0.00421993	down
hymn01685	152.068	C5H12O5	Ribitol	Saccharides and Alcohols	488-81-3	C00474	0.0848477	-3.55898	1.1915	0.000978238	0.00403772	down
hymn00366	161.1	C6H11NO4	2-Aminoadipic acid (L-Homoglutamic acid)	Amino acids and derivatives	542-32-5	C00956	0.0876415	-3.51224	1.22023	6.71e-06	0.000207144	down
hymn00635	461.153	C19H27NO12	Anthranilate O-hexosyl-O-hexoside	Phenolic acids	-	--	0.0906868	-3.46296	1.21106	0.000136046	0.0012507	down
hymn06040	176.068	C7H12O5	3-Isopropylmalic Acid	Organic acids	921-28-8	C04411	0.0920449	-3.44152	1.17812	0.00195961	0.00639244	down
hymn07714	150.053	C5H10O5	DL-Xylose	Saccharides and Alcohols	25990-60-7	--	0.0941927	-3.40824	1.22173	1.21e-06	8.14e-05	down
hymn01682	150.053	C5H10O5	D-(-)-Arabinose	Saccharides and Alcohols	10323-20-3	--	0.0944151	-3.40484	1.21874	1.55e-05	0.000331678	down
hymn05965	295.057	C8H14N3O7P	5-aminoimidazole ribonucleotide	Nucleotides and derivatives	25635-88-5	--	0.0945531	-3.40273	1.22047	5.67e-06	0.000200927	down
hymn01238	334.057	C11H15N2O8P	β-Nicotinamide mononucleotide	Nucleotides and derivatives	1094-61-7	C00455	0.0970419	-3.36525	1.21373	8.77e-05	0.000898248	down
hymn01851	145.074	C6H11NO3	4-Acetamidobutyric acid	Organic acids	3025-96-5	C02946	0.097835	-3.35351	1.1877	0.00126472	0.00479039	down
hymn07746	461.153	C19H27NO12	Anthranilate-1-O-Sophoroside	Phenolic acids	-	--	0.0984013	-3.34518	1.22192	6.42e-07	6.5e-05	down
hymn00884	119.058	C4H9NO3	L-(-)-Threonine	Amino acids and derivatives	72-19-5	C00188	0.0996275	-3.32731	1.22231	1.31e-07	3.53e-05	down
hymn02890	676.367	C33H56O14	1-α-Linolenoyl-glycerol-diglucoside	Glycerol ester	-	--	0.101425	-3.30151	1.21755	2.28e-05	0.000392145	down
hymn07840	147.053	C5H9NO4	L-threo-3-Methylaspartate	Amino acids and derivatives	6061-13-8	C03618	0.103739	-3.26897	1.2215	1.06e-06	7.81e-05	down
hymn02889	676.367	C33H56O14	2-γ-Linolenoyl-glycerol-diglucoside	Glycerol ester	-	--	0.104166	-3.26304	1.21714	3.2e-05	0.000488303	down
hymn07832	259.046	C6H14NO8P	D-Glucosamine 1-phosphate	Saccharides and Alcohols	2152-75-2	C06156	0.117045	-3.09487	1.22027	7.25e-06	0.000207144	down
hymn01700	260.03	C6H13O9P	D-Glucose 6-phosphate	Saccharides and Alcohols	56-73-5	C00092	0.118284	-3.07967	1.22004	6.53e-06	0.000207144	down
hymn02871	356.111	C16H20O9	5-O-feruloyl-L-arabinose	Saccharides and Alcohols	-	--	0.118696	-3.07466	1.18965	0.00104846	0.00421993	down
hymn01428	316.058	C16H12O7	Isorhamnetin	Flavonols	480-19-3	C10084	0.12096	-3.04739	1.2048	0.000321156	0.00205626	down
hymn01556	520.194	C26H32O11	Terpineol monO-glucoside	Lignans	-	--	0.123599	-3.01626	1.20567	0.000301088	0.00201306	down
hymn01877	192.063	C7H12O6	Quinic Acid	Organic acids	77-95-2	C00296	0.128301	-2.9624	1.2154	5.11e-05	0.000655616	down
hymn03111	386.121	C17H22O10	Sinapic acid-glycoside	Phenolic acids	-	--	0.131591	-2.92587	1.14797	0.00533343	0.0133336	down
hymn00108	101.048	C4H7NO2	1-Aminocyclopropane carboxylic acid	Organic acids	22059-21-8	C01234	0.132029	-2.92107	1.20772	0.000217772	0.00172723	down
hymn00917	169.085	C7H11N3O2	1-Methylhistidine	Amino acids and derivatives	368-16-1	C01152	0.132128	-2.91999	1.21648	3.42e-05	0.000496346	down
hymn00434	695.4	C33H58O14	DGMG (18:2) isomer3	Glycerol ester	-	-	0.133767	-2.9022	1.20594	0.000294227	0.00198698	down
hymn01829	116.011	C4H4O4	Fumaric acid	Organic acids	110-17-8	C00122	0.134979	-2.88919	1.19978	0.000544264	0.00263658	down
hymn01820	103.063	C4H9NO2	γ-Aminobutyric acid	Organic acids	1956-12-02	C00334	0.135229	-2.88652	1.21226	9.82e-05	0.000968509	down
hymn00932	188.116	C8H16N2O3	N6-Acetyl-L-lysine	Amino acids and derivatives	692-04-6	C02727	0.135625	-2.88231	1.19261	0.000943662	0.00393517	down
hymn00903	147.053	C5H9NO4	L-Glutamic acid	Amino acids and derivatives	56-86-0	C00025	0.144209	-2.79377	1.22019	5.91e-06	0.000200927	down
hymn01749	354.095	C16H18O9	Scopolin	Coumarins	531-44-2	C01527	0.144305	-2.7928	1.06219	0.0242845	0.0434649	down
hymn07842	188.152	C9H20N2O2	Trimethyllysine	Others	23284-33-5	C03793	0.156071	-2.67972	1.21429	7.39e-05	0.000837903	down
hymn05762	518.179	C26H30O11	Phellamurin	Flavanols	52589-11-4	C09808	0.156439	-2.67633	1.19992	0.000521635	0.00258897	down
hymn02780	550.205	C27H34O12	Eucommin A	Lignans	99633-12-2	C10560	0.156511	-2.67566	1.20795	0.000211992	0.00170289	down
hymn02157	143.095	C7H13NO2	Stachydrine	Alkaloids	471-87-4	C10172	0.156706	-2.67387	1.20629	0.000255188	0.00191155	down
hymn01246	566.055	C15H24N2O17P2	Uridine 5'-diphospho-D-glucose	Nucleotides and derivatives	133-89-1	C00029	0.161993	-2.626	1.203	0.000369809	0.00223265	down
hymn01869	166.975	C3H4KO6P	Phosphoenolpyruvic acid	Organic acids	4265-07-0	--	0.163187	-2.6154	1.20059	0.000506163	0.00255929	down
hymn01842	131.095	C6H13NO2	6-Aminocaproic acid	Organic acids	60-32-2	C02378	0.163394	-2.61357	1.22027	5.43e-06	0.000200927	down
hymn05321	671.409	C31H61O14N	3-Hydroxypropyl palmitate glc-glucosamine	Alkaloids	-	--	0.164539	-2.6035	1.14865	0.00534004	0.0133336	down
hymn03421	210.074	C7H14O7	Sedoheptulose	Saccharides and Alcohols	3019-74-7	C02076	0.164974	-2.59969	1.20594	0.000267695	0.00194656	down
hymn07760	276.132	C11H20N2O6	L-Saccharopine	Amino acids and derivatives	997-68-2	C00449	0.168722	-2.56728	1.16947	0.00287688	0.0086843	down
hymn07821	210.038	C6H10O8	D-Galactaric acid	Saccharides and Alcohols	526-99-8	C00879	0.171053	-2.54749	1.20704	0.000249279	0.00190252	down
hymn01699	260.03	C6H13O9P	Glucose-1-phosphate	Saccharides and Alcohols	59-56-3	C00103	0.172398	-2.53619	1.20183	0.000415551	0.00231849	down
hymn02885	514.314	C27H46O9	2-γ-Linolenoyl-glycerol-glucoside	Glycerol ester	-	--	0.174795	-2.51626	1.11226	0.0118379	0.0241891	down
hymn07792	327.132	C15H21NO7	N-benzoyl-2-aminoethyl-β-D-glucopyranoside	Others	-	--	0.178577	-2.48538	1.07809	0.0198592	0.0371041	down
hymn00680	427.029	C10H15N5O10P2	Adenosine 5'-Diphosphate	Nucleotides and derivatives	58-64-0	C00008	0.179283	-2.47969	1.2154	5.91e-05	0.000724019	down
hymn01878	194.043	C6H10O7	D-Galacturonic acid(Gal A)	Organic acids	685-73-4	C00333	0.181007	-2.46588	1.20581	0.000274299	0.00194656	down
hymn00876	103.063	C4H9NO2	N,N-Dimethylglycine	Amino acids and derivatives	1118-68-9	C01026	0.181022	-2.46576	1.22031	4.1e-06	0.000165734	down
hymn00897	143.095	C7H13NO2	1,2-N-Methylpipecolic acid	Amino acids and derivatives	7730-87-2	--	0.181217	-2.46421	1.2024	0.000405961	0.00229906	down
hymn01664	146.118	C7H16NO2	Acetylcholine	Alkaloids	60-31-1	C08201	0.184583	-2.43766	1.21974	9.98e-06	0.000252237	down
hymn03657	516.169	C19H32O16	Di-O-Glucose-quinic acid	Phenolic acids	-	--	0.187065	-2.41839	1.12504	0.00953939	0.0205249	down
hymn02886	514.314	C27H46O9	1-α-Linolenoyl-glycerol-glucoside	Glycerol ester	-	--	0.188322	-2.40873	1.21468	6.55e-05	0.000790368	down
hymn01191	356.293	C21H40O4	MAG(18:1)isomer2	Glycerol ester	-	--	0.189412	-2.4004	1.18572	0.00134858	0.00500458	down
hymn00934	188.127	C7H16N4O2	H-HomoArg-OH	Amino acids and derivatives	156-86-5	C01924	0.195625	-2.35384	1.2195	1.07e-05	0.000262024	down
hymn00477	356.2	C21H40O4	MAG (18:1) isomer2	Glycerol ester	-	--	0.202148	-2.30651	1.15784	0.00414812	0.0110754	down
hymn07722	202.143	C8H18N4O2	NG,NG-Dimethyl-L-arginine	Amino acids and derivatives	30315-93-6	C03626	0.202266	-2.30567	1.21809	2.12e-05	0.000392145	down
hymn01192	356.293	C21H40O4	MAG(18:1)isomer1	Glycerol ester	-	--	0.207031	-2.27208	1.16227	0.00359443	0.00995854	down
hymn01702	342.116	C12H22O11	Isomaltulose	Saccharides and Alcohols	13718-94-0	--	0.210481	-2.24824	1.21864	1.73e-05	0.00035783	down
hymn06119	148.037	C5H8O5	D-Arabinono-1,4-lactone	Saccharides and Alcohols	2782-09-04	C00652	0.213654	-2.22665	1.19278	0.000882038	0.00373982	down
hymn05694	192.042	C10H8O4	Isoscopoletin (6-hydroxy-7-methoxycoumarin)	Coumarins	776-86-3	--	0.213727	-2.22616	1.1328	0.00777587	0.0175505	down
hymn00912	162.053	C6H10O5	3-Hydroxy-3-methylpentane-1,5-dioic acid	Amino acids and derivatives	503-49-1	C03761	0.214462	-2.22121	1.20207	0.00044146	0.00240357	down
hymn06118	342.116	C12H22O11	Lactobiose	Saccharides and Alcohols	63-42-3	C00243	0.217851	-2.19859	1.19361	0.000873532	0.00373909	down
hymn07839	200.009	C4H9O7P	D-Erythrose-4-phosphate	Saccharides and Alcohols	585-18-2	C00279	0.218434	-2.19473	1.22106	2.82e-06	0.00014987	down
hymn07802	150.053	C5H10O5	D-Ribose	Saccharides and Alcohols	50-69-1	C00121	0.218628	-2.19345	1.20485	0.000308761	0.00203527	down
hymn01561	592.216	C29H36O13	Medioresinol-acetylglucoside	Lignans	-	--	0.222164	-2.1703	1.19631	0.000666648	0.00309953	down
hymn07801	536.044	C14H22N2O16P2	Uridine-5'-Diphosphate-D-Xylose	Nucleotides and derivatives	3616-06-06	C00190	0.222595	-2.16751	1.22198	5.48e-07	6.5e-05	down
hymn00877	103.063	C4H9NO2	2-Aminoisobutyric acid	Amino acids and derivatives	62-57-7	C03665	0.223495	-2.16168	1.22179	5.89e-07	6.5e-05	down
hymn00488	533.4	C27H48O9	MGMG (18:2) isomer1	Glycerol ester	-	--	0.22632	-2.14357	1.16917	0.00293224	0.00873384	down
hymn01190	354.277	C21H38O4	MAG(18:2)isomer1	Glycerol ester	-	--	0.22728	-2.13746	1.22029	5.96e-06	0.000200927	down
hymn01194	112.027	C4H4N2O2	Uracil	Nucleotides and derivatives	66-22-8	C00106	0.229631	-2.12261	1.18595	0.00141836	0.00520907	down
hymn07713	139.04	C4H9NO2	Methyl 3-aminopropanoate	Amino acids and derivatives	3196-73-4	--	0.231023	-2.11389	1.22121	1.73e-06	0.000107648	down
hymn07743	265.112	C12H17N4OS+	Thiamine (Vitamin B1)	Vitamins	70-16-6	C00378	0.231847	-2.10875	1.21581	4.55e-05	0.000613846	down
hymn00820	256.082	C11H14NO6+	Nicotinate D-ribonucleoside	Vitamins	17720-18-2	C05841	0.239852	-2.05979	1.20555	0.000309442	0.00203527	down
hymn01187	350.246	C21H34O4	MAG(18:4)isomer2	Glycerol ester	-	--	0.244153	-2.03414	1.21373	8.98e-05	0.000908433	down
hymn03647	192.09	C10H12N2O2	Acancifoliuside	Alkaloids	-	--	0.247081	-2.01694	1.17718	0.00204348	0.00663927	down
hymn06051	163.067	C6H13NO2S	L-Homomethionine	Amino acids and derivatives	25148-30-5	C17213	0.253981	-1.97721	1.21491	5.69e-05	0.000708088	down
hymn04272	332.074	C13H16O10	6-O-Galloyl-β-D-glucose	Phenolic acids	13186-19-1	--	0.254336	-1.97519	1.18334	0.00145037	0.00523818	down
hymn07811	188.127	C7H16N4O2	N-Monomethyl-L-arginine	Amino acids and derivatives	17035-90-4	C03884	0.259869	-1.94414	1.15368	0.00463143	0.0119466	down
hymn00385	347.1	C10H14N5O7P	Adenosine 3'-monophosphate	Nucleotides and derivatives	84-21-9	C01367	0.265532	-1.91304	1.20389	0.000387275	0.00229906	down
hymn01156	530.164	C23H30O14	5-O-Feruloyl quinic acid glucoside	Phenolic acids	-	--	0.26622	-1.90931	1.2044	0.000347212	0.00215309	down
hymn00899	144.102	C7H14NO2+	Proline betaine(ProBet)	Amino acids and derivatives	1195-94-4	--	0.266258	-1.9091	1.1623	0.00365533	0.0100584	down
hymn00031	368.111	C17H20O9	Cnidioside A	Coumarins	141896-53-9	--	0.270089	-1.88849	1.20701	0.000263365	0.00194656	down
hymn00433	695.4	C33H58O14	DGMG (18:2) isomer2	Glycerol ester	-	--	0.273313	-1.87138	1.07985	0.0201781	0.0376131	down
hymn07796	188.127	C7H16N4O2	Arginine methyl ester	Amino acids and derivatives	-	--	0.273405	-1.87089	1.19372	0.000870138	0.00373909	down
hymn06090	208.095	C8H16O6	Dambonitol	Saccharides and Alcohols	523-94-4	--	0.286304	-1.80438	1.21986	7.88e-06	0.000212469	down
hymn00906	155.069	C6H9N3O2	L-Histidine	Amino acids and derivatives	71-00-1	C00135	0.288322	-1.79425	1.21683	3.12e-05	0.000485429	down
hymn01127	404.132	C17H24O11	Oleoside 11-methyl ester	Phenolic acids	60539-23-3	--	0.288938	-1.79117	1.19646	0.000687894	0.00316197	down
hymn00431	693.1	C33H60O14	DGMG (18:1)	Glycerol ester	-	--	0.290464	-1.78357	1.04681	0.0299505	0.0521074	down
hymn00484	352.3	C21H36O4	MAG (18:3) isomer3	Glycerol ester	-	-	0.290883	-1.78149	1.16859	0.00297108	0.00874038	down
hymn00682	743.075	C21H28N7O17P3	NADP (Nicotinamide adenine dinucleotide phosphate)	Nucleotide and its derivates	53-59-8	C00006	0.290936	-1.78123	1.20619	0.000279447	0.00196217	down
hymn00858	148.037	C5H8O5	Citramalate	Organic acids	2306-22-1	C00815	0.294295	-1.76466	1.17931	0.00189634	0.00630434	down
hymn00442	550.2	C25H26O14	Hesperetin O-malonylhexoside	Flavanones	-	--	0.301139	-1.7315	1.1846	0.00141684	0.00520907	down
hymn07827	189.043	C10H7NO3	N-Acetylisatin	Alkaloids	574-17-4	C02172	0.303641	-1.71956	1.19665	0.000725424	0.00327859	down
hymn06060	132.053	C4H8N2O3	3-Ureidopropionic Acid	Organic acids	462-88-4	C02642	0.312558	-1.67781	1.20058	0.000478987	0.00248076	down
hymn07742	345.106	C14H19NO9	4-Pyridoxic acid-O-glucoside	Vitamins	-	--	0.314331	-1.66964	1.21688	3.89e-05	0.000542917	down
hymn01721	345.106	C14H19NO9	4-Pyridoxic acid O-hexoside	Vitamins	-	--	0.315733	-1.66322	1.21451	7.17e-05	0.000837903	down
hymn01157	530.164	C23H30O14	3-O-Feruloyl quinic acid glucoside	Phenolic acids	-	--	0.318378	-1.65119	1.13571	0.00753733	0.0170872	down
hymn00870	323.21	C18H29NO4	N-[(-)-Jasmonoyl]-(L)-Isoleucine (JA-L-Ile)	Organic acids	120330-93-0	C18699	0.323724	-1.62716	1.05089	0.0287131	0.0503012	down
hymn01595	278.13	C11H22N2O4S	(R)-Pantetheine	Others	496-65-1	C00831	0.330111	-1.59898	1.11941	0.0102791	0.021769	down
hymn01116	354.095	C16H18O9	Chlorogenic acid	Phenolic acids	327-97-9	C00852	0.330524	-1.59717	1.20116	0.000449024	0.0024057	down
hymn01691	180.063	C6H12O6	Inositol	Saccharides and Alcohols	87-89-8	C00137	0.337509	-1.567	1.21588	4.64e-05	0.00061509	down
hymn00793	131.058	C5H9NO3	5-Aminolevulinate	Alkaloids	106-60-5	C00430	0.338077	-1.56457	1.21076	0.000149043	0.00132501	down
hymn01656	117.079	C5H11NO2	Betaine	Alkaloids	107-43-7	C00719	0.342241	-1.54692	1.20094	0.00049622	0.00252479	down
hymn07706	148.037	C5H8O5	3-Hydroxyglutaric acid	Organic acids	638-18-6	--	0.342474	-1.54594	1.20329	0.000390339	0.00229906	down
hymn01679	550.143	C24H26N2O13	Betanin	Alkaloids	7659-95-2	--	0.346967	-1.52713	1.20977	0.000180383	0.00152474	down
hymn00478	354.1	C21H38O4	MAG (18:2)	Glycerol ester	26545-74-4	-	0.348465	-1.52091	1.0708	0.0224413	0.0407978	down
hymn01189	354.277	C21H38O4	MAG (18:2) isomer2	Glycerol ester	-	--	0.349232	-1.51774	1.04648	0.0302367	0.0524924	down
hymn04579	131.095	C6H13NO2	6-Deoxyfagomine	Alkaloids	197449-09-5	--	0.349244	-1.51769	1.20886	0.000212598	0.00170289	down
hymn00791	85.0891	C5H11N	Piperidine	Alkaloids	110-89-4	C01746	0.351303	-1.50921	1.21028	0.000176923	0.00152267	down
hymn01655	103.1	C5H13NO	Choline	Alkaloids	62-49-7	C00114	0.352025	-1.50625	1.21737	2.53e-05	0.000425646	down
hymn01784	278.225	C18H30O2	Punicic acid	Free fatty acids	544-72-9	C08364	0.353331	-1.50091	1.12146	0.0098772	0.0211393	down
hymn00798	250.144	C14H20NO3+	4-Coumaroylcholine	Alkaloids	-	--	0.354604	-1.49572	1.1578	0.00420444	0.0111888	down
hymn01244	404.002	C9H14N2O12P2	Uridine 5'-diphosphate	Nucleotides and derivatives	27821-45-0	C00015	0.363277	-1.46086	1.22017	7.43e-06	0.000207144	down
hymn06092	504.148	C21H28O14	1-O-Caffeoyl-(6-O-glucosyl)-β-D-glucose	Phenolic acids	-	--	0.364196	-1.45721	1.207	0.000273746	0.00194656	down
hymn06035	148.037	C5H8O5	3-Methylmalic acid	Organic acids	152204-30-3	C06032	0.370108	-1.43398	1.12508	0.00910441	0.0197466	down
hymn01823	104.047	C4H8O3	3-Hydroxybutyrate	Organic acids	300-85-6	--	0.371978	-1.42671	1.19193	0.000977796	0.00403772	down
hymn00481	352.1	C21H36O4	MAG (18:3) isomer2	Glycerol ester	-	--	0.372071	-1.42635	1.18096	0.00168541	0.0058519	down
hymn00699	550.096	C24H22O15	Tricetin O-malonylhexoside	Flavones	-	--	0.376281	-1.41012	1.17767	0.00190143	0.00630434	down
hymn01861	154.027	C7H6O4	2,3-Dihydroxybenzoic Acid	Organic acids	303-38-8	C00196	0.37777	-1.40442	1.13916	0.00669206	0.0155126	down
hymn04113	313.116	C14H19NO7	Ehretioside	Alkaloids	-	--	0.380908	-1.39249	1.05389	0.0269724	0.0475396	down
hymn01061	178.063	C10H10O3	Trans-4-Hydroxycinnamic Acid Methyl Ester	Phenolic acids	19367-38-5	--	0.389729	-1.35946	1.14846	0.0055847	0.0136534	down
hymn01547	257.103	C8H20NO6P	Choline alfoscerate	Alkaloids	28319-77-9	C00670	0.390073	-1.35818	1.18549	0.00142902	0.00520907	down
hymn06122	129.079	C6H11NO2	Cycloleucine	Amino acids and derivatives	52-52-8	C03969	0.393688	-1.34487	1.17047	0.00285187	0.00864107	down
hymn01767	191.058	C10H9NO3	5-Hydroxyindole-3-acetic acid	Alkaloids	54-16-0	C05635	0.397249	-1.33188	1.16098	0.00379553	0.0103736	down
hymn00376	352.1	C16H16O9	6,7-dihydroxycoumarin 7-O-quinic acid	Coumarins	-	--	0.397887	-1.32957	1.19326	0.000882949	0.00373982	down
hymn03144	610.153	C27H30O16	Luteolin-di-O-glucoside	Flavones	-	--	0.402147	-1.31421	1.20271	0.000388252	0.00229906	down
hymn00483	352.1	C21H36O4	MAG (18:3) isomer4	Glycerol ester	-	--	0.402794	-1.31188	1.15661	0.0043729	0.0114635	down
hymn01601	325.298	C20H39NO2	N-Oleoylethanolamine	Others	111-58-0	C20792	0.403634	-1.30888	1.15107	0.00495388	0.0126425	down
hymn01248	663.109	C21H27N7O14P2	Nicotinic acid adenine dinucleotide	Nucleotides and derivatives	53-84-9	C00003	0.409712	-1.28732	1.10304	0.0140455	0.0277819	down
hymn02146	478.111	C22H22O12	Tamarixin	Flavonols	-	--	0.409754	-1.28717	1.11016	0.011965	0.0243208	down
hymn00286	163	C6H14ClNO2S	L-Methionine methyl ester	Amino acids and derivatives	2491-18-1	--	0.410079	-1.28603	1.20956	0.000152173	0.00133813	down
hymn00593	88.1	C4H12N2	Putrescine	Alkaloids	110-60-1	C00134	0.414571	-1.27031	1.21071	0.000143602	0.00129082	down
hymn01600	301.056	C8H16NO9P	N-Acetyl-D-glucosamine 1-phosphate	Others	-	C04256	0.414606	-1.27019	1.1879	0.00120357	0.00467362	down
hymn01146	500.153	C22H28O13	5-O-p-Coumaroyl quinic acid O-hexoside	Phenolic acids	-	--	0.415189	-1.26816	1.15258	0.00473169	0.0121522	down
hymn01456	504.09	C23H20O13	Kaempferol-3-O-β-(2''-O-acetyl-β-D-glucuronide)	Flavonols	-	--	0.418023	-1.25835	1.16487	0.00330398	0.00938177	down
hymn00914	163.067	C6H13NO2S	Methionine methyl ester	Amino acids and derivatives	10332-17-9	--	0.419842	-1.25208	1.1903	0.00102135	0.00415214	down
hymn07797	129.09	C5H11N3O	4-Guanidinobutanal	Amino acids and derivatives	-	--	0.42123	-1.24732	1.1694	0.00290694	0.00873384	down
hymn01852	145.085	C5H11N3O2	4-Guanidinobutyric acid	Organic acids	463-00-3	C01035	0.427895	-1.22467	1.16002	0.00389428	0.010572	down
hymn01708	422.083	C12H23O14P	Trehalose 6-phosphate	Saccharides and Alcohols	4484-88-2	C00689	0.431376	-1.21298	1.16134	0.00382635	0.0104226	down
hymn00805	484.185	C25H28N2O8	Nb-Trans-p-Coumaroylserotonin Glucoside	Alkaloids	76423-56-8	--	0.43504	-1.20078	1.14985	0.00517613	0.0130859	down
hymn00915	165.046	C5H11NO3S	Methionine sulfoxide	Amino acids and derivatives	62697-73-8	--	0.435235	-1.20013	1.21795	2.19e-05	0.000392145	down
hymn07835	148.037	C5H8O5	2-Hydroxyglutaric Acid	Organic acids	13095-48-2	C03196	0.438043	-1.19086	1.01651	0.0396325	0.0666736	down
hymn01373	522.101	C23H22O14	Tricin O-saccharic acid	Flavones	-	--	0.438996	-1.18772	1.20128	0.000475281	0.00248076	down
hymn02378	138.032	C7H6O3	Salicylic acid	Phenolic acids	69-72-7	C00805	0.440885	-1.18153	1.00555	0.0451053	0.0743181	down
hymn01084	238.084	C12H14O5	Methyl sinapate	Phenolic acids	20733-94-2	--	0.441599	-1.17919	1.21425	7.13e-05	0.000837903	down
hymn05912	332.111	C14H20O9	Koaburaside	Phenolic acids	41653-73-0	--	0.44323	-1.17387	1.1854	0.00134197	0.00500301	down
hymn07822	131.069	C4H9N3O2	3-Guanidinopropionic acid	Organic acids	353-09-3	C03065	0.445592	-1.1662	1.13975	0.00675927	0.0156236	down
hymn01063	178.063	C10H10O3	Methyl p-coumarate	Phenolic acids	3943-97-3	--	0.450133	-1.15158	1.17554	0.00236727	0.00751027	down
hymn00834	352.079	C16H16O9	Esculetin 7-O-quinic acid	Coumarins	-	--	0.45514	-1.13562	1.10045	0.0145119	0.0283242	down
hymn01551	358.142	C20H22O6	Pinoresinol	Lignans	487-36-5	C05366	0.455158	-1.13556	1.18367	0.00156574	0.00555565	down
hymn01804	312.23	C18H32O4	13-Oxo-9-hydroxy-10-octadecenoic acid	Free fatty acids	-	--	0.463591	-1.10908	1.04056	0.0322158	0.0555706	down
hymn00873	104.011	C3H4O4	Malonic acid	Organic acids	141-82-2	C00383	0.463967	-1.10791	1.19852	0.000595927	0.00283591	down
hymn00499	484.1	C25H28N2O8	N-hexosyl-p-coumaroyl serotonin	Alkaloids	-	--	0.464958	-1.10483	1.16661	0.00293457	0.00873384	down
hymn01206	165.065	C6H7N5O	7-Methylguanine	Nucleotides and derivatives	578-76-7	C02242	0.465105	-1.10437	1.2048	0.000326053	0.00206076	down
hymn01356	448.101	C21H20O11	Luteolin-7-O-glucoside(Cynaroside)	Flavones	5373-11-05	C03951	0.466615	-1.09969	1.14982	0.0053574	0.0133358	down
hymn04056	332.074	C13H16O10	2-O-Galloyl-β-D-glucose	Phenolic acids	-	--	0.467437	-1.09716	1.15753	0.00407537	0.0109534	down
hymn00923	175.048	C6H9NO5	N-Acetylaspartate	Amino acids and derivatives	997-55-7	C01042	0.47392	-1.07729	1.1729	0.00251962	0.00790066	down
hymn01193	111.043	C4H5N3O	Cytosine	Nucleotides and derivatives	71-30-7	C00380	0.47588	-1.07133	1.01497	0.0409441	0.0685792	down
hymn02756	640.164	C28H32O17	2'-Hydoxy,5-methoxy Genistein-4',7-O-diglucoside	Isoflavone	-	--	0.476223	-1.07029	1.07081	0.0217098	0.0400073	down
hymn07831	210.038	C6H10O8	D-Saccharic acid	Saccharides and Alcohols	87-73-0	C00818	0.480338	-1.05788	1.11349	0.0116102	0.0239332	down
hymn05184	472.355	C30H48O4	pomolic acid	Triterpene	13849-91-7	-	0.483822	-1.04745	1.13117	0.00803022	0.0178965	down
hymn07752	550.2	C25H26O14	Hesperetin-7-O-(6''-malonyl)glucoside	Flavanones	-	--	0.490495	-1.02769	1.10218	0.0140031	0.027766	down
hymn07756	522.101	C23H22O14	Tricin-7-O-saccharic acid	Flavones	-	--	0.493976	-1.01749	1.12095	0.0103673	0.0218333	down
hymn00862	169.998	C3H7O6P	DL-Glyceraldehyde 3-phosphate	Organic acids	591-59-3	C00661	2.00265	1.00191	1.13977	0.0066913	0.0155126	up
hymn03155	610.153	C27H30O16	Kaempferol-C-glucoside-O-glucoside	Flavonoid carbonoside	-	--	2.00904	1.00651	1.11488	0.0116264	0.0239332	up
hymn00498	264.147	C14H20N2O3	N-Feruloyl putrescine	Alkaloids	501-13-3	C10497	2.02437	1.01747	1.19779	0.000611989	0.00289532	up
hymn01613	317.293	C18H39NO3	4-Hydroxysphinganine	Sphingolipids	554-62-1	C12144	2.03183	1.02278	1.18144	0.00158506	0.00557529	up
hymn01766	189.079	C11H11NO2	3-Indolepropionic acid	Alkaloids	830-96-6	--	2.03758	1.02686	1.1292	0.00824626	0.0183165	up
hymn01233	311.123	C12H17N5O5	2-(Dimethylamino)guanosine	Nucleotides and derivatives	2140-67-2	--	2.05363	1.03817	1.21791	2.15e-05	0.000392145	up
hymn01037	138.032	C7H6O3	4-Hydroxybenzoic acid	Phenolic acids	99-96-7	C00156	2.06173	1.04386	1.20674	0.00028864	0.00198698	up
hymn02428	484.085	C20H20O14	1,6-Di-O-galloyl-glucose	Phenolic acids	-	--	2.0969	1.06825	1.16076	0.00358327	0.00995854	up
hymn05107	519.332	C26H50NO7P	LysoPC 18:2(isomer)	LPC	-	--	2.13019	1.09098	1.18488	0.00147602	0.00528361	up
hymn00864	176.068	C7H12O5	2-Isopropylmalate	Organic acids	-	C02504	2.13082	1.09141	1.1266	0.00932738	0.0201761	up
hymn03107	326.1	C15H18O8	p-Coumaric acid-O-glycoside	Phenolic acids	-	--	2.18064	1.12475	1.12433	0.00902879	0.0196352	up
hymn01218	244.07	C9H12N2O6	Uridine	Nucleotides and derivatives	58-96-8	C00299	2.19602	1.13489	1.02265	0.0381243	0.0643894	up
hymn05109	280.155	C15H22NO4+	Feruloylcholine	Alkaloids	85927-25-9	--	2.21713	1.1487	1.20612	0.000294731	0.00198698	up
hymn07808	326.1	C15H18O8	p-Coumaric acid-4-O-glucoside	Phenolic acids	117405-48-8	C06739	2.22222	1.152	1.1091	0.0122127	0.0246386	up
hymn01443	448.101	C21H20O11	Kaempferol-7-O-glucoside	Flavonols	16290-07-6	--	2.2466	1.16774	1.19078	0.00109813	0.00431256	up
hymn00948	223.084	C11H13NO4	N-Acetyl-L-tyrosine	Amino acids and derivatives	537-55-3	--	2.25261	1.1716	1.21275	9.12e-05	0.000910913	up
hymn06088	246.122	C10H18N2O5	L-Isoleucyl-L-Aspartate	Amino acids and derivatives	-	--	2.27032	1.1829	1.14632	0.00603699	0.0144495	up
hymn00030	326.101	C15H18O8	Phenylpropionic acid-O-β-D-glucopyranoside	Phenolic acids	-	--	2.27469	1.18567	1.08577	0.0175115	0.0334913	up
hymn02384	280.058	C13H12O7	p-coumaroylmalic acid	Phenolic acids	-	--	2.29146	1.19627	1.16528	0.00327192	0.00938177	up
hymn01617	491.301	C24H46NO7P	LysoPC 16:2(2n isomer)	LPC	-	--	2.31033	1.2081	1.08208	0.0192537	0.036307	up
hymn01106	338.1	C16H18O8	3-O-p-Coumaroyl quinic acid	Phenolic acids	1899-30-5	C12208	2.32075	1.21459	1.10454	0.0137261	0.0273509	up
hymn00964	280.106	C13H16N2O5	Asp-phe	Amino acids and derivatives	13433-09-5	--	2.32096	1.21472	1.20217	0.000460758	0.00245233	up
hymn01067	180.079	C10H12O3	Coniferyl alcohol	Phenolic acids	458-35-5	C00590	2.34832	1.23163	1.12847	0.0083582	0.0184748	up
hymn05312	521.348	C26H52NO7P	LysoPC 18:1	LPC	-	--	2.34868	1.23185	1.18201	0.00172339	0.00593285	up
hymn01773	228.209	C14H28O2	Myristic Acid	Free fatty acids	544-63-8	C06424	2.37992	1.25091	1.17148	0.00256831	0.00799139	up
hymn07841	326.1	C15H18O8	Ferulic acid-1-O-glucoside	Phenolic acids	14364-05-7	C04415	2.38142	1.25182	1.15769	0.00412907	0.011061	up
hymn00947	222.1	C11H14N2O3	Glycylphenylalanine	Amino acids and derivatives	721-66-4	--	2.42901	1.28037	1.21159	0.000109131	0.00105035	up
hymn00957	246.1	C13H14N2O3	N-(3-Indolylacetyl)-L-alanine	Amino acids and derivatives	57105-39-2	--	2.45404	1.29516	1.20864	0.000181351	0.00152474	up
hymn02939	545.348	C28H52NO7P	LysoPC 20:3	LPC	-	--	2.46556	1.30192	1.14349	0.0060978	0.0145092	up
hymn01228	283.092	C10H13N5O5	Guanosine	Nucleotides and derivatives	118-00-3	C00387	2.48568	1.31364	1.20144	0.000405232	0.00229906	up
hymn01475	626.148	C27H30O17	6-Hydroxykaempferol-3,6-O-Diglucoside	Flavonols	-	--	2.48623	1.31396	1.05079	0.0272955	0.0480045	up
hymn01216	242.09	C10H14N2O5	Thymidine	Nucleotides and derivatives	50-89-5	C00214	2.50396	1.32421	1.12902	0.0089835	0.0195894	up
hymn01628	477.286	C23H44NO7P	LysoPE 18:2(2n isomer)	LPE	-	--	2.53088	1.33964	1.16594	0.00331478	0.00938177	up
hymn00460	610.1	C27H30O16	Luteolin 3',7-di-O-glucoside	Flavones	-	--	2.53488	1.34192	1.18979	0.0010158	0.00415043	up
hymn01445	448.101	C21H20O11	Kaempferol-3-O-glucoside (Astragalin)	Flavonols	480-10-4	C12249	2.57657	1.36545	1.19861	0.000521357	0.00258897	up
hymn05313	493.317	C24H48NO7P	LysoPC 16:1	LPC	-	--	2.59257	1.37438	1.14402	0.00606805	0.014481	up
hymn01805	314.246	C18H34O4	9,10-Dihydroxy-12-octadecenoic acid	Free fatty acids	263399-34-4	--	2.6145	1.38654	1.11826	0.0103293	0.0218184	up
hymn02894	448.101	C21H20O11	Luteolin-4'-O-β-D-glucoside	Flavones	6920-38-3	--	2.64473	1.40312	1.15281	0.00500253	0.0127266	up
hymn01229	284.076	C10H12N4O6	Xanthosine	Nucleotides and derivatives	146-80-5	C01762	2.66749	1.41548	1.09958	0.0143181	0.028115	up
hymn06041	138.032	C7H6O3	2,5-Dihydroxybenzaldehyde	Phenolic acids	1194-98-5	C05585	2.66789	1.4157	1.11839	0.0103904	0.0218333	up
hymn02929	493.317	C24H48NO7P	LysoPC 16:1(2n isomer)	LPC	-	--	2.68853	1.42682	1.16759	0.00303116	0.00882933	up
hymn02954	465.286	C22H44NO7P	LysoPE 17:1	LPE	-	--	2.71192	1.43931	1.20802	0.000201966	0.00165041	up
hymn00931	188.116	C8H16N2O3	N-Glycyl-L-leucine	Amino acids and derivatives	869-19-2	C02155	2.72218	1.44476	1.21154	0.000107897	0.00105035	up
hymn01715	169.074	C8H11NO3	Pyridoxine	Vitamins	65-23-6	C00314	2.73094	1.4494	1.19994	0.00048755	0.00249638	up
hymn00933	188.116	C8H16N2O3	Glycylisoleucine	Amino acids and derivatives	19461-38-2	--	2.73349	1.45074	1.21676	3.44e-05	0.000496346	up
hymn01618	495.332	C24H50NO7P	LysoPC 16:0(2n isomer)	LPC	-	--	2.77698	1.47352	1.19729	0.000647454	0.00302769	up
hymn02990	300.121	C14H20O7	Salidroside	Phenolic acids	10338-51-9	C06046	2.82736	1.49946	1.22098	2.99e-06	0.00014987	up
hymn00786	547.364	C28H54NO7P	LysoPC 20:2	LPC	-	--	2.96627	1.56865	1.13312	0.00796639	0.0178033	up
hymn01200	136.039	C5H4N4O	Hypoxanthine	Nucleotides and derivatives	68-94-0	C00262	2.96959	1.57026	1.06598	0.0230184	0.041474	up
hymn01846	132.079	C6H12O3	(S)-(-)-2-Hydroxyisocaproic acid	Organic acids	13748-90-8	--	2.98219	1.57637	1.08429	0.0179904	0.0341648	up
hymn05635	448.101	C21H20O11	Kaempferol-7-O-β-D-glucopyranoside	Flavonols	-	--	2.99248	1.58134	1.14513	0.00617013	0.0145954	up
hymn01615	479.301	C23H46NO7P	LysoPC 15:1	LPC	-	--	3.04314	1.60556	1.20595	0.000269613	0.00194656	up
hymn00447	194.1	C10H10O4	Hydroxy-methoxycinnamate	Phenolic acids	-	--	3.05799	1.61258	1.05804	0.0252566	0.0449068	up
hymn00785	547.364	C28H54NO7P	LysoPC 20:2(2n isomer)	LPC	-	--	3.07405	1.62014	1.11185	0.0121097	0.0245532	up
hymn01048	153.043	C7H7NO3	3-Aminosalicylic acid	Phenolic acids	570-23-0	--	3.08137	1.62357	1.11931	0.0107166	0.022302	up
hymn05636	448.101	C21H20O11	Kaempferol-4'-O-β-D-glucopyranoside	Flavonols	-	--	3.11134	1.63753	1.20971	0.000170318	0.00148158	up
hymn02931	507.332	C25H50NO7P	LysoPC 17:1	LPC	-	--	3.11765	1.64046	1.20496	0.000321608	0.00205626	up
hymn02951	451.27	C21H42NO7P	LysoPE 16:1(2n isomer)	LPE	-	--	3.13364	1.64784	1.15461	0.00458013	0.011876	up
hymn00950	228.147	C11H20N2O3	Pro-Leu	Amino acids and derivatives	-	--	3.16305	1.66132	1.1648	0.00331667	0.00938177	up
hymn00651	294.219	C18H30O3	9-Hydroxy-10,12,15-octadecatrienoic acid	Free fatty acids	-	--	3.21895	1.68659	1.16568	0.00303406	0.00882933	up
hymn00293	549.4	C28H56NO7P	LysoPC 20:1 (2n isomer)	LPC	-	--	3.26849	1.70862	1.13305	0.00788753	0.017725	up
hymn01616	481.317	C23H48NO7P	LysoPC 15:0	LPC	-	--	3.30556	1.72489	1.17796	0.00193416	0.0063523	up
hymn00676	297.107	C11H15N5O5	N2-methylguanosine	Nucleotides and derivatives	2140-77-4	--	3.31006	1.72686	1.2182	2.27e-05	0.000392145	up
hymn00952	236.116	C12H16N2O3	DL-Alanyl-DL-phenylalanine	Amino acids and derivatives	1999-45-7	--	3.35675	1.74706	1.17541	0.00209651	0.00673047	up
hymn02964	505.317	C25H48NO7P	LysoPE 20:2(2n isomer)	LPE	-	--	3.41886	1.77352	1.1881	0.00123863	0.00474907	up
hymn01110	338.1	C16H18O8	Trans-3-O-p-coumaric quinic acid	Phenolic acids	-	--	3.43513	1.78037	1.03241	0.0335367	0.0576034	up
hymn02927	481.317	C23H48NO7P	LysoPC 15:0(2n isomer)	LPC	-	--	3.51347	1.8129	1.20206	0.000414616	0.00231849	up
hymn02953	465.286	C22H44NO7P	LysoPE 17:1(2n isomer)	LPE	-	--	3.5205	1.81578	1.20231	0.000406385	0.00229906	up
hymn07838	169.998	C3H7O6P	Dihydroxyacetone phosphate	Saccharides and Alcohols	1957-04-05	C00111	3.55554	1.83007	1.21419	8.41e-05	0.000889909	up
hymn00256	448.101	C21H20O11	Kaempferol 3-O-galactoside (Trifolin)	Flavonols	23627-87-4	C12626	3.58788	1.84313	1.15755	0.00395698	0.0107064	up
hymn01811	328.225	C18H32O5	9,12,13-Trihyroxy-10,15-octadecadienoic acid	Free fatty acids	-	--	3.60959	1.85183	1.17198	0.00254894	0.00796175	up
hymn00576	189.064	C7H11NO5	N-Acetyl-L-glutamic acid	Amino acids and derivatives	1188-37-0	C00624	3.6505	1.86809	1.18541	0.00133218	0.00498951	up
hymn01614	467.301	C22H46NO7P	LysoPC 14:0(2n isomer)	LPC	-	--	3.66929	1.8755	1.16282	0.00364975	0.0100584	up
hymn01762	161.048	C9H7NO2	Indole-3-carboxylic acid	Alkaloids	771-50-6	--	3.69383	1.88512	1.20506	0.000340107	0.00213292	up
hymn00355	467.1	C22H46NO7P	LysoPC 14:0	LPC	-	--	3.69494	1.88555	1.16336	0.00355734	0.00992374	up
hymn00781	439.27	C20H42NO7P	LysoPC 12:0	LPC	20559-18-6	--	3.77303	1.91572	1.19662	0.000680505	0.00314588	up
hymn01120	368.111	C17H20O9	Chlorogenic acid methyl ester	Phenolic acids	29708-87-0	--	3.82641	1.93599	1.14552	0.00593029	0.0142786	up
hymn01760	161.048	C9H7NO2	Indole-5-carboxylic acid	Alkaloids	1670-81-1	--	3.82774	1.93649	1.20787	0.000241238	0.00187655	up
hymn02978	581.264	C33H35N5O5	Ergotamine	Alkaloids	113-15-5	--	3.83594	1.93958	1.17031	0.00281855	0.00857222	up
hymn01729	162.032	C9H6O3	4-Hydroxycoumarin	Coumarins	1076-38-6	C20414	3.84557	1.9432	1.21466	5.58e-05	0.000705837	up
hymn02952	451.27	C21H42NO7P	LysoPE 16:1	LPE	-	--	4.00398	2.00143	1.12296	0.00992568	0.021187	up
hymn05319	517.313	C21H48N3O9P	Bis(N,N-diethylethanaminium)-2-acetamido-1,5-anhydro-2-deoxy-1-[-hydroxy(phosphonato)methyl]-D-glucitol	Alkaloids	-	--	4.05603	2.02007	1.21401	7.72e-05	0.000837903	up
hymn00166	274.084	C15H14O5	Afzelechin (3,5,7,4'-Tetrahydroxyflavan)	Flavanones	2545-00-8	C09320	4.05632	2.02017	1.1809	0.00165879	0.00580936	up
hymn02932	509.348	C25H52NO7P	LysoPC 17:0(2n isomer)	LPC	-	--	4.11243	2.03999	1.17129	0.00260833	0.00808484	up
hymn02440	562.132	C26H26O14	sinapoylsinapoyltartaric acid	Phenolic acids	-	--	4.11838	2.04208	1.2117	0.000128502	0.00119492	up
hymn01623	523.364	C26H54NO7P	LysoPC 18:0	LPC	19420-57-6	--	4.15596	2.05518	1.17743	0.00207959	0.00672954	up
hymn02965	505.317	C25H48NO7P	LysoPE 20:2	LPE	-	--	4.16812	2.0594	1.10615	0.0135161	0.0270224	up
hymn01053	164.047	C9H8O3	p-Coumaric acid	Phenolic acids	501-98-4	C00811	4.23899	2.08372	1.14755	0.0053848	0.0133629	up
hymn00578	215.095	C13H13NO2	3-(2-Naphthyl)-D-alanine	Amino acids and derivatives	76985-09-6	--	4.29033	2.10109	1.16035	0.00403972	0.0108938	up
hymn05973	327.044	C16H11N2NaO4S	Shikonin	Alkaloids	523-44-4	C19371	4.29084	2.10126	1.16781	0.00295212	0.00873564	up
hymn03109	356.111	C16H20O9	Feruloyl glucose	Phenolic acids	-	C17759	4.32276	2.11195	1.217	3.43e-05	0.000496346	up
hymn00035	550.096	C24H22O15	Quercetin-3-O-(6''-malonyl)galactoside	Flavonols	-	--	4.33089	2.11466	1.20291	0.000364852	0.00223265	up
hymn00920	173.105	C8H15NO3	N-Acetyl-L-leucine	Amino acids and derivatives	1188-21-2	C02710	4.33891	2.11733	1.17864	0.00185451	0.00622531	up
hymn01620	509.348	C25H52NO7P	LysoPC 17:0	LPC	50930-23-9	--	4.40816	2.14018	1.18968	0.00107585	0.00428749	up
hymn00783	537.379	C27H56NO7P	LysoPC 19:0	LPC	108273-88-7	--	4.4576	2.15627	1.12568	0.00945655	0.0204009	up
hymn06043	330.241	C18H34O5	9,12,13-TriHOME; 9(S),12(S),13(S)-Trihydroxy-10(E)-octadecenoic acid	Free fatty acids	97134-11-7	C14833	4.50282	2.17083	1.18966	0.00108507	0.00430167	up
hymn01082	224.068	C11H12O5	Sinapic acid	Phenolic acids	530-59-6	C00482	4.50408	2.17123	1.2008	0.000519797	0.00258897	up
hymn01731	176.047	C10H8O3	6-Hydroxy-4-methylcoumarin	Coumarins	2373-31-1	--	4.6991	2.23238	1.20147	0.000406063	0.00229906	up
hymn01559	562.205	C28H34O12	Pinoresinol-acetylglucose	Lignans	-	--	4.72011	2.23882	1.09935	0.0152628	0.0295398	up
hymn01219	244.07	C9H12N2O6	β-Pseudouridine	Nucleotides and derivatives	1445-07-4	C02067	4.72261	2.23958	1.20294	0.0003947	0.00229906	up
hymn01813	330.241	C18H34O5	9,10,13-Trihyroxy-11-octadecadienoic acid	Free fatty acids	-	--	4.77257	2.25477	1.17646	0.00214156	0.00684791	up
hymn01624	523.364	C26H54NO7P	LysoPC 18:0(2n isomer)	LPC	-	--	4.7875	2.25927	1.089	0.0169939	0.0326557	up
hymn01625	425.254	C19H40NO7P	LysoPE 14:0	LPE	-	--	4.82105	2.26935	1.12922	0.00866512	0.0189975	up
hymn01266	467.098	C24H19O10+	Cyanidin-O-syringic acid	Anthocyanins	-	--	4.84909	2.27771	1.20404	0.000348647	0.00215309	up
hymn00436	330.1	C17H14O7	Di-O-methylquercetin	Flavonols	-	--	5.01648	2.32668	1.18131	0.00170935	0.00590969	up
hymn03369	272.235	C16H32O3	2-hydroxyhexadecanoic acid	Organic acids	764-67-0	--	5.07923	2.34461	1.20177	0.000421656	0.00233643	up
hymn01627	453.286	C21H44NO7P	LysoPE 16:0	LPE	53862-35-4	--	5.0806	2.345	1.20628	0.00028135	0.00196217	up
hymn01631	479.301	C23H46NO7P	LysoPE 18:1	LPE	89576-29-4	--	5.12233	2.3568	1.1693	0.00293647	0.00873384	up
hymn01626	453.286	C21H44NO7P	LysoPE 16:0(2n isomer)	LPE	-	--	5.12618	2.35789	1.20303	0.000395642	0.00229906	up
hymn01632	481.317	C23H48NO7P	LysoPE 18:0(2n isomer)	LPE	-	--	5.32097	2.41169	1.18145	0.00178211	0.00605766	up
hymn02949	439.27	C20H42NO7P	LysoPE 15:0	LPE	-	--	5.36307	2.42306	1.18439	0.00144476	0.00523818	up
hymn01630	479.301	C23H46NO7P	LysoPE 18:1(2n isomer)	LPE	-	--	5.62368	2.49152	1.1652	0.00339108	0.00955883	up
hymn00614	165.043	C8H7NO3	2-(Formylamino)benzoic acid	Phenolic acids	3342-77-6	C05653	5.67514	2.50466	1.14555	0.00558544	0.0136534	up
hymn07705	242.225	C15H30O2	13-methylmyristic acid	Free fatty acids	2485-71-4	--	5.9564	2.57444	1.0982	0.0145433	0.0283242	up
hymn02937	535.364	C27H54NO7P	LysoPC 19:1	LPC	-	--	6.26811	2.64803	1.21687	2.96e-05	0.000474269	up
hymn02948	439.27	C20H42NO7P	LysoPE 15:0(2n isomer)	LPE	-	--	6.51728	2.70427	1.19469	0.000766301	0.0034441	up
hymn06042	164.047	C9H8O3	3-Hydroxycinnamic Acid	Phenolic acids	14755-02-3	C12621	6.54057	2.70942	1.16837	0.0027777	0.00847983	up
hymn01204	151.049	C5H5N5O	Guanine	Nucleotides and derivatives	73-40-5	C00242	6.6892	2.74183	1.07322	0.0210718	0.0390093	up
hymn02940	549.379	C28H56NO7P	LysoPC 20:1	LPC	-	--	6.74067	2.75289	1.13393	0.00778819	0.0175505	up
hymn02955	467.301	C22H46NO7P	LysoPE 17:0	LPE	-	--	7.58564	2.92327	1.20056	0.000477994	0.00248076	up
hymn00789	481.317	C23H48NO7P	LysoPE 18:0	LPE	69747-55-3	--	8.06878	3.01235	1.20341	0.000369325	0.00223265	up
hymn01205	152.033	C5H4N4O2	Xanthine	Nucleotides and derivatives	69-89-6	C00385	8.45352	3.07955	1.19749	0.000615911	0.00289693	up
hymn05968	69.0578	C4H7N	Pyrroline	Alkaloids	638-31-3	--	8.98029	3.16676	1.21849	2.1e-05	0.000392145	up
hymn00587	457.143	C16H27NO14	Aspartic acid di-O-glucoside	Amino acids and derivatives	-	--	10.279	3.36163	1.21337	7.77e-05	0.000837903	up
hymn00618	194.058	C10H10O4	Isoferulic Acid	Phenolic acids	537-73-5	C10470	11.0575	3.46695	1.17188	0.00238837	0.00754763	up
hymn01074	198.053	C9H10O5	Syringic acid	Phenolic acids	530-57-4	C10833	11.4868	3.52191	1.18381	0.00150455	0.00536205	up
hymn01073	194.058	C10H10O4	Ferulic acid	Phenolic acids	537-98-4	C01494	12.4233	3.63497	1.18146	0.00158098	0.00557529	up
hymn07730	457.143	C16H27NO14	L-Aspartic acid-O-diglucoside	Amino acids and derivatives	-	--	14.4582	3.85382	1.21328	7.52e-05	0.000837903	up
hymn01707	355.111	C12H21O11Na	Turanose	Saccharides and Alcohols	547-25-1	--	16.1881	4.01686	1.21406	8.7e-05	0.000898248	up
hymn01850	142.027	C6H6O4	Trans,trans-Muconic acid	Organic acids	3588-17-8	--	23.9818	4.58387	1.21836	1.91e-05	0.000385815	up
hymn00678	365.17	C16H23N5O5	Isopentenyladenine-7-N-glucoside	Nucleotides and derivatives	-	--	25.3331	4.66295	1.21252	0.000120501	0.00113355	up
hymn00742	137.084	C8H11NO	Hydroxyphenethylamine	Others	7568-93-6	--	32.6776	5.03023	1.20568	0.000270676	0.00194656	up
hymn07766	142.027	C6H6O4	Muconic acid	Organic acids	1119-72-8	C02480	36.0856	5.17335	1.21812	2.16e-05	0.000392145	up
hymn00896	137.084	C8H11NO	L-Tyramine	Amino acids and derivatives	51-67-2	C00483	49.1673	5.61963	1.19404	0.000802419	0.0035668	up
hymn02935	533.348	C27H52NO7P	LysoPC 19:2(2n isomer)	LPC	-	--	444178	18.7608	1.1929	0.000824585	0.00359996	up
hymn07729	297.107	C11H15N5O5	N7-Methylguanosine	Nucleotides and derivatives	20244-86-4	C20674	838734	19.6779	1.192	0.000926663	0.00390453	up
hymn00570	121.02	C3H7NO2S	L-Cysteine	Amino acids and derivatives	52-90-4	C00097	933982	19.833	1.22264	1.65e-08	6.67e-06	up
hymn00851	118.027	C4H6O4	D-Erythronolactone	Organic acids	15667-21-7	--	1977990	20.9156	1.2218	1.06e-06	7.81e-05	up
hymn00572	132.09	C5H12N2O2	L-Ornithine	Amino acids and derivatives	70-26-8	C00077	2065244	20.9779	1.17832	0.00183638	0.00619013	up
hymn06053	120.058	C8H8O	(S)-2-Phenyloxirane	Others	20780-54-5	C20782	23907090	24.5109	1.17953	0.00176011	0.00600812	up
