# Supplementary material for: Metabolomics and Transcriptome Analysis of Rapeseed Under Salt Stress at Germination Stage
Source: Curr Issues Mol Biol. 2025 Jun 24;47(7):481. doi: 10.3390/cimb47070481 (PMC12293533; doi:10.3390/cimb47070481)
Supplement: Supplementary file 1 [file cimb-47-00481-s001.zip › Table S2.xlsx]

## Sheet: Sheet
Table S2 The detail information of core DEMs.
Metabolites	Compounds	Class	Log2FC	VIP	Pvalue	type
hymn00857	Methylglutaric acid	Organic acids	-20.0015	1.21968	9.26e-06	down
hymn07703	Iminodiacetic acid	Organic acids	-4.67247	1.22268	1.38e-10	down
hymn01876	Citric Acid	Organic acids	-4.49382	1.21428	7.43e-05	down
hymn06034	3-Dehydro-L-Threonic Acid	Organic acids	-4.32823	1.20723	0.000253687	down
hymn07804	2,3-Dihydroxy-3-Methylbutanoic Acid	Organic acids	-4.21243	1.20163	0.000465163	down
hymn01867	D-Xylonic acid	Organic acids	-3.72669	1.22102	3.46e-06	down
hymn01848	Malic acid	Organic acids	-3.72218	1.20209	0.000445657	down
hymn07805	2-Propylmalic Acid	Organic acids	-3.63915	1.1807	0.00173954	down
hymn06040	3-Isopropylmalic Acid	Organic acids	-3.44152	1.17812	0.00195961	down
hymn01851	4-Acetamidobutyric acid	Organic acids	-3.35351	1.1877	0.00126472	down
hymn01877	Quinic Acid	Organic acids	-2.9624	1.2154	5.11e-05	down
hymn00108	1-Aminocyclopropane carboxylic acid	Organic acids	-2.92107	1.20772	0.000217772	down
hymn01829	Fumaric acid	Organic acids	-2.88919	1.19978	0.000544264	down
hymn01820	γ-Aminobutyric acid	Organic acids	-2.88652	1.21226	9.82e-05	down
hymn01869	Phosphoenolpyruvic acid	Organic acids	-2.6154	1.20059	0.000506163	down
hymn01842	6-Aminocaproic acid	Organic acids	-2.61357	1.22027	5.43e-06	down
hymn01878	D-Galacturonic acid(Gal A)	Organic acids	-2.46588	1.20581	0.000274299	down
hymn03369	2-hydroxyhexadecanoic acid	Organic acids	2.34461	1.20177	0.000421656	up
hymn01850	Trans,trans-Muconic acid	Organic acids	4.58387	1.21836	1.91e-05	up
hymn07766	Muconic acid	Organic acids	5.17335	1.21812	2.16e-05	up
hymn00851	D-Erythronolactone	Organic acids	20.9156	1.2218	1.06e-06	up
hymn03453	Methyl 7,10-hexadecadienoate	Free fatty acids	-4.22512	1.21744	2.99e-05	down
hymn05323	2,3-Dihydroxypropyl-9,12,15-octadecatrienoate-hexose-hexose	Free fatty acids	-4.06851	1.18431	0.00142944	down
hymn06043	9,12,13-TriHOME; 9(S),12(S),13(S)-Trihydroxy-10(E)-octadecenoic acid	Free fatty acids	2.17083	1.18966	0.00108507	up
hymn01813	9,10,13-Trihyroxy-11-octadecadienoic acid	Free fatty acids	2.25477	1.17646	0.00214156	up
hymn07705	13-methylmyristic acid	Free fatty acids	2.57444	1.0982	0.0145433	up
hymn01749	Scopolin	Coumarins	-2.7928	1.06219	0.0242845	down
hymn05694	Isoscopoletin (6-hydroxy-7-methoxycoumarin)	Coumarins	-2.22616	1.1328	0.00777587	down
hymn01731	6-Hydroxy-4-methylcoumarin	Coumarins	2.23238	1.20147	0.000406063	up
hymn07715	Erythorbic Acid; Isoascorbic Acid	Vitamins	-3.93799	1.16354	0.00343135	down
hymn04691	L-Ascorbic acid	Vitamins	-3.7516	1.1655	0.00323342	down
hymn07743	Thiamine (Vitamin B1)	Vitamins	-2.10875	1.21581	4.55e-05	down
hymn00820	Nicotinate D-ribonucleoside	Vitamins	-2.05979	1.20555	0.000309442	down
hymn03596	3-O-(2-O-Acetyl-β-D-glucopyranosyl) oleanolic acid	Terpenoids	-3.57544	1.19046	0.00104796	down
hymn01696	D-Glucoronic acid	Saccharides and Alcohols	-20.9231	1.21544	5.1e-05	down
hymn00198	D(+)-Glucose	Saccharides and Alcohols	-5.47292	1.20536	0.000317766	down
hymn00815	D-Sedoheptuiose 7-phosphate	Saccharides and Alcohols	-5.37341	1.19908	0.000532138	down
hymn04690	Solatriose	Saccharides and Alcohols	-4.9772	1.20664	0.000245118	down
hymn01930	Threonate	Saccharides and Alcohols	-4.57475	1.22082	3.15e-06	down
hymn07698	D-Threonic Acid	Saccharides and Alcohols	-4.3921	1.21935	1.24e-05	down
hymn01701	Glucarate O-Phosphoric acid	Saccharides and Alcohols	-4.15462	1.2189	1.51e-05	down
hymn07711	L-Fucitol	Saccharides and Alcohols	-4.10845	1.19066	0.0010599	down
hymn01697	Gluconic acid	Saccharides and Alcohols	-3.69094	1.21646	3.78e-05	down
hymn07697	1,6-anhydro-β-D-glucose	Saccharides and Alcohols	-3.57951	1.21773	2.75e-05	down
hymn01685	Ribitol	Saccharides and Alcohols	-3.55898	1.1915	0.000978238	down
hymn07714	DL-Xylose	Saccharides and Alcohols	-3.40824	1.22173	1.21e-06	down
hymn01682	D-(-)-Arabinose	Saccharides and Alcohols	-3.40484	1.21874	1.55e-05	down
hymn07832	D-Glucosamine 1-phosphate	Saccharides and Alcohols	-3.09487	1.22027	7.25e-06	down
hymn01700	D-Glucose 6-phosphate	Saccharides and Alcohols	-3.07967	1.22004	6.53e-06	down
hymn02871	5-O-feruloyl-L-arabinose	Saccharides and Alcohols	-3.07466	1.18965	0.00104846	down
hymn03421	Sedoheptulose	Saccharides and Alcohols	-2.59969	1.20594	0.000267695	down
hymn07821	D-Galactaric acid	Saccharides and Alcohols	-2.54749	1.20704	0.000249279	down
hymn01699	Glucose-1-phosphate	Saccharides and Alcohols	-2.53619	1.20183	0.000415551	down
hymn01702	Isomaltulose	Saccharides and Alcohols	-2.24824	1.21864	1.73e-05	down
hymn06119	D-Arabinono-1,4-lactone	Saccharides and Alcohols	-2.22665	1.19278	0.000882038	down
hymn06118	Lactobiose	Saccharides and Alcohols	-2.19859	1.19361	0.000873532	down
hymn07839	D-Erythrose-4-phosphate	Saccharides and Alcohols	-2.19473	1.22106	2.82e-06	down
hymn07802	D-Ribose	Saccharides and Alcohols	-2.19345	1.20485	0.000308761	down
hymn01707	Turanose	Saccharides and Alcohols	4.01686	1.21406	8.7e-05	up
hymn01660	Trigonelline	Alkaloids	-19.8177	1.17129	0.0026824	down
hymn02880	Diferuloylcadaverine	Alkaloids	-17.4731	1.16584	0.0031317	down
hymn00794	O-Phosphocholine	Alkaloids	-5.96305	1.22184	9.36e-07	down
hymn02157	Stachydrine	Alkaloids	-2.67387	1.20629	0.000255188	down
hymn05321	3-Hydroxypropyl palmitate glc-glucosamine	Alkaloids	-2.6035	1.14865	0.00534004	down
hymn01664	Acetylcholine	Alkaloids	-2.43766	1.21974	9.98e-06	down
hymn03647	Acancifoliuside	Alkaloids	-2.01694	1.17718	0.00204348	down
hymn05319	Bis(N,N-diethylethanaminium)-2-acetamido-1,5-anhydro-2-deoxy-1-[-hydroxy(phosphonato)methyl]-D-glucitol	Alkaloids	2.02007	1.21401	7.72e-05	up
hymn05973	Shikonin	Alkaloids	2.10126	1.16781	0.00295212	up
hymn05968	Pyrroline	Alkaloids	3.16676	1.21849	2.1e-05	up
hymn02952	LysoPE 16:1	LPE	2.00143	1.12296	0.00992568	up
hymn02965	LysoPE 20:2	LPE	2.0594	1.10615	0.0135161	up
hymn01625	LysoPE 14:0	LPE	2.26935	1.12922	0.00866512	up
hymn01627	LysoPE 16:0	LPE	2.345	1.20628	0.00028135	up
hymn01631	LysoPE 18:1	LPE	2.3568	1.1693	0.00293647	up
hymn01626	LysoPE 16:0(2n isomer)	LPE	2.35789	1.20303	0.000395642	up
hymn01632	LysoPE 18:0(2n isomer)	LPE	2.41169	1.18145	0.00178211	up
hymn02949	LysoPE 15:0	LPE	2.42306	1.18439	0.00144476	up
hymn01630	LysoPE 18:1(2n isomer)	LPE	2.49152	1.1652	0.00339108	up
hymn02948	LysoPE 15:0(2n isomer)	LPE	2.70427	1.19469	0.000766301	up
hymn02955	LysoPE 17:0	LPE	2.92327	1.20056	0.000477994	up
hymn00789	LysoPE 18:0	LPE	3.01235	1.20341	0.000369325	up
hymn02932	LysoPC 17:0(2n isomer)	LPC	2.03999	1.17129	0.00260833	up
hymn01623	LysoPC 18:0	LPC	2.05518	1.17743	0.00207959	up
hymn01620	LysoPC 17:0	LPC	2.14018	1.18968	0.00107585	up
hymn00783	LysoPC 19:0	LPC	2.15627	1.12568	0.00945655	up
hymn01624	LysoPC 18:0(2n isomer)	LPC	2.25927	1.089	0.0169939	up
hymn02937	LysoPC 19:1	LPC	2.64803	1.21687	2.96e-05	up
hymn02940	LysoPC 20:1	LPC	2.75289	1.13393	0.00778819	up
hymn02935	LysoPC 19:2(2n isomer)	LPC	18.7608	1.1929	0.000824585	up
hymn07842	Trimethyllysine	Others	-2.67972	1.21429	7.39e-05	down
hymn07792	N-benzoyl-2-aminoethyl-β-D-glucopyranoside	Others	-2.48538	1.07809	0.0198592	down
hymn06053	(S)-2-Phenyloxirane	Others	24.5109	1.17953	0.00176011	up
hymn04416	Pyrogallol	Others	-20.9206	1.17832	0.00193946	down
hymn00767	Ergothioneine	Others	-5.28206	1.19965	0.000532623	down
hymn01578	O-Phosphorylethanolamine	Others	-4.62722	1.22222	3.18e-07	down
hymn01584	D-Glucurono-6,3-lactone	Others	-3.63461	1.20576	0.000294456	down
hymn00742	Hydroxyphenethylamine	Others	5.03023	1.20568	0.000270676	up
hymn05647	(-)-isolariciresinol 4-O-β-D-glucopyranoside	Lignans	-19.5069	1.13738	0.00694424	down
hymn01556	Terpineol monO-glucoside	Lignans	-3.01626	1.20567	0.000301088	down
hymn02780	Eucommin A	Lignans	-2.67566	1.20795	0.000211992	down
hymn01561	Medioresinol-acetylglucoside	Lignans	-2.1703	1.19631	0.000666648	down
hymn01559	Pinoresinol-acetylglucose	Lignans	2.23882	1.09935	0.0152628	up
hymn00166	Afzelechin (3,5,7,4'-Tetrahydroxyflavan)	Flavanones	2.02017	1.1809	0.00165879	up
hymn05762	Phellamurin	Flavanols	-2.67633	1.19992	0.000521635	down
hymn05019	Kaempferol-O-rhamnosylsophoroside-O-malonyl-glucoside	Flavonols	-19.6812	1.17596	0.00222281	down
hymn01479	Quercetin-5-O-malonylhexosyl-hexoside	Flavonols	-18.4972	1.19906	0.000540253	down
hymn01428	Isorhamnetin	Flavonols	-3.04739	1.2048	0.000321156	down
hymn00035	Quercetin-3-O-(6''-malonyl)galactoside	Flavonols	2.11466	1.20291	0.000364852	up
hymn00436	Di-O-methylquercetin	Flavonols	2.32668	1.18131	0.00170935	up
hymn01266	Cyanidin-O-syringic acid	Anthocyanins	2.27771	1.20404	0.000348647	up
hymn05965	5-aminoimidazole ribonucleotide	Nucleotides and derivatives	-3.40273	1.22047	5.67e-06	down
hymn01238	β-Nicotinamide mononucleotide	Nucleotides and derivatives	-3.36525	1.21373	8.77e-05	down
hymn01246	Uridine 5'-diphospho-D-glucose	Nucleotides and derivatives	-2.626	1.203	0.000369809	down
hymn00680	Adenosine 5'-Diphosphate	Nucleotides and derivatives	-2.47969	1.2154	5.91e-05	down
hymn07801	Uridine-5'-Diphosphate-D-Xylose	Nucleotides and derivatives	-2.16751	1.22198	5.48e-07	down
hymn01194	Uracil	Nucleotides and derivatives	-2.12261	1.18595	0.00141836	down
hymn01219	β-Pseudouridine	Nucleotides and derivatives	2.23958	1.20294	0.0003947	up
hymn01204	Guanine	Nucleotides and derivatives	2.74183	1.07322	0.0210718	up
hymn01205	Xanthine	Nucleotides and derivatives	3.07955	1.19749	0.000615911	up
hymn00678	Isopentenyladenine-7-N-glucoside	Nucleotides and derivatives	4.66295	1.21252	0.000120501	up
hymn07729	N7-Methylguanosine	Nucleotides and derivatives	19.6779	1.192	0.000926663	up
hymn01188	MAG(18:4)isomer1	Glycerol ester	-3.81039	1.20213	0.000445522	down
hymn02890	1-α-Linolenoyl-glycerol-diglucoside	Glycerol ester	-3.30151	1.21755	2.28e-05	down
hymn02889	2-γ-Linolenoyl-glycerol-diglucoside	Glycerol ester	-3.26304	1.21714	3.2e-05	down
hymn00434	DGMG (18:2) isomer3	Glycerol ester	-2.9022	1.20594	0.000294227	down
hymn02885	2-γ-Linolenoyl-glycerol-glucoside	Glycerol ester	-2.51626	1.11226	0.0118379	down
hymn02886	1-α-Linolenoyl-glycerol-glucoside	Glycerol ester	-2.40873	1.21468	6.55e-05	down
hymn01191	MAG(18:1)isomer2	Glycerol ester	-2.4004	1.18572	0.00134858	down
hymn00477	MAG (18:1) isomer2	Glycerol ester	-2.30651	1.15784	0.00414812	down
hymn01192	MAG(18:1)isomer1	Glycerol ester	-2.27208	1.16227	0.00359443	down
hymn00488	MGMG (18:2) isomer1	Glycerol ester	-2.14357	1.16917	0.00293224	down
hymn01190	MAG(18:2)isomer1	Glycerol ester	-2.13746	1.22029	5.96e-06	down
hymn01187	MAG(18:4)isomer2	Glycerol ester	-2.03414	1.21373	8.98e-05	down
hymn03250	Sodium ferulate	Phenolic acids	-18.607	1.20431	0.000322799	down
hymn03496	2,2-Dimethylsuccinic acid	Phenolic acids	-4.52125	1.22112	2.47e-06	down
hymn00635	Anthranilate O-hexosyl-O-hexoside	Phenolic acids	-3.46296	1.21106	0.000136046	down
hymn07746	Anthranilate-1-O-Sophoroside	Phenolic acids	-3.34518	1.22192	6.42e-07	down
hymn03111	Sinapic acid-glycoside	Phenolic acids	-2.92587	1.14797	0.00533343	down
hymn03657	Di-O-Glucose-quinic acid	Phenolic acids	-2.41839	1.12504	0.00953939	down
hymn02440	sinapoylsinapoyltartaric acid	Phenolic acids	2.04208	1.2117	0.000128502	up
hymn01053	p-Coumaric acid	Phenolic acids	2.08372	1.14755	0.0053848	up
hymn03109	Feruloyl glucose	Phenolic acids	2.11195	1.217	3.43e-05	up
hymn01082	Sinapic acid	Phenolic acids	2.17123	1.2008	0.000519797	up
hymn00614	2-(Formylamino)benzoic acid	Phenolic acids	2.50466	1.14555	0.00558544	up
hymn06042	3-Hydroxycinnamic Acid	Phenolic acids	2.70942	1.16837	0.0027777	up
hymn00618	Isoferulic Acid	Phenolic acids	3.46695	1.17188	0.00238837	up
hymn01074	Syringic acid	Phenolic acids	3.52191	1.18381	0.00150455	up
hymn01073	Ferulic acid	Phenolic acids	3.63497	1.18146	0.00158098	up
hymn07749	L-Glutamine-O-glycoside	Amino acids and derivatives	-5.98232	1.19358	0.000807612	down
hymn00583	L-Glutamine O-hexside	Amino acids and derivatives	-5.41664	1.2083	0.000198176	down
hymn00894	L-AsparticAcid	Amino acids and derivatives	-3.93756	1.21989	7e-06	down
hymn00585	S-Adenosylmethionine	Amino acids and derivatives	-3.82566	1.21902	1.4e-05	down
hymn00580	Lysine butyrate	Amino acids and derivatives	-3.71543	1.22215	3.62e-07	down
hymn00902	O-Acetylserine	Amino acids and derivatives	-3.61856	1.22076	3.86e-06	down
hymn00366	2-Aminoadipic acid (L-Homoglutamic acid)	Amino acids and derivatives	-3.51224	1.22023	6.71e-06	down
hymn00884	L-(-)-Threonine	Amino acids and derivatives	-3.32731	1.22231	1.31e-07	down
hymn07840	L-threo-3-Methylaspartate	Amino acids and derivatives	-3.26897	1.2215	1.06e-06	down
hymn00917	1-Methylhistidine	Amino acids and derivatives	-2.91999	1.21648	3.42e-05	down
hymn00932	N6-Acetyl-L-lysine	Amino acids and derivatives	-2.88231	1.19261	0.000943662	down
hymn00903	L-Glutamic acid	Amino acids and derivatives	-2.79377	1.22019	5.91e-06	down
hymn07760	L-Saccharopine	Amino acids and derivatives	-2.56728	1.16947	0.00287688	down
hymn00876	N,N-Dimethylglycine	Amino acids and derivatives	-2.46576	1.22031	4.1e-06	down
hymn00897	1,2-N-Methylpipecolic acid	Amino acids and derivatives	-2.46421	1.2024	0.000405961	down
hymn00934	H-HomoArg-OH	Amino acids and derivatives	-2.35384	1.2195	1.07e-05	down
hymn07722	NG,NG-Dimethyl-L-arginine	Amino acids and derivatives	-2.30567	1.21809	2.12e-05	down
hymn00912	3-Hydroxy-3-methylpentane-1,5-dioic acid	Amino acids and derivatives	-2.22121	1.20207	0.00044146	down
hymn00877	2-Aminoisobutyric acid	Amino acids and derivatives	-2.16168	1.22179	5.89e-07	down
hymn07713	Methyl 3-aminopropanoate	Amino acids and derivatives	-2.11389	1.22121	1.73e-06	down
hymn00578	3-(2-Naphthyl)-D-alanine	Amino acids and derivatives	2.10109	1.16035	0.00403972	up
hymn00920	N-Acetyl-L-leucine	Amino acids and derivatives	2.11733	1.17864	0.00185451	up
hymn00587	Aspartic acid di-O-glucoside	Amino acids and derivatives	3.36163	1.21337	7.77e-05	up
hymn07730	L-Aspartic acid-O-diglucoside	Amino acids and derivatives	3.85382	1.21328	7.52e-05	up
hymn00896	L-Tyramine	Amino acids and derivatives	5.61963	1.19404	0.000802419	up
hymn00570	L-Cysteine	Amino acids and derivatives	19.833	1.22264	1.65e-08	up
hymn00572	L-Ornithine	Amino acids and derivatives	20.9779	1.17832	0.00183638	up
