# Supplementary material for: Metabolomics and Transcriptome Analysis of Rapeseed Under Salt Stress at Germination Stage
Source: Curr Issues Mol Biol. 2025 Jun 24;47(7):481. doi: 10.3390/cimb47070481 (PMC12293533; doi:10.3390/cimb47070481)
Supplement: Supplementary file 1 [file cimb-47-00481-s001.zip › Table S3.xlsx]

## Sheet: Sheet1
Table S3 The detail information of DEGs.
gene_id	log2FoldChange	pvalue	Swiss-Prot	KEGG	gene_ontology_blast	eggNOG	Pfam
BnaA03G0072000ZS	10.4052	9.14975e-59	Q9SKT7.1^RecName: Full=External alternative NAD(P)H-ubiquinone oxidoreductase B4, mitochondrial; AltName: Full=External alternative NADH dehydrogenase NDB4; AltName: Full=NADH:ubiquinone reductase (non-electrogenic) NDB4; Flags: Precursor^88.14%	K17871|ndh1|http://www.genome.jp/dbget-bin/www_bget?ko:K17871	GO:0005509^calcium ion binding^molecular_function;GO:0016491^oxidoreductase activity^molecular_function;GO:0055114^oxidation-reduction process^biological_process;GO:0031314^extrinsic component of mitochondrial inner membrane^cellular_component;GO:0005758^mitochondrial intermembrane space^cellular_component;GO:0005739^mitochondrion^cellular_component;GO:0005777^peroxisome^cellular_component;GO:000…	COG1252|KOG2495^dehydrogenase B4^C	PF07992.13^Pyridine nucleotide-disulphide oxidoreductase
BnaC03G0162000ZS	10.099	1.13249e-56	Q9LLR7.1^RecName: Full=Non-specific lipid-transfer protein 3; Short=LTP 3; Flags: Precursor^78.57%	--	GO:0008289^lipid binding^molecular_function;GO:0006869^lipid transport^biological_process;GO:0009737^response to abscisic acid^biological_process;GO:0009414^response to water deprivation^biological_process;GO:0048046^apoplast^cellular_component;GO:0005618^cell wall^cellular_component	--	PF00234.21^Protease inhibitor/seed storage/LTP family
BnaC08G0439400ZS	8.46311	6.00551e-53	O22190.1^RecName: Full=Indole-3-acetic acid-amido synthetase GH3.3; AltName: Full=Auxin-responsive GH3-like protein 3; Short=AtGH3-3^90.45%	K14487|GH3|http://www.genome.jp/dbget-bin/www_bget?ko:K14487	GO:0010279^indole-3-acetic acid amido synthetase activity^molecular_function;GO:0010252^auxin homeostasis^biological_process	--	PF03321.12^GH3 auxin-responsive promoter
BnaC05G0219000ZS	6.84564	2.91964e-51	Q9LDR9.1^RecName: Full=Expansin-A10; Short=AtEXPA10; AltName: Full=Alpha-expansin-10; Short=At-EXP10; Short=AtEx10; AltName: Full=Ath-ExpAlpha-1.1; Flags: Precursor^92.77%	--	GO:0009664^plant-type cell wall organization^biological_process;GO:0005618^cell wall^cellular_component;GO:0005576^extracellular region^cellular_component;GO:0016020^membrane^cellular_component	--	PF01357.20^Pollen allergen
BnaC03G0294200ZS	-6.68148	5.06942e-51	P17179.1^RecName: Full=Peroxidase C2; Flags: Precursor^86.36%	K00430|E1.11.1.7|http://www.genome.jp/dbget-bin/www_bget?ko:K00430	GO:0020037^heme binding^molecular_function;GO:0046872^metal ion binding^molecular_function;GO:0004601^peroxidase activity^molecular_function;GO:0042744^hydrogen peroxide catabolic process^biological_process;GO:0006979^response to oxidative stress^biological_process;GO:0005576^extracellular region^cellular_component;GO:0005773^vacuole^cellular_component	--	PF00141.22^Peroxidase
BnaC07G0172200ZS	-5.40791	2.63704e-50	Q9ZUC2.1^RecName: Full=Beta carbonic anhydrase 3; Short=AtbCA3; Short=AtbetaCA3; AltName: Full=Beta carbonate dehydratase 3; Flags: Precursor^89.58%	K01673|cynT, can|http://www.genome.jp/dbget-bin/www_bget?ko:K01673	GO:0004089^carbonate dehydratase activity^molecular_function;GO:0008270^zinc ion binding^molecular_function;GO:0015976^carbon utilization^biological_process;GO:0010119^regulation of stomatal movement^biological_process;GO:0010037^response to carbon dioxide^biological_process;GO:0005737^cytoplasm^cellular_component;GO:0005829^cytosol^cellular_component;GO:0016020^membrane^cellular_component;GO:000…	COG0288|KOG1578^carbonic anhydrase^P	PF00484.18^Carbonic anhydrase
BnaC02G0368700ZS	-7.88609	1.32767e-49	Q84TI7.1^RecName: Full=Sodium transporter HKT1; Short=AtHKT1^75.05%	--	GO:0008324^cation transmembrane transporter activity^molecular_function;GO:0015079^potassium ion transmembrane transporter activity^molecular_function;GO:0015081^sodium ion transmembrane transporter activity^molecular_function;GO:0006813^potassium ion transport^biological_process;GO:0006970^response to osmotic stress^biological_process;GO:0009651^response to salt stress^biological_process;GO:0006…	COG0168|KOG1341^Cation transport protein^P	PF02386.15^Cation transport protein
BnaA09G0698500ZS	5.09022	8.17849e-48	F4HVY0.1^RecName: Full=Very-long-chain aldehyde decarbonylase CER1; AltName: Full=Protein ECERIFERUM 1^86.99%	K15404|K15404, CER1|http://www.genome.jp/dbget-bin/www_bget?ko:K15404	GO:1990465^aldehyde oxygenase (deformylating) activity^molecular_function;GO:0005506^iron ion binding^molecular_function;GO:0009924^octadecanal decarbonylase activity^molecular_function;GO:0000170^sphingosine hydroxylase activity^molecular_function;GO:0043447^alkane biosynthetic process^biological_process;GO:0042742^defense response to bacterium^biological_process;GO:0050832^defense response to f…	--	PF12076.7^WAX2 C-terminal domain
BnaC01G0051200ZS	9.11078	1.35941e-46	--	--	--	--	--
BnaA02G0271600ZS	-8.07977	2.78785e-46	Q84TI7.1^RecName: Full=Sodium transporter HKT1; Short=AtHKT1^74.41%	--	GO:0008324^cation transmembrane transporter activity^molecular_function;GO:0015079^potassium ion transmembrane transporter activity^molecular_function;GO:0015081^sodium ion transmembrane transporter activity^molecular_function;GO:0006813^potassium ion transport^biological_process;GO:0006970^response to osmotic stress^biological_process;GO:0009651^response to salt stress^biological_process;GO:0006…	COG0168|KOG1341^Cation transport protein^P	PF02386.15^Cation transport protein
BnaA10G0051700ZS	8.32465	8.18149e-46	Q8GWA1.1^RecName: Full=Internal alternative NAD(P)H-ubiquinone oxidoreductase A1, mitochondrial; AltName: Full=Internal alternative NADH dehydrogenase NDA1; AltName: Full=Internal non-phosphorylating NAD(P)H dehydrogenase 1; Short=AtNDI1; AltName: Full=NADH:ubiquinone reductase (non-electrogenic) NDA1; Flags: Precursor^90.45%	K17871|ndh1|http://www.genome.jp/dbget-bin/www_bget?ko:K17871	GO:0003954^NADH dehydrogenase activity^molecular_function;GO:0003959^NADPH dehydrogenase activity^molecular_function;GO:0071482^cellular response to light stimulus^biological_process;GO:0055114^oxidation-reduction process^biological_process;GO:0031304^intrinsic component of mitochondrial inner membrane^cellular_component;GO:0005759^mitochondrial matrix^cellular_component;GO:0005739^mitochondrion^…	COG1252|KOG2495^Pyridine nucleotide-disulphide oxidoreductase^C	PF07992.13^Pyridine nucleotide-disulphide oxidoreductase
new_gene494	8.95885	5.77717e-45	P52839.2^RecName: Full=Cytosolic sulfotransferase 12; Short=AtSOT12; AltName: Full=Sulfotransferase 1; Short=AtST1^84.91%	--	GO:0080118^brassinosteroid sulfotransferase activity^molecular_function;GO:1990135^flavonoid sulfotransferase activity^molecular_function;GO:0008146^sulfotransferase activity^molecular_function;GO:0016131^brassinosteroid metabolic process^biological_process;GO:0006952^defense response^biological_process;GO:0009751^response to salicylic acid^biological_process;GO:0009651^response to salt stress^bi…	KOG1584^Sulfotransferase domain^O	PF00685.26^Sulfotransferase domain
new_gene689	-5.41937	9.04275e-41	Q9SV12.1^RecName: Full=Heat stress transcription factor A-7a; Short=AtHsfA7a; AltName: Full=AtHsf-09^64.71%	K09419|HSFF|http://www.genome.jp/dbget-bin/www_bget?ko:K09419	GO:0003700^DNA-binding transcription factor activity^molecular_function;GO:0000978^RNA polymerase II proximal promoter sequence-specific DNA binding^molecular_function;GO:0043565^sequence-specific DNA binding^molecular_function;GO:0034605^cellular response to heat^biological_process;GO:0061408^positive regulation of transcription from RNA polymerase II promoter in response to heat stress^biologic…	COG5169|KOG0627^Transcription factor^K	PF00447.16^HSF-type DNA-binding
BnaA02G0145800ZS	4.58417	1.67166e-40	Q8LFH6.2^RecName: Full=Actin-depolymerizing factor 12; Short=ADF-12; Short=AtADF12^95.62%	--	GO:0003779^actin binding^molecular_function;GO:0030042^actin filament depolymerization^biological_process;GO:0009860^pollen tube growth^biological_process;GO:0005884^actin filament^cellular_component;GO:0048046^apoplast^cellular_component;GO:0005737^cytoplasm^cellular_component	--	PF06521.10^PAR1 protein
BnaC05G0339400ZS	-7.53996	1.80295e-40	Q9LQL2.2^RecName: Full=Protein NRT1/ PTR FAMILY 7.3; Short=AtNPF7.3; AltName: Full=Nitrate transporter 1.5^90.24%	K14638|SLC15A3_4, PHT|http://www.genome.jp/dbget-bin/www_bget?ko:K14638	GO:0015112^nitrate transmembrane transporter activity^molecular_function;GO:0015386^potassium:proton antiporter activity^molecular_function;GO:0015293^symporter activity^molecular_function;GO:0010150^leaf senescence^biological_process;GO:0015706^nitrate transport^biological_process;GO:0055075^potassium ion homeostasis^biological_process;GO:1902600^proton transmembrane transport^biological_process…	COG3104|KOG1237^POT family^P	PF00854.20^POT family
BnaA03G0321600ZS	6.79496	3.17552e-39	O82133.1^RecName: Full=Dehydration-responsive element-binding protein 2B; Short=Protein DREB2B^57.77%	K09286|EREBP|http://www.genome.jp/dbget-bin/www_bget?ko:K09286	GO:0003700^DNA-binding transcription factor activity^molecular_function;GO:0043565^sequence-specific DNA binding^molecular_function;GO:0044212^transcription regulatory region DNA binding^molecular_function;GO:0010286^heat acclimation^biological_process;GO:0009555^pollen development^biological_process;GO:0045893^positive regulation of transcription, DNA-templated^biological_process;GO:0005634^nucl…	--	PF00847.19^AP2 domain
BnaC03G0696400ZS	-9.02765	3.88935e-39	Q9SUQ7.1^RecName: Full=Cation/H(+) antiporter 17; AltName: Full=Protein CATION/H+ EXCHANGER 17; Short=AtCHX17^86.8%	--	GO:0015299^solute:proton antiporter activity^molecular_function;GO:0006813^potassium ion transport^biological_process;GO:0006623^protein targeting to vacuole^biological_process;GO:0006885^regulation of pH^biological_process;GO:0012505^endomembrane system^cellular_component;GO:0016021^integral component of membrane^cellular_component;GO:0005770^late endosome^cellular_component	COG0475|KOG1650^at4g23700 (e 0.0) atchx17, chx17 atchx17 (cation h exchanger 17)^P	PF00999.20^Sodium/hydrogen exchanger family
BnaA03G0307800ZS	5.82842	6.80177e-36	Q94F39.1^RecName: Full=Ninja-family protein AFP3; AltName: Full=ABI five-binding protein 3; Short=ABI5-binding protein 3^29.58%	--	GO:0045892^negative regulation of transcription, DNA-templated^biological_process;GO:0007165^signal transduction^biological_process;GO:0005634^nucleus^cellular_component	--	PF16135.4^TPL-binding domain in jasmonate signalling
new_gene1182	6.14422	4.55704e-34	Q42641.1^RecName: Full=Non-specific lipid-transfer protein A; Short=LTP A; AltName: Full=Wax-associated protein 9A; Flags: Precursor^92.37%	--	GO:0008289^lipid binding^molecular_function;GO:0006869^lipid transport^biological_process	--	PF00234.21^Protease inhibitor/seed storage/LTP family
BnaC08G0493400ZS	-6.50323	4.86074e-34	D7KBH3.1^RecName: Full=Casparian strip membrane protein 6; Short=AlCASP6^92.7%	--	GO:0071555^cell wall organization^biological_process;GO:0016021^integral component of membrane^cellular_component;GO:0005886^plasma membrane^cellular_component	--	PF04535.11^Domain of unknown function (DUF588)
BnaC07G0521800ZS	8.16807	8.62146e-34	O23247.1^RecName: Full=Arginine--tRNA ligase, chloroplastic/mitochondrial; AltName: Full=Arginyl-tRNA synthetase; Short=ArgRS; AltName: Full=Protein EMBRYO DEFECTIVE 1027; Flags: Precursor^75.72%	K01887|RARS, argS|http://www.genome.jp/dbget-bin/www_bget?ko:K01887	GO:0004814^arginine-tRNA ligase activity^molecular_function;GO:0005524^ATP binding^molecular_function;GO:0006420^arginyl-tRNA aminoacylation^biological_process;GO:0009793^embryo development ending in seed dormancy^biological_process;GO:0009507^chloroplast^cellular_component;GO:0009570^chloroplast stroma^cellular_component;GO:0005739^mitochondrion^cellular_component	COG0018|KOG4426^embryo defective 1027^J	PF05746.14^DALR anticodon binding domain
new_gene471	-8.21148	1.21535e-32	Q9SR37.1^RecName: Full=Beta-glucosidase 23; Short=AtBGLU23; AltName: Full=Protein PHOSPHATE STARVATION-RESPONSE 3.1; Flags: Precursor^88.79%	K01188|E3.2.1.21|http://www.genome.jp/dbget-bin/www_bget?ko:K01188	GO:0008422^beta-glucosidase activity^molecular_function;GO:0005507^copper ion binding^molecular_function;GO:0015928^fucosidase activity^molecular_function;GO:0002020^protease binding^molecular_function;GO:0042803^protein homodimerization activity^molecular_function;GO:0102483^scopolin beta-glucosidase activity^molecular_function;GO:0019137^thioglucosidase activity^molecular_function;GO:0005975^ca…	COG2723|KOG0626^beta-glucosidase copper ion binding fucosidase hydrolase, hydrolyzing O-glycosyl compounds^G	PF00232.17^Glycosyl hydrolase family 1
BnaC08G0431700ZS	8.55849	5.41072e-32	Q8H1S1.1^RecName: Full=Galactinol synthase 6; Short=AtGolS6; Short=GolS-6^80.36%	K18819|GOLS|http://www.genome.jp/dbget-bin/www_bget?ko:K18819	GO:0047216^inositol 3-alpha-galactosyltransferase activity^molecular_function;GO:0046872^metal ion binding^molecular_function;GO:0006012^galactose metabolic process^biological_process;GO:0005737^cytoplasm^cellular_component	COG5597|KOG1950^glycogenin^G	PF01501.19^Glycosyl transferase family 8
BnaA01G0341800ZS	-7.46638	6.38684e-32	O04311.1^RecName: Full=Jacalin-related lectin 33^72.73%	--	GO:0030246^carbohydrate binding^molecular_function;GO:0009409^response to cold^biological_process;GO:0010043^response to zinc ion^biological_process;GO:0005634^nucleus^cellular_component;GO:0009506^plasmodesma^cellular_component	--	PF01419.16^Jacalin-like lectin domain
BnaC03G0081600ZS	10.1579	6.37582e-32	Q9SKT7.1^RecName: Full=External alternative NAD(P)H-ubiquinone oxidoreductase B4, mitochondrial; AltName: Full=External alternative NADH dehydrogenase NDB4; AltName: Full=NADH:ubiquinone reductase (non-electrogenic) NDB4; Flags: Precursor^82.3%	K17871|ndh1|http://www.genome.jp/dbget-bin/www_bget?ko:K17871	GO:0005509^calcium ion binding^molecular_function;GO:0016491^oxidoreductase activity^molecular_function;GO:0055114^oxidation-reduction process^biological_process;GO:0031314^extrinsic component of mitochondrial inner membrane^cellular_component;GO:0005758^mitochondrial intermembrane space^cellular_component;GO:0005739^mitochondrion^cellular_component;GO:0005777^peroxisome^cellular_component;GO:000…	COG1252|KOG2495^dehydrogenase B4^C	PF07992.13^Pyridine nucleotide-disulphide oxidoreductase
BnaA08G0180900ZS	-8.72887	6.49483e-32	Q9SUQ7.1^RecName: Full=Cation/H(+) antiporter 17; AltName: Full=Protein CATION/H+ EXCHANGER 17; Short=AtCHX17^86.68%	--	GO:0015299^solute:proton antiporter activity^molecular_function;GO:0006813^potassium ion transport^biological_process;GO:0006623^protein targeting to vacuole^biological_process;GO:0006885^regulation of pH^biological_process;GO:0012505^endomembrane system^cellular_component;GO:0016021^integral component of membrane^cellular_component;GO:0005770^late endosome^cellular_component	COG0475|KOG1650^at4g23700 (e 0.0) atchx17, chx17 atchx17 (cation h exchanger 17)^P	PF00999.20^Sodium/hydrogen exchanger family
BnaA08G0260500ZS	-3.90556	1.27787e-31	Q9FZ62.1^RecName: Full=Inorganic pyrophosphatase 2; Short=AtPPsPase2; Short=PPi phosphatase 2; Short=Pyrophosphate-specific phosphatase 2^84.51%	K13248|PHOSPHO2|http://www.genome.jp/dbget-bin/www_bget?ko:K13248	GO:0004427^inorganic diphosphatase activity^molecular_function;GO:0046872^metal ion binding^molecular_function;GO:0052731^phosphocholine phosphatase activity^molecular_function;GO:0052732^phosphoethanolamine phosphatase activity^molecular_function;GO:0051262^protein tetramerization^biological_process	KOG3120^phosphatase^S	PF06888.11^Putative Phosphatase
BnaC04G0078300ZS	5.37928	3.44652e-31	--	--	--	--	--
Bnascaffold0025G0035900ZS	8.25007	3.97341e-31	Q9ZSJ6.2^RecName: Full=Glycine-rich protein 3 short isoform; Flags: Precursor^71.11%	--	GO:0005576^extracellular region^cellular_component	--	PF07172.10^Glycine rich protein family
BnaA05G0026500ZS	8.12849	4.57086e-31	--	--	--	--	--
BnaA05G0370500ZS	-5.37146	5.29695e-31	--	--	--	--	PF14368.5^Probable lipid transfer
BnaA09G0721400ZS	3.89426	3.39156e-30	F4HVY0.1^RecName: Full=Very-long-chain aldehyde decarbonylase CER1; AltName: Full=Protein ECERIFERUM 1^90.11%	K15404|K15404, CER1|http://www.genome.jp/dbget-bin/www_bget?ko:K15404	GO:1990465^aldehyde oxygenase (deformylating) activity^molecular_function;GO:0005506^iron ion binding^molecular_function;GO:0009924^octadecanal decarbonylase activity^molecular_function;GO:0000170^sphingosine hydroxylase activity^molecular_function;GO:0043447^alkane biosynthetic process^biological_process;GO:0042742^defense response to bacterium^biological_process;GO:0050832^defense response to f…	--	PF04116.12^Fatty acid hydroxylase superfamily
BnaC01G0437000ZS	7.4525	3.35188e-30	Q9LUC5.1^RecName: Full=Cytochrome P450 72A15^81.05%	--	GO:0020037^heme binding^molecular_function;GO:0005506^iron ion binding^molecular_function;GO:0004497^monooxygenase activity^molecular_function;GO:0016705^oxidoreductase activity, acting on paired donors, with incorporation or reduction of molecular oxygen^molecular_function;GO:0016021^integral component of membrane^cellular_component	COG2124|KOG0157^secologanin synthase-like^Q	PF00067.21^Cytochrome P450
BnaC04G0561900ZS	-5.99745	4.43972e-30	P17180.1^RecName: Full=Peroxidase C3; Flags: Precursor^86.29%	K00430|E1.11.1.7|http://www.genome.jp/dbget-bin/www_bget?ko:K00430	GO:0020037^heme binding^molecular_function;GO:0046872^metal ion binding^molecular_function;GO:0004601^peroxidase activity^molecular_function;GO:0042744^hydrogen peroxide catabolic process^biological_process;GO:0006979^response to oxidative stress^biological_process;GO:0005576^extracellular region^cellular_component;GO:0005773^vacuole^cellular_component	--	PF00141.22^Peroxidase
BnaA07G0151600ZS	-5.8692	5.1955e-30	--	--	--	KOG4198^Zn-finger in Ran binding protein and others^S	PF00641.17^Zn-finger in Ran binding protein and others
BnaC03G0310500ZS	-8.29711	1.85241e-29	Q9S7I2.1^RecName: Full=Putative lipid-binding protein AIR1; AltName: Full=Auxin-induced in root cultures protein 1; Flags: Precursor^60.87%	--	GO:0010102^lateral root morphogenesis^biological_process;GO:0009733^response to auxin^biological_process;GO:0005576^extracellular region^cellular_component	--	PF14547.5^Hydrophobic seed protein
BnaC05G0185800ZS	8.69166	3.36859e-29	--	--	--	--	--
BnaC01G0372600ZS	14.2081	6.06426e-29	O23913.1^RecName: Full=Ubiquinol oxidase 1b, mitochondrial; AltName: Full=Alternative oxidase 1b; Flags: Precursor^86.61%	K17893|AOX1, AOX2|http://www.genome.jp/dbget-bin/www_bget?ko:K17893	GO:0009916^alternative oxidase activity^molecular_function;GO:0046872^metal ion binding^molecular_function;GO:0102721^ubiquinol:oxygen oxidoreductase activity^molecular_function;GO:0010230^alternative respiration^biological_process;GO:0016021^integral component of membrane^cellular_component;GO:0005743^mitochondrial inner membrane^cellular_component;GO:0005739^mitochondrion^cellular_component;GO:…	--	PF01786.16^Alternative oxidase
BnaA07G0118200ZS	-4.57638	1.0546e-28	Q9SSK9.1^RecName: Full=MLP-like protein 28^55.35%	--	GO:0006952^defense response^biological_process	--	PF00407.18^Pathogenesis-related protein Bet v I family
BnaC06G0317800ZS	-3.85201	1.46651e-28	--	--	--	--	--
BnaC04G0420900ZS	-6.98291	1.54751e-28	O67409.1^RecName: Full=Tryptophan synthase beta chain 2^60.47%	K06001|trpB|http://www.genome.jp/dbget-bin/www_bget?ko:K06001	GO:0052684^L-serine hydro-lyase (adding indole, L-tryptophan-forming) activity^molecular_function;GO:0030170^pyridoxal phosphate binding^molecular_function;GO:0004834^tryptophan synthase activity^molecular_function;GO:0000162^tryptophan biosynthetic process^biological_process	COG1350^tryptophan synthase, beta chain^E	PF00291.24^Pyridoxal-phosphate dependent enzyme
BnaC02G0186700ZS	3.47972	4.23765e-28	--	--	--	--	PF06521.10^PAR1 protein
BnaC05G0397700ZS	3.72259	4.488e-28	Q9LJN4.2^RecName: Full=Probable beta-D-xylosidase 5; Short=AtBXL5; Flags: Precursor^90.27%	K15920|XYL4|http://www.genome.jp/dbget-bin/www_bget?ko:K15920	GO:0046556^alpha-L-arabinofuranosidase activity^molecular_function;GO:0009044^xylan 1,4-beta-xylosidase activity^molecular_function;GO:0031222^arabinan catabolic process^biological_process;GO:0045493^xylan catabolic process^biological_process;GO:0005618^cell wall^cellular_component;GO:0005576^extracellular region^cellular_component;GO:0009505^plant-type cell wall^cellular_component	COG1472^Glycosyl hydrolase family 3 C-terminal domain^G	PF01915.21^Glycosyl hydrolase family 3 C-terminal domain
BnaC09G0120600ZS	-8.09843	6.95242e-28	Q9ZPW9.1^RecName: Full=Non-specific lipid-transfer protein 8; Short=LTP 8; Flags: Precursor^84.21%	--	GO:0008289^lipid binding^molecular_function;GO:0006869^lipid transport^biological_process	--	PF00234.21^Protease inhibitor/seed storage/LTP family
BnaC09G0310700ZS	6.0164	7.16151e-28	Q8LCE4.2^RecName: Full=Classical arabinogalactan protein 5; Flags: Precursor^81.82%	--	GO:0031225^anchored component of membrane^cellular_component;GO:0005886^plasma membrane^cellular_component	--	--
BnaA10G0198600ZS	4.81859	7.36794e-28	Q8LAH7.2^RecName: Full=12-oxophytodienoate reductase 1; AltName: Full=12-oxophytodienoate-10,11-reductase 1; Short=AtOPR1; Short=OPDA-reductase 1; AltName: Full=FS-AT-I^88.2%	K05894|OPR|http://www.genome.jp/dbget-bin/www_bget?ko:K05894	GO:0016629^12-oxophytodienoate reductase activity^molecular_function;GO:0010181^FMN binding^molecular_function;GO:0016491^oxidoreductase activity^molecular_function;GO:0031408^oxylipin biosynthetic process^biological_process;GO:0005737^cytoplasm^cellular_component	COG1902|KOG0134^12-oxophytodienoate reductase^C	PF00724.19^NADH:flavin oxidoreductase / NADH oxidase family
BnaA09G0024200ZS	6.40898	3.45995e-27	Q9M111.1^RecName: Full=Sucrose synthase 3; Short=AtSUS3; AltName: Full=Sucrose-UDP glucosyltransferase 3^93.59%	K00695|E2.4.1.13|http://www.genome.jp/dbget-bin/www_bget?ko:K00695	GO:0016157^sucrose synthase activity^molecular_function;GO:0010555^response to mannitol^biological_process;GO:0009414^response to water deprivation^biological_process;GO:0010431^seed maturation^biological_process;GO:0005982^starch metabolic process^biological_process;GO:0005985^sucrose metabolic process^biological_process	COG0438|KOG0853^Sucrose-cleaving enzyme that provides UDP-glucose and fructose for various metabolic pathways^M	PF00862.18^Sucrose synthase
BnaA09G0597300ZS	6.98104	3.89523e-27	--	--	--	--	PF03487.12^Interleukin-13
BnaC06G0395100ZS	-8.24922	4.1999e-27	Q67YC0.1^RecName: Full=Inorganic pyrophosphatase 1; Short=AtPPsPase1; Short=PPi phosphatase 1; Short=Pyrophosphate-specific phosphatase 1; AltName: Full=Protein PHOSPHATE STARVATION-INDUCED GENE 2; Short=AtPS2^85.07%	K13248|PHOSPHO2|http://www.genome.jp/dbget-bin/www_bget?ko:K13248	GO:0004427^inorganic diphosphatase activity^molecular_function;GO:0046872^metal ion binding^molecular_function;GO:0016791^phosphatase activity^molecular_function;GO:0016462^pyrophosphatase activity^molecular_function;GO:0016036^cellular response to phosphate starvation^biological_process;GO:0051262^protein tetramerization^biological_process	KOG3120^Putative Phosphatase^S	PF06888.11^Putative Phosphatase
BnaA08G0190100ZS	4.92403	4.89596e-27	Q02972.1^RecName: Full=Cinnamyl alcohol dehydrogenase 8; Short=AtCAD8; AltName: Full=NAD-dependent mannitol dehydrogenase 2^87.08%	K00083|E1.1.1.195|http://www.genome.jp/dbget-bin/www_bget?ko:K00083	GO:0047681^aryl-alcohol dehydrogenase (NADP+) activity^molecular_function;GO:0045551^cinnamyl-alcohol dehydrogenase activity^molecular_function;GO:0016616^oxidoreductase activity, acting on the CH-OH group of donors, NAD or NADP as acceptor^molecular_function;GO:0052747^sinapyl alcohol dehydrogenase activity^molecular_function;GO:0008270^zinc ion binding^molecular_function;GO:0009809^lignin biosy…	COG1064|KOG0023^elicitor-activated gene^Q	PF08240.11^Alcohol dehydrogenase GroES-like domain
BnaA03G0139800ZS	11.1389	1.54535e-26	Q9LLR7.1^RecName: Full=Non-specific lipid-transfer protein 3; Short=LTP 3; Flags: Precursor^80.36%	--	GO:0008289^lipid binding^molecular_function;GO:0006869^lipid transport^biological_process;GO:0009737^response to abscisic acid^biological_process;GO:0009414^response to water deprivation^biological_process;GO:0048046^apoplast^cellular_component;GO:0005618^cell wall^cellular_component	--	PF00234.21^Protease inhibitor/seed storage/LTP family
BnaA02G0135300ZS	4.98374	5.55856e-26	O60121.1^RecName: Full=Uncharacterized protein C16G5.07c^55.07%	--	GO:0007006^mitochondrial membrane organization^biological_process;GO:0005743^mitochondrial inner membrane^cellular_component;GO:0005739^mitochondrion^cellular_component	COG0330|KOG2620^Band 7 family protein^C	PF01145.24^SPFH domain / Band 7 family
new_gene1511	6.13371	5.94497e-26	Q9ZQ98.1^RecName: Full=UDP-glycosyltransferase 73C2^81.62%	K13496|UGT73C|http://www.genome.jp/dbget-bin/www_bget?ko:K13496	GO:0080043^quercetin 3-O-glucosyltransferase activity^molecular_function;GO:0080044^quercetin 7-O-glucosyltransferase activity^molecular_function;GO:0008194^UDP-glycosyltransferase activity^molecular_function;GO:0043231^intracellular membrane-bounded organelle^cellular_component	COG1819|KOG1192^UDP-glycosyltransferase^CG	PF00201.17^UDP-glucoronosyl and UDP-glucosyl transferase
BnaC01G0470600ZS	4.04759	9.19778e-26	O82133.1^RecName: Full=Dehydration-responsive element-binding protein 2B; Short=Protein DREB2B^56.47%	--	GO:0003700^DNA-binding transcription factor activity^molecular_function;GO:0043565^sequence-specific DNA binding^molecular_function;GO:0044212^transcription regulatory region DNA binding^molecular_function;GO:0010286^heat acclimation^biological_process;GO:0009555^pollen development^biological_process;GO:0045893^positive regulation of transcription, DNA-templated^biological_process;GO:0005634^nucl…	--	PF10539.8^Development and cell death domain
new_gene1153	9.61683	1.11533e-25	--	--	--	--	--
new_gene1699	-7.14903	1.53915e-25	Q9SV12.1^RecName: Full=Heat stress transcription factor A-7a; Short=AtHsfA7a; AltName: Full=AtHsf-09^66.91%	K09419|HSFF|http://www.genome.jp/dbget-bin/www_bget?ko:K09419	GO:0003700^DNA-binding transcription factor activity^molecular_function;GO:0000978^RNA polymerase II proximal promoter sequence-specific DNA binding^molecular_function;GO:0043565^sequence-specific DNA binding^molecular_function;GO:0034605^cellular response to heat^biological_process;GO:0061408^positive regulation of transcription from RNA polymerase II promoter in response to heat stress^biologic…	COG5169|KOG0627^Transcription factor^K	PF00447.16^HSF-type DNA-binding
BnaA05G0037500ZS	13.5499	2.69409e-25	--	--	--	--	PF11120.7^Cellulose biosynthesis protein BcsF
BnaC04G0088000ZS	10.0806	2.75328e-25	--	--	--	--	PF14368.5^Probable lipid transfer
BnaA07G0050000ZS	7.60718	3.15635e-25	Q9ZSJ6.2^RecName: Full=Glycine-rich protein 3 short isoform; Flags: Precursor^68.89%	--	GO:0005576^extracellular region^cellular_component	--	PF07172.10^Glycine rich protein family
BnaC07G0084200ZS	6.63592	6.11728e-25	Q9ZSJ6.2^RecName: Full=Glycine-rich protein 3 short isoform; Flags: Precursor^71.11%	--	GO:0005576^extracellular region^cellular_component	--	PF07172.10^Glycine rich protein family
BnaC04G0158800ZS	-3.70259	6.20677e-25	Q9SU35.1^RecName: Full=pEARLI1-like lipid transfer protein 1; AltName: Full=Protein AZELAIC ACID INDUCED 1; Flags: Precursor^83.73%	--	GO:0043621^protein self-association^molecular_function;GO:0070417^cellular response to cold^biological_process;GO:0009631^cold acclimation^biological_process;GO:0050832^defense response to fungus^biological_process;GO:0009682^induced systemic resistance^biological_process;GO:0009626^plant-type hypersensitive response^biological_process;GO:0009627^systemic acquired resistance^biological_process;GO…	--	PF14547.5^Hydrophobic seed protein
BnaA09G0663100ZS	13.3005	6.75541e-25	Q8H1B3.1^RecName: Full=Probable mediator of RNA polymerase II transcription subunit 37b; AltName: Full=BiP chaperone BIP-L; AltName: Full=Heat shock 70 kDa protein 13; AltName: Full=Heat shock protein 70-13; Short=AtHsp70-13; AltName: Full=Hsp70 protein BiP chaperone BIP-L; AltName: Full=Luminal-binding protein 3; Short=AtBP3; Short=BiP3; Flags: Precursor^92.6%	K09490|HSPA5, BIP|http://www.genome.jp/dbget-bin/www_bget?ko:K09490	GO:0005524^ATP binding^molecular_function;GO:0016887^ATPase activity^molecular_function;GO:0042623^ATPase activity, coupled^molecular_function;GO:0031072^heat shock protein binding^molecular_function;GO:0051787^misfolded protein binding^molecular_function;GO:0044183^protein folding chaperone^molecular_function;GO:0051082^unfolded protein binding^molecular_function;GO:0034605^cellular response to …	COG0443|KOG0100^MreB/Mbl protein^K	PF00012.19^Hsp70 protein
BnaA03G0211700ZS	5.7756	8.79159e-25	O22866.1^RecName: Full=Defensin-like protein 193; AltName: Full=Trypsin inhibitor ATTI-2; Flags: Precursor^73.63%	--	GO:0008200^ion channel inhibitor activity^molecular_function;GO:0004867^serine-type endopeptidase inhibitor activity^molecular_function;GO:0006952^defense response^biological_process;GO:0050832^defense response to fungus^biological_process;GO:0031640^killing of cells of other organism^biological_process;GO:0005576^extracellular region^cellular_component	--	PF00537.17^Scorpion toxin-like domain
BnaC07G0083900ZS	7.10075	9.07361e-25	Q9ZSJ6.2^RecName: Full=Glycine-rich protein 3 short isoform; Flags: Precursor^71.11%	--	GO:0005576^extracellular region^cellular_component	--	PF07172.10^Glycine rich protein family
BnaA01G0043200ZS	5.55147	1.29872e-24	Q93ZN9.1^RecName: Full=LL-diaminopimelate aminotransferase, chloroplastic; Short=AtDAP-AT; Short=DAP-AT; Short=DAP-aminotransferase; Short=LL-DAP-aminotransferase; AltName: Full=Protein ABERRANT GROWTH AND DEATH 2; Flags: Precursor^94.95%	K10206|E2.6.1.83|http://www.genome.jp/dbget-bin/www_bget?ko:K10206	GO:0005507^copper ion binding^molecular_function;GO:0010285^L,L-diaminopimelate aminotransferase activity^molecular_function;GO:0030170^pyridoxal phosphate binding^molecular_function;GO:0008483^transaminase activity^molecular_function;GO:0009089^lysine biosynthetic process via diaminopimelate^biological_process;GO:0009735^response to cytokinin^biological_process;GO:0009862^systemic acquired resis…	COG0436|KOG0257^Aminotransferase class I and II^E	PF00155.20^Aminotransferase class I and II
BnaA03G0346000ZS	-10.6917	1.89783e-24	O04313.1^RecName: Full=PYK10-binding protein 2; AltName: Full=Jacalin-related lectin 31; AltName: Full=Jasmonate inducible protein isolog^80.13%	--	GO:0030246^carbohydrate binding^molecular_function;GO:0005507^copper ion binding^molecular_function	--	PF01419.16^Jacalin-like lectin domain
BnaC05G0460200ZS	-8.17885	2.06074e-24	Q9LJG3.1^RecName: Full=GDSL esterase/lipase ESM1; AltName: Full=Extracellular lipase ESM1; AltName: Full=Protein EPITHIOSPECIFIER MODIFIER 1; Short=AtESM1; Flags: Precursor^80.05%	--	GO:0016788^hydrolase activity, acting on ester bonds^molecular_function;GO:0042742^defense response to bacterium^biological_process;GO:0019762^glucosinolate catabolic process^biological_process;GO:0016042^lipid catabolic process^biological_process;GO:0009409^response to cold^biological_process;GO:0009625^response to insect^biological_process;GO:0048046^apoplast^cellular_component;GO:0009507^chlor…	--	PF00657.21^GDSL-like Lipase/Acylhydrolase
BnaC03G0321200ZS	-7.7099	4.37663e-24	Q945B6.1^RecName: Full=Probable 2-oxoglutarate-dependent dioxygenase AOP1.2^68.01%	--	GO:0051213^dioxygenase activity^molecular_function;GO:0046872^metal ion binding^molecular_function	COG3491|KOG0143^oxidoreductase, 2OG-Fe(II) oxygenase family protein^Q	PF03171.19^2OG-Fe(II) oxygenase superfamily
BnaC05G0441800ZS	8.34632	4.3712e-24	Q9LVZ3.3^RecName: Full=Probable lipid desaturase ADS3.2, chloroplastic; Flags: Precursor^58.54%	K20416|FAD5|http://www.genome.jp/dbget-bin/www_bget?ko:K20416	GO:0009979^16:0 monogalactosyldiacylglycerol desaturase activity^molecular_function;GO:0016717^oxidoreductase activity, acting on paired donors, with oxidation of a pair of donors resulting in the reduction of molecular oxygen to two molecules of water^molecular_function;GO:0006636^unsaturated fatty acid biosynthetic process^biological_process;GO:0031969^chloroplast membrane^cellular_component;GO…	COG1398|KOG1600^desaturase^I	PF00487.23^Fatty acid desaturase
BnaC03G0417400ZS	-4.65146	5.03889e-24	Q9LU15.2^RecName: Full=Histidine-containing phosphotransfer protein 4^89.08%	K14490|AHP|http://www.genome.jp/dbget-bin/www_bget?ko:K14490	GO:0009927^histidine phosphotransfer kinase activity^molecular_function;GO:0043424^protein histidine kinase binding^molecular_function;GO:0009736^cytokinin-activated signaling pathway^biological_process;GO:0000160^phosphorelay signal transduction system^biological_process;GO:0016310^phosphorylation^biological_process;GO:0005737^cytoplasm^cellular_component;GO:0005829^cytosol^cellular_component;GO…	COG2198|KOG4747^Hpt domain^T	PF01627.22^Hpt domain
BnaA07G0034700ZS	-4.20067	6.54817e-24	Q9SLE4.1^RecName: Full=Ubiquitin-conjugating enzyme E2 29; AltName: Full=E2 ubiquitin-conjugating enzyme 29; AltName: Full=Ubiquitin carrier protein 29^91.72%	--	GO:0005524^ATP binding^molecular_function;GO:0061631^ubiquitin conjugating enzyme activity^molecular_function;GO:0004842^ubiquitin-protein transferase activity^molecular_function;GO:0006511^ubiquitin-dependent protein catabolic process^biological_process	COG5078|KOG0417^ubiquitin-conjugating enzyme^O	PF00179.25^Ubiquitin-conjugating enzyme
BnaC02G0540500ZS	-13.267	8.63003e-24	Q96511.1^RecName: Full=Peroxidase 69; Short=Atperox P69; AltName: Full=ATP3a; Flags: Precursor^85.29%	K00430|E1.11.1.7|http://www.genome.jp/dbget-bin/www_bget?ko:K00430	GO:0020037^heme binding^molecular_function;GO:0046872^metal ion binding^molecular_function;GO:0003729^mRNA binding^molecular_function;GO:0004601^peroxidase activity^molecular_function;GO:0042744^hydrogen peroxide catabolic process^biological_process;GO:0006979^response to oxidative stress^biological_process;GO:0005618^cell wall^cellular_component;GO:0005576^extracellular region^cellular_component…	--	PF00141.22^Peroxidase
BnaA01G0346800ZS	13.225	8.602e-24	P13934.2^RecName: Full=Late embryogenesis abundant protein 76; Short=LEA 76^96.55%	--	--	KOG4744^late embryogenesis abundant^S	PF02987.15^Late embryogenesis abundant protein
BnaC03G0227700ZS	3.85133	9.37728e-24	P54887.1^RecName: Full=Delta-1-pyrroline-5-carboxylate synthase A; Short=P5CS A; Includes: RecName: Full=Glutamate 5-kinase; Short=GK; AltName: Full=Gamma-glutamyl kinase; Includes: RecName: Full=Gamma-glutamyl phosphate reductase; Short=GPR; AltName: Full=Glutamate-5-semialdehyde dehydrogenase; AltName: Full=Glutamyl-gamma-semialdehyde dehydrogenase^93.29%	K12657|ALDH18A1, P5CS|http://www.genome.jp/dbget-bin/www_bget?ko:K12657	GO:0005524^ATP binding^molecular_function;GO:0017084^delta1-pyrroline-5-carboxylate synthetase activity^molecular_function;GO:0004349^glutamate 5-kinase activity^molecular_function;GO:0004350^glutamate-5-semialdehyde dehydrogenase activity^molecular_function;GO:0042538^hyperosmotic salinity response^biological_process;GO:0055129^L-proline biosynthetic process^biological_process;GO:0009555^pollen …	COG0014|COG0263|KOG1154|KOG4165^Aldehyde dehydrogenase 18 family, member A1^E	PF00696.27^Amino acid kinase family
BnaA01G0301900ZS	12.9786	1.03487e-23	O23913.1^RecName: Full=Ubiquinol oxidase 1b, mitochondrial; AltName: Full=Alternative oxidase 1b; Flags: Precursor^75.89%	K17893|AOX1, AOX2|http://www.genome.jp/dbget-bin/www_bget?ko:K17893	GO:0009916^alternative oxidase activity^molecular_function;GO:0046872^metal ion binding^molecular_function;GO:0102721^ubiquinol:oxygen oxidoreductase activity^molecular_function;GO:0010230^alternative respiration^biological_process;GO:0016021^integral component of membrane^cellular_component;GO:0005743^mitochondrial inner membrane^cellular_component;GO:0005739^mitochondrion^cellular_component;GO:…	--	PF01786.16^Alternative oxidase
new_gene538	7.43354	1.1793e-23	Q9ZSJ6.2^RecName: Full=Glycine-rich protein 3 short isoform; Flags: Precursor^71.11%	--	GO:0005576^extracellular region^cellular_component	--	PF07172.10^Glycine rich protein family
BnaC02G0217800ZS	-5.04382	1.43568e-23	--	--	--	--	--
BnaC03G0191300ZS	-3.56504	2.52703e-23	Q9SCX7.1^RecName: Full=Inactive disease resistance protein RPS4; AltName: Full=Resistance to Pseudomonas syringae 4^40.79%	--	GO:0043531^ADP binding^molecular_function;GO:0007165^signal transduction^biological_process;GO:0005634^nucleus^cellular_component	COG4886^leucine Rich Repeat^S	PF01582.19^TIR domain
BnaC07G0178000ZS	4.9383	8.79107e-23	F4IED2.1^RecName: Full=NAC domain-containing protein 13; Short=ANAC013; AltName: Full=Protein NTM1-like 1^62.88%	--	GO:0003677^DNA binding^molecular_function;GO:0003700^DNA-binding transcription factor activity^molecular_function;GO:0031930^mitochondria-nucleus signaling pathway^biological_process;GO:1900409^positive regulation of cellular response to oxidative stress^biological_process;GO:0010114^response to red light^biological_process;GO:0010224^response to UV-B^biological_process;GO:0005737^cytoplasm^cellu…	--	PF02365.14^No apical meristem (NAM) protein
BnaA07G0277900ZS	-3.49956	8.96773e-23	--	--	--	--	--
BnaA03G0517000ZS	-6.75922	1.28287e-22	P24806.2^RecName: Full=Xyloglucan endotransglucosylase/hydrolase protein 24; Short=At-XTH24; Short=XTH-24; AltName: Full=Endo-xyloglucan transferase; AltName: Full=Meristem protein 5; Short=MERI-5 protein; Short=MERI5 protein; AltName: Full=Xyloglucan endo-1,4-beta-D-glucanase; Flags: Precursor^86.38%	K08235|E2.4.1.207|http://www.genome.jp/dbget-bin/www_bget?ko:K08235	GO:0004553^hydrolase activity, hydrolyzing O-glycosyl compounds^molecular_function;GO:0016762^xyloglucan:xyloglucosyl transferase activity^molecular_function;GO:0042546^cell wall biogenesis^biological_process;GO:0009828^plant-type cell wall loosening^biological_process;GO:0071669^plant-type cell wall organization or biogenesis^biological_process;GO:0010411^xyloglucan metabolic process^biological_…	COG2273^xyloglucan xyloglucosyl transferase^G	PF00722.20^Glycosyl hydrolases family 16
BnaC03G0540700ZS	-8.73114	1.73772e-22	Q9FFQ5.1^RecName: Full=Flavonol synthase 3^81.82%	K05278|FLS|http://www.genome.jp/dbget-bin/www_bget?ko:K05278	GO:0051213^dioxygenase activity^molecular_function;GO:0045431^flavonol synthase activity^molecular_function;GO:0046872^metal ion binding^molecular_function;GO:0009813^flavonoid biosynthetic process^biological_process;GO:0009416^response to light stimulus^biological_process	COG3491|KOG0143^2OG-Fe(II) oxygenase superfamily^H	PF14226.5^non-haem dioxygenase in morphine synthesis N-terminal
BnaC01G0026500ZS	6.09344	1.85457e-22	Q94A34.1^RecName: Full=Phosphatidylinositol/phosphatidylcholine transfer protein SFH12; AltName: Full=Protein SEC FOURTEEN HOMOLOGS 12; Short=AtSFH12^87.87%	--	GO:0015031^protein transport^biological_process;GO:0000139^Golgi membrane^cellular_component;GO:0005886^plasma membrane^cellular_component	KOG1471^CRAL/TRIO, N-terminal domain^I	PF00650.19^CRAL/TRIO domain
BnaC03G0094600ZS	-2.79341	2.13243e-22	--	--	--	--	--
BnaA03G0512400ZS	-6.04151	2.31097e-22	Q9SZ46.1^RecName: Full=Xanthotoxin 5-hydroxylase CYP82C4; Short=8-methoxypsoralen 5-hydroxylase CYP82C4; AltName: Full=Cytochrome P450 82C4; AltName: Full=Fraxetin 5-hydroxylase CYP82C4^41.7%	--	GO:0106144^fraxetin 5-hydroxylase activity^molecular_function;GO:0020037^heme binding^molecular_function;GO:0005506^iron ion binding^molecular_function;GO:0004497^monooxygenase activity^molecular_function;GO:0016709^oxidoreductase activity, acting on paired donors, with incorporation or reduction of molecular oxygen, NAD(P)H as one donor, and incorporation of one atom of oxygen^molecular_function…	COG2124|KOG0156^Cytochrome p450^Q	PF00067.21^Cytochrome P450
new_gene1181	-8.43676	2.31861e-22	Q9CAU4.1^RecName: Full=Serine carboxypeptidase-like 4; Flags: Precursor^88.1%	K16296|SCPL-I|http://www.genome.jp/dbget-bin/www_bget?ko:K16296	GO:0004185^serine-type carboxypeptidase activity^molecular_function;GO:0019748^secondary metabolic process^biological_process;GO:0005576^extracellular region^cellular_component	COG2939|KOG1282^Serine carboxypeptidase^O	PF00450.21^Serine carboxypeptidase
BnaC07G0084100ZS	6.71022	2.39862e-22	Q9ZSJ6.2^RecName: Full=Glycine-rich protein 3 short isoform; Flags: Precursor^71.11%	--	GO:0005576^extracellular region^cellular_component	--	PF07172.10^Glycine rich protein family
BnaC07G0495600ZS	-7.46636	4.66997e-22	P24806.2^RecName: Full=Xyloglucan endotransglucosylase/hydrolase protein 24; Short=At-XTH24; Short=XTH-24; AltName: Full=Endo-xyloglucan transferase; AltName: Full=Meristem protein 5; Short=MERI-5 protein; Short=MERI5 protein; AltName: Full=Xyloglucan endo-1,4-beta-D-glucanase; Flags: Precursor^87.46%	K08235|E2.4.1.207|http://www.genome.jp/dbget-bin/www_bget?ko:K08235	GO:0004553^hydrolase activity, hydrolyzing O-glycosyl compounds^molecular_function;GO:0016762^xyloglucan:xyloglucosyl transferase activity^molecular_function;GO:0042546^cell wall biogenesis^biological_process;GO:0009828^plant-type cell wall loosening^biological_process;GO:0071669^plant-type cell wall organization or biogenesis^biological_process;GO:0010411^xyloglucan metabolic process^biological_…	COG2273^xyloglucan xyloglucosyl transferase^G	PF00722.20^Glycosyl hydrolases family 16
new_gene1804	-5.88646	4.66923e-22	Q9S972.2^RecName: Full=Receptor-like serine/threonine-protein kinase SD1-6; AltName: Full=Arabidopsis thaliana receptor kinase 2; AltName: Full=S-domain-1 (SD1) receptor kinase 6; Short=SD1-6; Flags: Precursor^70.64%	--	GO:0005524^ATP binding^molecular_function;GO:0030246^carbohydrate binding^molecular_function;GO:0004672^protein kinase activity^molecular_function;GO:0004674^protein serine/threonine kinase activity^molecular_function;GO:0004675^transmembrane receptor protein serine/threonine kinase activity^molecular_function;GO:0031625^ubiquitin protein ligase binding^molecular_function;GO:0034613^cellular prot…	COG0515^serine threonine-protein kinase^T	PF00954.19^S-locus glycoprotein domain
BnaA10G0012300ZS	6.4997	4.92104e-22	Q9FWX7.1^RecName: Full=ABC transporter B family member 11; Short=ABC transporter ABCB.11; Short=AtABCB11; AltName: Full=Multidrug resistance protein 8; AltName: Full=P-glycoprotein 11^91.55%	K05658|ABCB1|http://www.genome.jp/dbget-bin/www_bget?ko:K05658	GO:0005524^ATP binding^molecular_function;GO:0042626^ATPase-coupled transmembrane transporter activity^molecular_function;GO:0010329^auxin efflux transmembrane transporter activity^molecular_function;GO:0010540^basipetal auxin transport^biological_process;GO:0016021^integral component of membrane^cellular_component;GO:0005886^plasma membrane^cellular_component;GO:0009506^plasmodesma^cellular_comp…	COG1132|KOG0055^(ABC) transporter^Q	PF00664.22^ABC transporter transmembrane region
BnaA04G0029000ZS	-3.79503	4.91977e-22	F4J3D9.2^RecName: Full=Insulin-degrading enzyme-like 2; AltName: Full=Insulysin-like 2^82.63%	K01408|IDE, ide|http://www.genome.jp/dbget-bin/www_bget?ko:K01408	GO:0046872^metal ion binding^molecular_function;GO:0004222^metalloendopeptidase activity^molecular_function;GO:0051603^proteolysis involved in cellular protein catabolic process^biological_process;GO:0005739^mitochondrion^cellular_component	COG1025|KOG0959^Insulinase (Peptidase family M16)^O	PF16187.4^Middle or third domain of peptidase_M16
BnaC02G0064700ZS	7.51104	5.59699e-22	--	--	--	--	PF07816.10^Protein of unknown function (DUF1645)
BnaC03G0448100ZS	5.54454	8.81574e-22	--	--	--	--	--
BnaC09G0517500ZS	10.1643	1.18949e-21	Q9LY82.1^RecName: Full=Probable glucuronokinase 2^66.49%	K16190|GLCAK|http://www.genome.jp/dbget-bin/www_bget?ko:K16190	GO:0005524^ATP binding^molecular_function;GO:0047940^glucuronokinase activity^molecular_function;GO:0046872^metal ion binding^molecular_function;GO:0005975^carbohydrate metabolic process^biological_process;GO:0005829^cytosol^cellular_component	--	PF08544.12^GHMP kinases C terminal
BnaC09G0549500ZS	-5.10365	1.29074e-21	Q9LXB5.1^RecName: Full=Flowering-promoting factor 1-like protein 2; AltName: Full=FPF1-like protein 2^86.84%	--	GO:0009909^regulation of flower development^biological_process;GO:0010228^vegetative to reproductive phase transition of meristem^biological_process	--	--
BnaC08G0218200ZS	-5.01444	1.50055e-21	Q9LN86.1^RecName: Full=Dehydration-responsive element-binding protein 1F; Short=Protein DREB1F^73.3%	--	GO:0003700^DNA-binding transcription factor activity^molecular_function;GO:0043565^sequence-specific DNA binding^molecular_function;GO:0044212^transcription regulatory region DNA binding^molecular_function;GO:0019760^glucosinolate metabolic process^biological_process;GO:0010371^regulation of gibberellin biosynthetic process^biological_process;GO:0048510^regulation of timing of transition from veg…	--	PF00847.19^AP2 domain
new_gene203	4.73354	2.73449e-21	Q7LHG5.2^RecName: Full=Transposon Ty3-I Gag-Pol polyprotein; AltName: Full=Gag3-Pol3; AltName: Full=Transposon Ty3-2 TYA-TYB polyprotein; Contains: RecName: Full=Capsid protein; Short=CA; AltName: Full=p24; Contains: RecName: Full=Spacer peptide p3; Contains: RecName: Full=Nucleocapsid protein p11; Short=NC; Contains: RecName: Full=Ty3 protease; Short=PR; AltName: Full=p16; Contains: RecName: Ful…	--	GO:0004190^aspartic-type endopeptidase activity^molecular_function;GO:0005524^ATP binding^molecular_function;GO:0003677^DNA binding^molecular_function;GO:0003887^DNA-directed DNA polymerase activity^molecular_function;GO:0008233^peptidase activity^molecular_function;GO:0004540^ribonuclease activity^molecular_function;GO:0003723^RNA binding^molecular_function;GO:0003964^RNA-directed DNA polymerase…	COG2801|KOG0017^Retrotransposon protein^C	PF00078.26^Reverse transcriptase (RNA-dependent DNA polymerase)
BnaC09G0261900ZS	6.93155	3.26347e-21	--	--	--	--	PF16544.4^Homodimerisation region of STAR domain protein
BnaA05G0408900ZS	-7.72762	3.37788e-21	Q9LJG3.1^RecName: Full=GDSL esterase/lipase ESM1; AltName: Full=Extracellular lipase ESM1; AltName: Full=Protein EPITHIOSPECIFIER MODIFIER 1; Short=AtESM1; Flags: Precursor^79.27%	--	GO:0016788^hydrolase activity, acting on ester bonds^molecular_function;GO:0042742^defense response to bacterium^biological_process;GO:0019762^glucosinolate catabolic process^biological_process;GO:0016042^lipid catabolic process^biological_process;GO:0009409^response to cold^biological_process;GO:0009625^response to insect^biological_process;GO:0048046^apoplast^cellular_component;GO:0009507^chlor…	--	PF00657.21^GDSL-like Lipase/Acylhydrolase
BnaC07G0503500ZS	-4.87583	3.87732e-21	Q5Q0B3.2^RecName: Full=Flowering-promoting factor 1-like protein 1; AltName: Full=FPF1-like protein 1^92.74%	--	GO:0009909^regulation of flower development^biological_process;GO:0010228^vegetative to reproductive phase transition of meristem^biological_process	--	--
BnaC02G0181600ZS	12.6671	4.34022e-21	Q6NW58.2^RecName: Full=Spastin^48.18%	--	GO:0043014^alpha-tubulin binding^molecular_function;GO:0005524^ATP binding^molecular_function;GO:0016887^ATPase activity^molecular_function;GO:0048487^beta-tubulin binding^molecular_function;GO:0016853^isomerase activity^molecular_function;GO:0008017^microtubule binding^molecular_function;GO:0008568^microtubule-severing ATPase activity^molecular_function;GO:0008089^anterograde axonal transport^bi…	COG0464|KOG0737^ATP binding^O	PF00004.28^ATPase family associated with various cellular activities (AAA)
BnaA03G0127400ZS	12.0122	4.84842e-21	--	--	--	--	PF15359.5^Carnitine deficiency-associated protein 3
BnaA06G0142800ZS	4.62934	4.96783e-21	Q9SGS5.1^RecName: Full=Uncharacterized protein At1g76070^44.79%	--	GO:0005886^plasma membrane^cellular_component	--	--
BnaA08G0278200ZS	-6.43236	5.01441e-21	Q9LN86.1^RecName: Full=Dehydration-responsive element-binding protein 1F; Short=Protein DREB1F^79.33%	--	GO:0003700^DNA-binding transcription factor activity^molecular_function;GO:0043565^sequence-specific DNA binding^molecular_function;GO:0044212^transcription regulatory region DNA binding^molecular_function;GO:0019760^glucosinolate metabolic process^biological_process;GO:0010371^regulation of gibberellin biosynthetic process^biological_process;GO:0048510^regulation of timing of transition from veg…	--	PF00847.19^AP2 domain
BnaC05G0087500ZS	12.3255	5.62861e-21	--	--	--	--	PF16515.4^Clathrin-binding domain of Huntingtin-interacting protein 1
new_gene713	-13.1651	5.57606e-21	Q96511.1^RecName: Full=Peroxidase 69; Short=Atperox P69; AltName: Full=ATP3a; Flags: Precursor^84.08%	K00430|E1.11.1.7|http://www.genome.jp/dbget-bin/www_bget?ko:K00430	GO:0020037^heme binding^molecular_function;GO:0046872^metal ion binding^molecular_function;GO:0003729^mRNA binding^molecular_function;GO:0004601^peroxidase activity^molecular_function;GO:0042744^hydrogen peroxide catabolic process^biological_process;GO:0006979^response to oxidative stress^biological_process;GO:0005618^cell wall^cellular_component;GO:0005576^extracellular region^cellular_component…	--	PF00141.22^Peroxidase
BnaC01G0176200ZS	6.6097	7.44119e-21	F4JQ51.1^RecName: Full=Kinesin-like protein KIN-7I^59.77%	K11498|CENPE|http://www.genome.jp/dbget-bin/www_bget?ko:K11498	GO:0005524^ATP binding^molecular_function;GO:0016887^ATPase activity^molecular_function;GO:0008017^microtubule binding^molecular_function;GO:0003777^microtubule motor activity^molecular_function;GO:0007018^microtubule-based movement^biological_process;GO:0005871^kinesin complex^cellular_component;GO:0005874^microtubule^cellular_component	COG5059|KOG0242^kinesin motor^Z	PF00225.22^Kinesin motor domain
BnaC03G0683500ZS	4.76432	7.632e-21	Q02972.1^RecName: Full=Cinnamyl alcohol dehydrogenase 8; Short=AtCAD8; AltName: Full=NAD-dependent mannitol dehydrogenase 2^91.17%	K00083|E1.1.1.195|http://www.genome.jp/dbget-bin/www_bget?ko:K00083	GO:0047681^aryl-alcohol dehydrogenase (NADP+) activity^molecular_function;GO:0045551^cinnamyl-alcohol dehydrogenase activity^molecular_function;GO:0016616^oxidoreductase activity, acting on the CH-OH group of donors, NAD or NADP as acceptor^molecular_function;GO:0052747^sinapyl alcohol dehydrogenase activity^molecular_function;GO:0008270^zinc ion binding^molecular_function;GO:0009809^lignin biosy…	COG1064|KOG0023^elicitor-activated gene^Q	PF08240.11^Alcohol dehydrogenase GroES-like domain
BnaA02G0267300ZS	-8.53854	8.41285e-21	Q9SUS9.1^RecName: Full=Probable cysteine protease RDL5; AltName: Full=Cysteine protease 2; Short=AtCP2; AltName: Full=Probable cysteine proteinase At4g11320; AltName: Full=RD21A-like protease 5; Flags: Precursor^83.29%	--	GO:0004197^cysteine-type endopeptidase activity^molecular_function;GO:0008233^peptidase activity^molecular_function;GO:0051603^proteolysis involved in cellular protein catabolic process^biological_process;GO:0005615^extracellular space^cellular_component;GO:0005764^lysosome^cellular_component	COG4870|KOG1543^cathepsin^O	PF00112.22^Papain family cysteine protease
BnaC04G0293400ZS	5.88018	1.12196e-20	Q9P7W0.1^RecName: Full=OPA3-like protein^43.69%	--	GO:0019216^regulation of lipid metabolic process^biological_process;GO:0005737^cytoplasm^cellular_component;GO:0005741^mitochondrial outer membrane^cellular_component;GO:0005739^mitochondrion^cellular_component	KOG3335^Optic atrophy 3 protein (OPA3)^S	PF07047.11^Optic atrophy 3 protein (OPA3)
BnaC03G0171300ZS	13.0779	1.38283e-20	F4HRJ4.1^RecName: Full=Mitogen-activated protein kinase kinase kinase 3; AltName: Full=MAP3K alpha protein kinase; Short=AtMAP3Kalpha^31.91%	--	GO:0005524^ATP binding^molecular_function;GO:0004709^MAP kinase kinase kinase activity^molecular_function;GO:0004674^protein serine/threonine kinase activity^molecular_function;GO:0032147^activation of protein kinase activity^biological_process;GO:0002221^pattern recognition receptor signaling pathway^biological_process;GO:1900424^regulation of defense response to bacterium^biological_process;GO:…	KOG0198^mitogen-activated protein kinase kinase kinase^T	PF00069.24^Protein kinase domain
BnaC01G0102000ZS	3.91193	1.42827e-20	Q9M0G4.1^RecName: Full=Probable tyrosine decarboxylase 2^90.2%	K01592|E4.1.1.25|http://www.genome.jp/dbget-bin/www_bget?ko:K01592	GO:0030170^pyridoxal phosphate binding^molecular_function;GO:0004837^tyrosine decarboxylase activity^molecular_function;GO:0006520^cellular amino acid metabolic process^biological_process	COG0076|KOG0628^Pyridoxal-dependent decarboxylase conserved domain^E	PF00282.18^Pyridoxal-dependent decarboxylase conserved domain
BnaC03G0147700ZS	5.63855	1.85062e-20	O60121.1^RecName: Full=Uncharacterized protein C16G5.07c^54.18%	--	GO:0007006^mitochondrial membrane organization^biological_process;GO:0005743^mitochondrial inner membrane^cellular_component;GO:0005739^mitochondrion^cellular_component	COG0330|KOG2620^Band 7 family protein^C	PF01145.24^SPFH domain / Band 7 family
BnaA09G0518600ZS	-4.22538	1.907e-20	O82089.1^RecName: Full=Copper transport protein CCH; AltName: Full=Copper chaperone CCH^98.67%	K07213|ATOX1, ATX1, copZ, golB|http://www.genome.jp/dbget-bin/www_bget?ko:K07213	GO:0016531^copper chaperone activity^molecular_function;GO:0019904^protein domain specific binding^molecular_function;GO:0006878^cellular copper ion homeostasis^biological_process;GO:0006825^copper ion transport^biological_process;GO:0046686^response to cadmium ion^biological_process;GO:0009651^response to salt stress^biological_process;GO:0048046^apoplast^cellular_component;GO:0009507^chloroplas…	COG2608|KOG1603^Heavy metal-associated domain containing protein^P	PF00403.25^Heavy-metal-associated domain
BnaC06G0419300ZS	5.5457	2.75399e-20	Q94CH6.1^RecName: Full=GDSL esterase/lipase EXL3; AltName: Full=Family II extracellular lipase 3; Short=Family II lipase EXL3; Flags: Precursor^84.89%	--	GO:0016298^lipase activity^molecular_function;GO:0016042^lipid catabolic process^biological_process;GO:0005576^extracellular region^cellular_component	COG3240^GDSL-like Lipase/Acylhydrolase^I	PF00657.21^GDSL-like Lipase/Acylhydrolase
BnaC03G0252700ZS	3.18419	3.02986e-20	O22822.1^RecName: Full=UDP-glycosyltransferase 74F2; AltName: Full=AtSGT1; AltName: Full=Salicylic acid glucosyltransferase 1^81.74%	K13691|SGT1|http://www.genome.jp/dbget-bin/www_bget?ko:K13691	GO:0052641^benzoic acid glucosyltransferase activity^molecular_function;GO:0090704^nicotinate-O-glucosyltransferase activity^molecular_function;GO:0080043^quercetin 3-O-glucosyltransferase activity^molecular_function;GO:0080044^quercetin 7-O-glucosyltransferase activity^molecular_function;GO:0052639^salicylic acid glucosyltransferase (ester-forming) activity^molecular_function;GO:0052640^salicyli…	COG1819|KOG1192^udp-glucosyltransferase 74f2^E	PF00201.17^UDP-glucoronosyl and UDP-glucosyl transferase
BnaA01G0265100ZS	4.87177	3.1144e-20	--	--	--	--	--
BnaC03G0745000ZS	-6.70328	3.11307e-20	O65684.1^RecName: Full=Protein CASPARIAN STRIP INTEGRITY FACTOR 2; Flags: Precursor^80.72%	--	GO:0005179^hormone activity^molecular_function;GO:0071555^cell wall organization^biological_process;GO:0050801^ion homeostasis^biological_process;GO:0055072^iron ion homeostasis^biological_process;GO:0007275^multicellular organism development^biological_process;GO:0009860^pollen tube growth^biological_process;GO:2000067^regulation of root morphogenesis^biological_process;GO:0010447^response to ac…	--	--
BnaA02G0354700ZS	5.07213	4.15042e-20	Q94F39.1^RecName: Full=Ninja-family protein AFP3; AltName: Full=ABI five-binding protein 3; Short=ABI5-binding protein 3^61.97%	--	GO:0045892^negative regulation of transcription, DNA-templated^biological_process;GO:0007165^signal transduction^biological_process;GO:0005634^nucleus^cellular_component	--	PF16135.4^TPL-binding domain in jasmonate signalling
BnaC03G0145500ZS	-3.96743	5.10366e-20	Q9LSQ4.1^RecName: Full=Indole-3-acetic acid-amido synthetase GH3.6; AltName: Full=Auxin-responsive GH3-like protein 6; Short=AtGH3-6; AltName: Full=Protein DWARF IN LIGHT 1; Short=DFL-1^94.28%	K14487|GH3|http://www.genome.jp/dbget-bin/www_bget?ko:K14487	GO:0010279^indole-3-acetic acid amido synthetase activity^molecular_function;GO:0010252^auxin homeostasis^biological_process;GO:0009734^auxin-activated signaling pathway^biological_process;GO:0009733^response to auxin^biological_process;GO:0009826^unidimensional cell growth^biological_process;GO:0009507^chloroplast^cellular_component;GO:0005737^cytoplasm^cellular_component	--	PF03321.12^GH3 auxin-responsive promoter
BnaA08G0130700ZS	4.42267	5.29219e-20	Q8LBB7.1^RecName: Full=Cytokinin riboside 5'-monophosphate phosphoribohydrolase LOG5; AltName: Full=Protein LONELY GUY 5^87.39%	--	GO:0016799^hydrolase activity, hydrolyzing N-glycosyl compounds^molecular_function;GO:0009691^cytokinin biosynthetic process^biological_process;GO:0005829^cytosol^cellular_component;GO:0005634^nucleus^cellular_component	COG1611^Possible lysine decarboxylase^S	PF03641.13^Possible lysine decarboxylase
BnaC04G0069800ZS	5.76387	5.28115e-20	P54887.1^RecName: Full=Delta-1-pyrroline-5-carboxylate synthase A; Short=P5CS A; Includes: RecName: Full=Glutamate 5-kinase; Short=GK; AltName: Full=Gamma-glutamyl kinase; Includes: RecName: Full=Gamma-glutamyl phosphate reductase; Short=GPR; AltName: Full=Glutamate-5-semialdehyde dehydrogenase; AltName: Full=Glutamyl-gamma-semialdehyde dehydrogenase^96.46%	K12657|ALDH18A1, P5CS|http://www.genome.jp/dbget-bin/www_bget?ko:K12657	GO:0005524^ATP binding^molecular_function;GO:0017084^delta1-pyrroline-5-carboxylate synthetase activity^molecular_function;GO:0004349^glutamate 5-kinase activity^molecular_function;GO:0004350^glutamate-5-semialdehyde dehydrogenase activity^molecular_function;GO:0042538^hyperosmotic salinity response^biological_process;GO:0055129^L-proline biosynthetic process^biological_process;GO:0009555^pollen …	COG0014|COG0263|KOG1154|KOG4165^delta1-pyrroline-5-carboxylate synthase 1^H	PF00696.27^Amino acid kinase family
BnaC09G0335100ZS	4.07867	6.0171e-20	O64896.1^RecName: Full=Trehalose-phosphate phosphatase A; Short=AtTPPA; AltName: Full=Trehalose 6-phosphate phosphatase^88.21%	K01087|otsB|http://www.genome.jp/dbget-bin/www_bget?ko:K01087	GO:0004805^trehalose-phosphatase activity^molecular_function;GO:0005992^trehalose biosynthetic process^biological_process	COG1877^Removes the phosphate from trehalose 6-phosphate to produce free trehalose. Trehalose accumulation in plant may improve abiotic stress tolerance^G	PF02358.15^Trehalose-phosphatase
new_gene744	-11.8587	6.37557e-20	--	--	--	COG0470|KOG0048|KOG0989^replication factor c^L	PF01936.17^NYN domain
BnaA07G0297100ZS	-3.26573	6.48055e-20	--	--	--	--	--
BnaC01G0154200ZS	-12.6107	8.30601e-20	Q9S7I2.1^RecName: Full=Putative lipid-binding protein AIR1; AltName: Full=Auxin-induced in root cultures protein 1; Flags: Precursor^51.47%	--	GO:0010102^lateral root morphogenesis^biological_process;GO:0009733^response to auxin^biological_process;GO:0005576^extracellular region^cellular_component	--	PF14547.5^Hydrophobic seed protein
BnaA03G0331600ZS	6.15495	8.65952e-20	Q9LK64.1^RecName: Full=ABC transporter C family member 3; Short=ABC transporter ABCC.3; Short=AtABCC3; AltName: Full=ATP-energized glutathione S-conjugate pump 3; AltName: Full=Glutathione S-conjugate-transporting ATPase 3; AltName: Full=Multidrug resistance-associated protein 3^84.22%	--	GO:0005524^ATP binding^molecular_function;GO:0042626^ATPase-coupled transmembrane transporter activity^molecular_function;GO:0010290^chlorophyll catabolite transmembrane transporter activity^molecular_function;GO:0015431^glutathione S-conjugate-exporting ATPase activity^molecular_function;GO:0055085^transmembrane transport^biological_process;GO:0048046^apoplast^cellular_component;GO:0016021^integ…	COG1132|KOG0054^ATPase, coupled to transmembrane movement of substances chlorophyll catabolite transporter glutathione S-conjugate-exporting ATPase^Q	PF00664.22^ABC transporter transmembrane region
new_gene208	-5.26488	9.38295e-20	P0DKH6.1^RecName: Full=Disease resistance protein RPS6; AltName: Full=Resistance to Pseudomonas syringae 6^53.76%	--	GO:0043531^ADP binding^molecular_function;GO:0006952^defense response^biological_process;GO:0007165^signal transduction^biological_process	COG4886^Disease resistance protein^T	PF01582.19^TIR domain
BnaA03G0516000ZS	-8.78543	9.8549e-20	Q96522.1^RecName: Full=Peroxidase 45; Short=Atperox P45; AltName: Full=ATP8a; Flags: Precursor^88.62%	K00430|E1.11.1.7|http://www.genome.jp/dbget-bin/www_bget?ko:K00430	GO:0020037^heme binding^molecular_function;GO:0046872^metal ion binding^molecular_function;GO:0004601^peroxidase activity^molecular_function;GO:0042744^hydrogen peroxide catabolic process^biological_process;GO:0006979^response to oxidative stress^biological_process;GO:0005576^extracellular region^cellular_component	--	PF00141.22^Peroxidase
Bnascaffold0027G0010300ZS	-5.92764	1.08349e-19	Q9SR37.1^RecName: Full=Beta-glucosidase 23; Short=AtBGLU23; AltName: Full=Protein PHOSPHATE STARVATION-RESPONSE 3.1; Flags: Precursor^76.35%	K01188|E3.2.1.21|http://www.genome.jp/dbget-bin/www_bget?ko:K01188	GO:0008422^beta-glucosidase activity^molecular_function;GO:0005507^copper ion binding^molecular_function;GO:0015928^fucosidase activity^molecular_function;GO:0002020^protease binding^molecular_function;GO:0042803^protein homodimerization activity^molecular_function;GO:0102483^scopolin beta-glucosidase activity^molecular_function;GO:0019137^thioglucosidase activity^molecular_function;GO:0005975^ca…	COG2723|KOG0626^beta-glucosidase copper ion binding fucosidase hydrolase, hydrolyzing O-glycosyl compounds^G	PF00232.17^Glycosyl hydrolase family 1
BnaC07G0232100ZS	-5.85972	1.17734e-19	Q9FI10.1^RecName: Full=CASP-like protein 1B1; Short=AtCASPL1B1^87.94%	--	GO:0051539^4 iron, 4 sulfur cluster binding^molecular_function;GO:0016021^integral component of membrane^cellular_component;GO:0005886^plasma membrane^cellular_component	--	PF04535.11^Domain of unknown function (DUF588)
BnaC03G0813500ZS	11.4601	1.61561e-19	Q8L783.1^RecName: Full=Vacuolar cation/proton exchanger 5; AltName: Full=Ca(2+)/H(+) antiporter CAX5; AltName: Full=Ca(2+)/H(+) exchanger 5; AltName: Full=Protein CATION EXCHANGER 5^77.57%	K07300|chaA, CAX|http://www.genome.jp/dbget-bin/www_bget?ko:K07300	GO:0015369^calcium:proton antiporter activity^molecular_function;GO:0070588^calcium ion transmembrane transport^biological_process;GO:0006874^cellular calcium ion homeostasis^biological_process;GO:0016021^integral component of membrane^cellular_component;GO:0009705^plant-type vacuole membrane^cellular_component	COG0387|KOG1397^exchanger^P	PF01699.23^Sodium/calcium exchanger protein
BnaC04G0279200ZS	7.90445	2.08914e-19	Q9M1C9.1^RecName: Full=Beta-glucosidase 30; Short=AtBGLU30; AltName: Full=Protein DARK INDUCIBLE 2; AltName: Full=Protein SENESCENCE-RELATED GENE 2; Flags: Precursor^84.83%	K01188|E3.2.1.21|http://www.genome.jp/dbget-bin/www_bget?ko:K01188	GO:0008422^beta-glucosidase activity^molecular_function;GO:0102483^scopolin beta-glucosidase activity^molecular_function;GO:0005975^carbohydrate metabolic process^biological_process;GO:0019762^glucosinolate catabolic process^biological_process;GO:0009651^response to salt stress^biological_process	COG2723|KOG0626^dark inducible 2^G	PF00232.17^Glycosyl hydrolase family 1
BnaA08G0312100ZS	4.48838	2.06338e-19	F4KHA2.1^RecName: Full=Receptor-like protein 54; Short=AtRLP54; Flags: Precursor^64.79%	--	GO:0016021^integral component of membrane^cellular_component;GO:0005886^plasma membrane^cellular_component	COG4886|KOG0619^Leucine Rich Repeat^T	PF13855.5^Leucine rich repeat
BnaA02G0295700ZS	-12.5502	2.09335e-19	Q9FJ47.1^RecName: Full=Senescence-specific cysteine protease SAG12; AltName: Full=Cysteine proteinase SAG12; AltName: Full=Protein SENESCENCE-ASSOCIATED GENE 12; Flags: Precursor^85.84%	--	GO:0004197^cysteine-type endopeptidase activity^molecular_function;GO:0007568^aging^biological_process;GO:0009817^defense response to fungus, incompatible interaction^biological_process;GO:0080187^floral organ senescence^biological_process;GO:0010150^leaf senescence^biological_process;GO:0009626^plant-type hypersensitive response^biological_process;GO:0010623^programmed cell death involved in cel…	COG4870|KOG1543^Senescence-associated gene 12^O	PF00112.22^Papain family cysteine protease
BnaA09G0699100ZS	7.04351	2.28719e-19	Q9LNW3.1^RecName: Full=Protein phosphatase 2C 3; Short=AtPP2C03; AltName: Full=Protein AKT1-INTERACTING 1; AltName: Full=Protein phosphatase 2C AIP1; Short=PP2C AIP1^86.54%	K14497|PP2C|http://www.genome.jp/dbget-bin/www_bget?ko:K14497	GO:0004724^magnesium-dependent protein serine/threonine phosphatase activity^molecular_function;GO:0046872^metal ion binding^molecular_function;GO:0005267^potassium channel activity^molecular_function;GO:0004722^protein serine/threonine phosphatase activity^molecular_function;GO:0009788^negative regulation of abscisic acid-activated signaling pathway^biological_process;GO:1902039^negative regulat…	COG0631|KOG0698^PP2C_SIG^P	PF00481.20^Protein phosphatase 2C
BnaA09G0579500ZS	11.1879	2.86313e-19	Q8H1S1.1^RecName: Full=Galactinol synthase 6; Short=AtGolS6; Short=GolS-6^80.95%	K18819|GOLS|http://www.genome.jp/dbget-bin/www_bget?ko:K18819	GO:0047216^inositol 3-alpha-galactosyltransferase activity^molecular_function;GO:0046872^metal ion binding^molecular_function;GO:0006012^galactose metabolic process^biological_process;GO:0005737^cytoplasm^cellular_component	COG5597|KOG1950^glycogenin^G	PF01501.19^Glycosyl transferase family 8
BnaA06G0013600ZS	6.41075	2.97117e-19	Q9MAI5.1^RecName: Full=Ethylene-responsive transcription factor 8; Short=AtERF8; AltName: Full=Ethylene-responsive element-binding factor 8; Short=EREBP-8^53.57%	--	GO:0003677^DNA binding^molecular_function;GO:0003700^DNA-binding transcription factor activity^molecular_function;GO:0009873^ethylene-activated signaling pathway^biological_process;GO:0005634^nucleus^cellular_component	--	PF00847.19^AP2 domain
BnaC02G0363900ZS	-11.7243	3.42314e-19	Q9SUS9.1^RecName: Full=Probable cysteine protease RDL5; AltName: Full=Cysteine protease 2; Short=AtCP2; AltName: Full=Probable cysteine proteinase At4g11320; AltName: Full=RD21A-like protease 5; Flags: Precursor^84.64%	--	GO:0004197^cysteine-type endopeptidase activity^molecular_function;GO:0008233^peptidase activity^molecular_function;GO:0051603^proteolysis involved in cellular protein catabolic process^biological_process;GO:0005615^extracellular space^cellular_component;GO:0005764^lysosome^cellular_component	COG4870|KOG1543^cysteine-type peptidase activity^O	PF00112.22^Papain family cysteine protease
BnaA04G0115900ZS	11.187	3.85012e-19	Q8LFH5.1^RecName: Full=Bidirectional sugar transporter SWEET8; Short=AtSWEET8; AltName: Full=Protein RUPTURED POLLEN GRAIN 1; AltName: Full=Protein SUGARS WILL EVENTUALLY BE EXPORTED TRANSPORTERS 8^72.57%	K15382|SLC50A, SWEET|http://www.genome.jp/dbget-bin/www_bget?ko:K15382	GO:0051119^sugar transmembrane transporter activity^molecular_function;GO:0052543^callose deposition in cell wall^biological_process;GO:0009555^pollen development^biological_process;GO:0010584^pollen exine formation^biological_process;GO:0010208^pollen wall assembly^biological_process;GO:0051260^protein homooligomerization^biological_process;GO:0005887^integral component of plasma membrane^cellul…	KOG1623^Sugar efflux transporter for intercellular exchange^P	PF03083.15^Sugar efflux transporter for intercellular exchange
BnaC05G0014300ZS	5.57927	4.21484e-19	Q9FWX7.1^RecName: Full=ABC transporter B family member 11; Short=ABC transporter ABCB.11; Short=AtABCB11; AltName: Full=Multidrug resistance protein 8; AltName: Full=P-glycoprotein 11^91.47%	K05658|ABCB1|http://www.genome.jp/dbget-bin/www_bget?ko:K05658	GO:0005524^ATP binding^molecular_function;GO:0042626^ATPase-coupled transmembrane transporter activity^molecular_function;GO:0010329^auxin efflux transmembrane transporter activity^molecular_function;GO:0010540^basipetal auxin transport^biological_process;GO:0016021^integral component of membrane^cellular_component;GO:0005886^plasma membrane^cellular_component;GO:0009506^plasmodesma^cellular_comp…	COG1132|KOG0055^(ABC) transporter^Q	PF00664.22^ABC transporter transmembrane region
BnaA04G0137000ZS	4.16618	4.23518e-19	Q9SKP9.1^RecName: Full=Proline-rich protein 2; Short=AtPRP2; Flags: Precursor^71.86%	--	GO:0009664^plant-type cell wall organization^biological_process;GO:0005618^cell wall^cellular_component;GO:0005576^extracellular region^cellular_component	--	PF01190.16^Pollen proteins Ole e I like
BnaA05G0039200ZS	5.92695	4.43976e-19	O24603.1^RecName: Full=Endochitinase CHI; Flags: Precursor^71.33%	K01183|E3.2.1.14|http://www.genome.jp/dbget-bin/www_bget?ko:K01183	GO:0008061^chitin binding^molecular_function;GO:0004568^chitinase activity^molecular_function;GO:0030247^polysaccharide binding^molecular_function;GO:0016998^cell wall macromolecule catabolic process^biological_process;GO:0006032^chitin catabolic process^biological_process;GO:0010150^leaf senescence^biological_process;GO:0000272^polysaccharide catabolic process^biological_process;GO:0072722^respo…	COG3979|KOG4742^Chitin recognition protein^G	PF00182.18^Chitinase class I
BnaC03G0369300ZS	8.5284	4.61751e-19	Q94F39.1^RecName: Full=Ninja-family protein AFP3; AltName: Full=ABI five-binding protein 3; Short=ABI5-binding protein 3^30.66%	--	GO:0045892^negative regulation of transcription, DNA-templated^biological_process;GO:0007165^signal transduction^biological_process;GO:0005634^nucleus^cellular_component	--	PF16135.4^TPL-binding domain in jasmonate signalling
BnaA06G0081500ZS	-4.90816	4.66587e-19	Q9LN86.1^RecName: Full=Dehydration-responsive element-binding protein 1F; Short=Protein DREB1F^79.43%	--	GO:0003700^DNA-binding transcription factor activity^molecular_function;GO:0043565^sequence-specific DNA binding^molecular_function;GO:0044212^transcription regulatory region DNA binding^molecular_function;GO:0019760^glucosinolate metabolic process^biological_process;GO:0010371^regulation of gibberellin biosynthetic process^biological_process;GO:0048510^regulation of timing of transition from veg…	--	PF00847.19^AP2 domain
BnaC02G0041100ZS	-11.7776	5.28511e-19	--	--	--	--	PF04654.11^Protein of unknown function, DUF599
BnaC03G0221100ZS	8.65923	5.93386e-19	--	--	--	--	PF02089.14^Palmitoyl protein thioesterase
BnaA07G0304100ZS	-11.7937	7.06812e-19	Q93ZF5.1^RecName: Full=Phosphate transporter PHO1 homolog 1; AltName: Full=Protein PHO1 homolog 1; Short=AtPHO1;H1^91.25%	--	GO:0015114^phosphate ion transmembrane transporter activity^molecular_function;GO:0016036^cellular response to phosphate starvation^biological_process;GO:0006817^phosphate ion transport^biological_process;GO:0005794^Golgi apparatus^cellular_component;GO:0016021^integral component of membrane^cellular_component;GO:0005886^plasma membrane^cellular_component;GO:0005802^trans-Golgi network^cellular_c…	COG5409|KOG1162^EXS family protein ERD1 XPR1 SYG1 family protein^P	PF03124.13^EXS family
BnaC06G0170500ZS	4.57679	7.45364e-19	Q9LW26.1^RecName: Full=Acyltransferase-like protein At3g26840, chloroplastic; Flags: Precursor^63.88%	--	GO:0004144^diacylglycerol O-acyltransferase activity^molecular_function;GO:0033306^phytol metabolic process^biological_process;GO:0019432^triglyceride biosynthetic process^biological_process;GO:0009507^chloroplast^cellular_component;GO:0010287^plastoglobule^cellular_component	COG0204^Diacylglycerol acyltransferase^I	PF03982.12^Diacylglycerol acyltransferase
BnaC09G0416400ZS	4.68686	7.67186e-19	Q9LVL4.1^RecName: Full=Transcription repressor OFP3; AltName: Full=Ovate family protein 3; Short=AtOFP3^55.37%	--	GO:0003677^DNA binding^molecular_function;GO:0045892^negative regulation of transcription, DNA-templated^biological_process;GO:0005634^nucleus^cellular_component	--	PF04844.12^Transcriptional repressor, ovate
BnaC08G0240900ZS	5.04596	8.40115e-19	Q8S8S7.1^RecName: Full=U-box domain-containing protein 34; AltName: Full=Plant U-box protein 34; Includes: RecName: Full=E3 ubiquitin ligase; AltName: Full=RING-type E3 ubiquitin transferase; Includes: RecName: Full=Serine/threonine-protein kinase^33.05%	--	GO:0005524^ATP binding^molecular_function;GO:0004674^protein serine/threonine kinase activity^molecular_function;GO:0004842^ubiquitin-protein transferase activity^molecular_function	COG0515|KOG1187^STYKc^T	PF07714.16^Protein tyrosine kinase
BnaC03G0541300ZS	-5.3301	9.25961e-19	Q9FFQ7.1^RecName: Full=Fatty alcohol:caffeoyl-CoA acyltransferase; AltName: Full=Fatty alcohol:caffeoyl-CoA caffeoyl transferase^89.86%	K15400|HHT1|http://www.genome.jp/dbget-bin/www_bget?ko:K15400	GO:0090430^caffeoyl-CoA: alcohol caffeoyl transferase activity^molecular_function;GO:0090431^alkyl caffeate ester biosynthetic process^biological_process;GO:0071555^cell wall organization^biological_process	--	PF02458.14^Transferase family
BnaA09G0446600ZS	-6.75405	1.14345e-18	--	--	--	--	--
BnaA04G0034500ZS	-5.03982	1.17603e-18	B9TSP7.1^RecName: Full=Fatty acyl-CoA reductase 6, chloroplastic; Flags: Precursor^65.47%	K13356|FAR|http://www.genome.jp/dbget-bin/www_bget?ko:K13356	GO:0102965^alcohol-forming fatty acyl-CoA reductase activity^molecular_function;GO:0080019^fatty-acyl-CoA reductase (alcohol-forming) activity^molecular_function;GO:0006629^lipid metabolic process^biological_process;GO:0035336^long-chain fatty-acyl-CoA metabolic process^biological_process;GO:0009611^response to wounding^biological_process;GO:0010345^suberin biosynthetic process^biological_process…	KOG1221^fatty-acyl-CoA reductase (alcohol-forming) activity^S	PF07993.11^Male sterility protein
BnaA03G0207700ZS	5.85584	1.37339e-18	F4IP69.1^RecName: Full=Sec1 family domain-containing protein MIP3; AltName: Full=MAG2-interacting protein 3^44.34%	--	GO:0051604^protein maturation^biological_process;GO:0015031^protein transport^biological_process;GO:0006624^vacuolar protein processing^biological_process;GO:0006904^vesicle docking involved in exocytosis^biological_process;GO:0005789^endoplasmic reticulum membrane^cellular_component;GO:0005773^vacuole^cellular_component	--	--
BnaC03G0690200ZS	5.0718	1.38764e-18	Q8GUM4.2^RecName: Full=Uncharacterized membrane protein At3g27390^36.78%	--	GO:0016021^integral component of membrane^cellular_component;GO:0005886^plasma membrane^cellular_component	--	PF03899.14^ATP synthase I chain
BnaA03G0127300ZS	5.87016	1.70725e-18	O60121.1^RecName: Full=Uncharacterized protein C16G5.07c^54.18%	--	GO:0007006^mitochondrial membrane organization^biological_process;GO:0005743^mitochondrial inner membrane^cellular_component;GO:0005739^mitochondrion^cellular_component	COG0330|KOG2620^Band 7 family protein^C	PF01145.24^SPFH domain / Band 7 family
BnaA03G0485400ZS	6.39273	1.96799e-18	--	--	--	--	PF16719.4^SAWADEE domain
BnaC04G0616800ZS	8.51185	2.2326e-18	O82245.1^RecName: Full=Translocator protein homolog; Short=AtTSPO^85.35%	K05770|TSPO, BZRP|http://www.genome.jp/dbget-bin/www_bget?ko:K05770	GO:0020037^heme binding^molecular_function;GO:0006778^porphyrin-containing compound metabolic process^biological_process;GO:0009737^response to abscisic acid^biological_process;GO:0006970^response to osmotic stress^biological_process;GO:0009651^response to salt stress^biological_process;GO:0031969^chloroplast membrane^cellular_component;GO:0005783^endoplasmic reticulum^cellular_component;GO:00057…	--	PF03073.14^TspO/MBR family
BnaA02G0013100ZS	-3.34847	2.41042e-18	--	--	--	--	--
BnaC02G0451600ZS	-8.01801	2.4469e-18	Q9LIP3.2^RecName: Full=Cytochrome P450 71B37^78.31%	--	GO:0020037^heme binding^molecular_function;GO:0005506^iron ion binding^molecular_function;GO:0016709^oxidoreductase activity, acting on paired donors, with incorporation or reduction of molecular oxygen, NAD(P)H as one donor, and incorporation of one atom of oxygen^molecular_function;GO:0016021^integral component of membrane^cellular_component;GO:0016020^membrane^cellular_component	COG2124|KOG0156^monooxygenase activity^Q	PF00067.21^Cytochrome P450
BnaA05G0075700ZS	12.2179	2.47528e-18	--	--	--	--	PF14368.5^Probable lipid transfer
new_gene1306	5.21065	2.88839e-18	Q9LUC8.1^RecName: Full=Cytochrome P450 72A13^57.65%	--	GO:0020037^heme binding^molecular_function;GO:0005506^iron ion binding^molecular_function;GO:0004497^monooxygenase activity^molecular_function;GO:0016705^oxidoreductase activity, acting on paired donors, with incorporation or reduction of molecular oxygen^molecular_function;GO:0016021^integral component of membrane^cellular_component	COG2124|KOG0157^Cytochrome P450^Q	PF00067.21^Cytochrome P450
BnaA09G0101100ZS	9.06177	3.50244e-18	P30185.1^RecName: Full=Dehydrin Rab18^83.01%	--	GO:0005507^copper ion binding^molecular_function;GO:0016151^nickel cation binding^molecular_function;GO:0009631^cold acclimation^biological_process;GO:0009961^response to 1-aminocyclopropane-1-carboxylic acid^biological_process;GO:0009737^response to abscisic acid^biological_process;GO:0009414^response to water deprivation^biological_process;GO:0005829^cytosol^cellular_component	--	PF00257.18^Dehydrin
BnaC06G0269200ZS	7.03699	3.98849e-18	Q39313.1^RecName: Full=Defensin-like protein 3; AltName: Full=Cysteine-rich antifungal protein 3; Short=AFP3; Flags: Precursor^87.34%	--	GO:0050832^defense response to fungus^biological_process;GO:0031640^killing of cells of other organism^biological_process;GO:0005576^extracellular region^cellular_component	--	PF00304.19^Gamma-thionin family
BnaA02G0105900ZS	7.21308	4.06911e-18	Q9LLR6.1^RecName: Full=Non-specific lipid-transfer protein 4; Short=LTP 4; Flags: Precursor^83.33%	--	GO:0008289^lipid binding^molecular_function;GO:0006869^lipid transport^biological_process;GO:0009737^response to abscisic acid^biological_process;GO:0009651^response to salt stress^biological_process;GO:0009414^response to water deprivation^biological_process	--	PF00234.21^Protease inhibitor/seed storage/LTP family
BnaC03G0310400ZS	-11.1769	4.20114e-18	Q9S7I2.1^RecName: Full=Putative lipid-binding protein AIR1; AltName: Full=Auxin-induced in root cultures protein 1; Flags: Precursor^59.69%	--	GO:0010102^lateral root morphogenesis^biological_process;GO:0009733^response to auxin^biological_process;GO:0005576^extracellular region^cellular_component	--	PF14547.5^Hydrophobic seed protein
BnaC09G0535700ZS	3.75377	4.22232e-18	Q9FMP5.1^RecName: Full=Calcium-dependent protein kinase 17^94.89%	K13412|CPK|http://www.genome.jp/dbget-bin/www_bget?ko:K13412	GO:0005524^ATP binding^molecular_function;GO:0005509^calcium ion binding^molecular_function;GO:0009931^calcium-dependent protein serine/threonine kinase activity^molecular_function;GO:0005516^calmodulin binding^molecular_function;GO:0004683^calmodulin-dependent protein kinase activity^molecular_function;GO:0004674^protein serine/threonine kinase activity^molecular_function;GO:0009738^abscisic aci…	KOG0032^Calcium-dependent protein kinase 17^T	PF00069.24^Protein kinase domain
BnaC07G0363100ZS	-10.9011	4.42719e-18	P58045.1^RecName: Full=Cytochrome P450 71A14^45.2%	--	GO:0020037^heme binding^molecular_function;GO:0005506^iron ion binding^molecular_function;GO:0016709^oxidoreductase activity, acting on paired donors, with incorporation or reduction of molecular oxygen, NAD(P)H as one donor, and incorporation of one atom of oxygen^molecular_function;GO:0016021^integral component of membrane^cellular_component;GO:0016020^membrane^cellular_component	COG2124|KOG0156^Cytochrome p450^Q	PF00067.21^Cytochrome P450
BnaC03G0156700ZS	9.88674	5.28125e-18	Q04980.2^RecName: Full=Low-temperature-induced 65 kDa protein; AltName: Full=Desiccation-responsive protein 29B^51.53%	--	GO:0009738^abscisic acid-activated signaling pathway^biological_process;GO:0010150^leaf senescence^biological_process;GO:0009737^response to abscisic acid^biological_process;GO:0009409^response to cold^biological_process;GO:0009651^response to salt stress^biological_process;GO:0009414^response to water deprivation^biological_process	--	PF07918.10^CAP160 repeat
BnaA09G0671000ZS	6.97335	5.48787e-18	Q9LNW3.1^RecName: Full=Protein phosphatase 2C 3; Short=AtPP2C03; AltName: Full=Protein AKT1-INTERACTING 1; AltName: Full=Protein phosphatase 2C AIP1; Short=PP2C AIP1^77.16%	K14497|PP2C|http://www.genome.jp/dbget-bin/www_bget?ko:K14497	GO:0004724^magnesium-dependent protein serine/threonine phosphatase activity^molecular_function;GO:0046872^metal ion binding^molecular_function;GO:0005267^potassium channel activity^molecular_function;GO:0004722^protein serine/threonine phosphatase activity^molecular_function;GO:0009788^negative regulation of abscisic acid-activated signaling pathway^biological_process;GO:1902039^negative regulat…	COG0631|KOG0698^PP2C_SIG^P	PF00481.20^Protein phosphatase 2C
Bnascaffold0025G0021100ZS	-6.44233	5.46659e-18	Q9SR37.1^RecName: Full=Beta-glucosidase 23; Short=AtBGLU23; AltName: Full=Protein PHOSPHATE STARVATION-RESPONSE 3.1; Flags: Precursor^82.89%	K01188|E3.2.1.21|http://www.genome.jp/dbget-bin/www_bget?ko:K01188	GO:0008422^beta-glucosidase activity^molecular_function;GO:0005507^copper ion binding^molecular_function;GO:0015928^fucosidase activity^molecular_function;GO:0002020^protease binding^molecular_function;GO:0042803^protein homodimerization activity^molecular_function;GO:0102483^scopolin beta-glucosidase activity^molecular_function;GO:0019137^thioglucosidase activity^molecular_function;GO:0005975^ca…	COG2723|KOG0626^beta-glucosidase copper ion binding fucosidase hydrolase, hydrolyzing O-glycosyl compounds^G	PF00232.17^Glycosyl hydrolase family 1
BnaC08G0254400ZS	-10.9552	5.7823e-18	Q9SBK6.1^RecName: Full=Jasmonate O-methyltransferase; AltName: Full=Floral nectary-specific protein 1; AltName: Full=S-adenosyl-L-methionine:jasmonic acid carboxyl methyltransferase^96.94%	K08241|E2.1.1.141|http://www.genome.jp/dbget-bin/www_bget?ko:K08241	GO:0030795^jasmonate O-methyltransferase activity^molecular_function;GO:0102078^methyl jasmonate methylesterase activity^molecular_function;GO:0031408^oxylipin biosynthetic process^biological_process;GO:0005737^cytoplasm^cellular_component;GO:0005634^nucleus^cellular_component	--	PF03492.14^SAM dependent carboxyl methyltransferase
BnaA09G0611100ZS	4.58345	5.81496e-18	Q9LMC8.1^RecName: Full=Probable myosin-binding protein 5^69.59%	--	GO:0017022^myosin binding^molecular_function;GO:0016021^integral component of membrane^cellular_component	--	PF04576.14^Zein-binding
new_gene1211	5.48118	5.84641e-18	Q9SQX6.1^RecName: Full=Serine carboxypeptidase-like 7; Flags: Precursor^64.69%	K16296|SCPL-I|http://www.genome.jp/dbget-bin/www_bget?ko:K16296	GO:0004185^serine-type carboxypeptidase activity^molecular_function;GO:0019748^secondary metabolic process^biological_process;GO:0005576^extracellular region^cellular_component	COG2939|KOG1282^serine carboxypeptidase-like^O	PF00450.21^Serine carboxypeptidase
BnaA08G0190200ZS	3.96594	6.15715e-18	Q02972.1^RecName: Full=Cinnamyl alcohol dehydrogenase 8; Short=AtCAD8; AltName: Full=NAD-dependent mannitol dehydrogenase 2^94.87%	K00083|E1.1.1.195|http://www.genome.jp/dbget-bin/www_bget?ko:K00083	GO:0047681^aryl-alcohol dehydrogenase (NADP+) activity^molecular_function;GO:0045551^cinnamyl-alcohol dehydrogenase activity^molecular_function;GO:0016616^oxidoreductase activity, acting on the CH-OH group of donors, NAD or NADP as acceptor^molecular_function;GO:0052747^sinapyl alcohol dehydrogenase activity^molecular_function;GO:0008270^zinc ion binding^molecular_function;GO:0009809^lignin biosy…	COG1064|KOG0023^elicitor-activated gene^Q	PF00107.25^Zinc-binding dehydrogenase
BnaC02G0556300ZS	7.52326	6.29778e-18	--	--	--	--	PF00257.18^Dehydrin
BnaC02G0254200ZS	-10.9755	7.05383e-18	Q941R6.2^RecName: Full=MLP-like protein 31^85.26%	--	GO:0006952^defense response^biological_process	--	PF00407.18^Pathogenesis-related protein Bet v I family
BnaC03G0302200ZS	-4.13653	7.135e-18	Q9SV84.1^RecName: Full=Probable aquaporin NIP5-1; AltName: Full=NOD26-like intrinsic protein 5-1; Short=AtNIP5;1; AltName: Full=Nodulin-26-like major intrinsic protein 6; Short=NodLikeMip6; Short=Protein NLM6^88.82%	K09874|NIP|http://www.genome.jp/dbget-bin/www_bget?ko:K09874	GO:0046715^active borate transmembrane transporter activity^molecular_function;GO:0015105^arsenite transmembrane transporter activity^molecular_function;GO:0015250^water channel activity^molecular_function;GO:0015700^arsenite transport^biological_process;GO:0046713^borate transport^biological_process;GO:0080029^cellular response to boron-containing substance levels^biological_process;GO:0046685^r…	COG0580|KOG0223^arsenite transmembrane transporter boron transporter water channel^P	PF00230.19^Major intrinsic protein
BnaA07G0336100ZS	-7.94195	7.19793e-18	Q67YC0.1^RecName: Full=Inorganic pyrophosphatase 1; Short=AtPPsPase1; Short=PPi phosphatase 1; Short=Pyrophosphate-specific phosphatase 1; AltName: Full=Protein PHOSPHATE STARVATION-INDUCED GENE 2; Short=AtPS2^85.45%	K13248|PHOSPHO2|http://www.genome.jp/dbget-bin/www_bget?ko:K13248	GO:0004427^inorganic diphosphatase activity^molecular_function;GO:0046872^metal ion binding^molecular_function;GO:0016791^phosphatase activity^molecular_function;GO:0016462^pyrophosphatase activity^molecular_function;GO:0016036^cellular response to phosphate starvation^biological_process;GO:0051262^protein tetramerization^biological_process	KOG3120^Putative Phosphatase^S	PF06888.11^Putative Phosphatase
BnaC08G0361300ZS	-3.38244	7.41845e-18	O82089.1^RecName: Full=Copper transport protein CCH; AltName: Full=Copper chaperone CCH^97.22%	K07213|ATOX1, ATX1, copZ, golB|http://www.genome.jp/dbget-bin/www_bget?ko:K07213	GO:0016531^copper chaperone activity^molecular_function;GO:0019904^protein domain specific binding^molecular_function;GO:0006878^cellular copper ion homeostasis^biological_process;GO:0006825^copper ion transport^biological_process;GO:0046686^response to cadmium ion^biological_process;GO:0009651^response to salt stress^biological_process;GO:0048046^apoplast^cellular_component;GO:0009507^chloroplas…	COG2608|KOG1603^Heavy metal-associated domain containing protein^P	PF00403.25^Heavy-metal-associated domain
BnaA01G0044900ZS	7.82028	7.704e-18	--	--	--	--	--
BnaA02G0153300ZS	6.75855	7.95745e-18	--	--	--	--	PF12016.7^Stonin 2
BnaC07G0174900ZS	-5.37036	8.12426e-18	Q9SSK9.1^RecName: Full=MLP-like protein 28^63.4%	--	GO:0006952^defense response^biological_process	--	PF00407.18^Pathogenesis-related protein Bet v I family
BnaC01G0285200ZS	6.70334	9.76775e-18	--	--	--	--	PF04534.11^Herpesvirus UL56 protein
BnaA05G0039100ZS	5.75857	1.03496e-17	O24603.1^RecName: Full=Endochitinase CHI; Flags: Precursor^67.86%	K01183|E3.2.1.14|http://www.genome.jp/dbget-bin/www_bget?ko:K01183	GO:0008061^chitin binding^molecular_function;GO:0004568^chitinase activity^molecular_function;GO:0030247^polysaccharide binding^molecular_function;GO:0016998^cell wall macromolecule catabolic process^biological_process;GO:0006032^chitin catabolic process^biological_process;GO:0010150^leaf senescence^biological_process;GO:0000272^polysaccharide catabolic process^biological_process;GO:0072722^respo…	COG3979|KOG4742^Chitin recognition protein^G	PF00182.18^Chitinase class I
BnaA07G0038400ZS	-3.12002	1.13332e-17	--	--	--	--	PF03107.15^C1 domain
BnaA10G0231300ZS	2.87448	1.22406e-17	Q8S8S7.1^RecName: Full=U-box domain-containing protein 34; AltName: Full=Plant U-box protein 34; Includes: RecName: Full=E3 ubiquitin ligase; AltName: Full=RING-type E3 ubiquitin transferase; Includes: RecName: Full=Serine/threonine-protein kinase^56.49%	--	GO:0005524^ATP binding^molecular_function;GO:0004674^protein serine/threonine kinase activity^molecular_function;GO:0004842^ubiquitin-protein transferase activity^molecular_function	COG0515|KOG1187^Universal stress protein family^T	PF00069.24^Protein kinase domain
BnaC03G0804600ZS	6.8129	1.24018e-17	--	--	--	--	PF10374.8^Telomerase activating protein Est1
BnaA10G0176900ZS	-11.9295	1.30643e-17	Q42517.1^RecName: Full=Peroxidase N; AltName: Full=Neutral peroxidase; Flags: Precursor^84.85%	K00430|E1.11.1.7|http://www.genome.jp/dbget-bin/www_bget?ko:K00430	GO:0020037^heme binding^molecular_function;GO:0046872^metal ion binding^molecular_function;GO:0004601^peroxidase activity^molecular_function;GO:0042744^hydrogen peroxide catabolic process^biological_process;GO:0006979^response to oxidative stress^biological_process;GO:0005576^extracellular region^cellular_component	--	PF00141.22^Peroxidase
BnaA04G0257000ZS	-3.72105	1.33814e-17	Q8S8E3.1^RecName: Full=Abscisic acid receptor PYL6; AltName: Full=ABI1-binding protein 5; AltName: Full=PYR1-like protein 6; AltName: Full=Regulatory components of ABA receptor 9^82.79%	K14496|PYL|http://www.genome.jp/dbget-bin/www_bget?ko:K14496	GO:0010427^abscisic acid binding^molecular_function;GO:0042803^protein homodimerization activity^molecular_function;GO:0004864^protein phosphatase inhibitor activity^molecular_function;GO:0038023^signaling receptor activity^molecular_function;GO:0009738^abscisic acid-activated signaling pathway^biological_process;GO:0009867^jasmonic acid mediated signaling pathway^biological_process;GO:0080163^re…	--	PF10604.8^Polyketide cyclase / dehydrase and lipid transport
BnaC02G0449600ZS	-7.59215	1.54482e-17	--	--	--	--	PF00582.25^Universal stress protein family
BnaA04G0246700ZS	-4.57394	1.55471e-17	P17180.1^RecName: Full=Peroxidase C3; Flags: Precursor^86.57%	K00430|E1.11.1.7|http://www.genome.jp/dbget-bin/www_bget?ko:K00430	GO:0020037^heme binding^molecular_function;GO:0046872^metal ion binding^molecular_function;GO:0004601^peroxidase activity^molecular_function;GO:0042744^hydrogen peroxide catabolic process^biological_process;GO:0006979^response to oxidative stress^biological_process;GO:0005576^extracellular region^cellular_component;GO:0005773^vacuole^cellular_component	--	PF00141.22^Peroxidase
BnaA04G0212600ZS	10.7586	1.65595e-17	O49323.1^RecName: Full=Cellulose synthase-like protein D1; Short=AtCslD1^92.66%	--	GO:0016760^cellulose synthase (UDP-forming) activity^molecular_function;GO:0051753^mannan synthase activity^molecular_function;GO:0071555^cell wall organization^biological_process;GO:0030244^cellulose biosynthetic process^biological_process;GO:0009833^plant-type primary cell wall biogenesis^biological_process;GO:0009846^pollen germination^biological_process;GO:0005794^Golgi apparatus^cellular_com…	--	PF03552.13^Cellulose synthase
BnaC04G0025900ZS	7.66001	1.94066e-17	--	--	--	--	--
BnaC09G0488600ZS	-3.37237	1.97344e-17	--	--	--	--	PF09849.8^Uncharacterized protein conserved in bacteria (DUF2076)
BnaA06G0441000ZS	6.00682	2.31772e-17	Q9FIX5.1^RecName: Full=Transcription factor bHLH92; AltName: Full=Basic helix-loop-helix protein 92; Short=AtbHLH92; Short=bHLH 92; AltName: Full=Transcription factor EN 22; AltName: Full=bHLH transcription factor bHLH092^70.12%	--	GO:0003677^DNA binding^molecular_function;GO:0003700^DNA-binding transcription factor activity^molecular_function;GO:0046983^protein dimerization activity^molecular_function;GO:0006355^regulation of transcription, DNA-templated^biological_process;GO:0005634^nucleus^cellular_component	--	PF00010.25^Helix-loop-helix DNA-binding domain
BnaC07G0203100ZS	-6.81089	2.39629e-17	O64483.1^RecName: Full=Senescence-induced receptor-like serine/threonine-protein kinase; AltName: Full=FLG22-induced receptor-like kinase 1; Flags: Precursor^71.06%	--	GO:0005524^ATP binding^molecular_function;GO:0004674^protein serine/threonine kinase activity^molecular_function;GO:0042742^defense response to bacterium^biological_process;GO:0016021^integral component of membrane^cellular_component	COG0515^Leucine-rich repeat receptor-like protein kinase^T	PF12819.6^Carbohydrate-binding protein of the ER
BnaA09G0267500ZS	-5.8903	2.90878e-17	Q501F8.1^RecName: Full=WAT1-related protein At4g08300^86.01%	--	GO:0022857^transmembrane transporter activity^molecular_function;GO:0016021^integral component of membrane^cellular_component;GO:0005886^plasma membrane^cellular_component	--	PF00892.19^EamA-like transporter family
BnaA03G0188200ZS	12.2461	2.91487e-17	--	--	--	--	PF16043.4^Domain of unknown function (DUF4795)
BnaA05G0183300ZS	-6.27531	3.38464e-17	P82353.1^RecName: Full=Non-specific lipid-transfer protein 2; Short=LTP 2^58.82%	--	GO:0008289^lipid binding^molecular_function;GO:0006869^lipid transport^biological_process	--	PF14368.5^Probable lipid transfer
BnaA01G0083300ZS	11.6494	3.47485e-17	Q9C7F1.2^RecName: Full=Putative pentatricopeptide repeat-containing protein At1g28020^44.66%	--	GO:0005739^mitochondrion^cellular_component	KOG4197^Pentatricopeptide repeat-containing protein^S	PF01535.19^PPR repeat
BnaA04G0025700ZS	5.15646	3.50195e-17	Q9P7W0.1^RecName: Full=OPA3-like protein^43.69%	--	GO:0019216^regulation of lipid metabolic process^biological_process;GO:0005737^cytoplasm^cellular_component;GO:0005741^mitochondrial outer membrane^cellular_component;GO:0005739^mitochondrion^cellular_component	KOG3335^Optic atrophy 3 protein (OPA3)^S	PF07047.11^Optic atrophy 3 protein (OPA3)
BnaC08G0450800ZS	6.66798	3.82797e-17	--	--	--	--	--
BnaC02G0061200ZS	-11.3884	4.62175e-17	--	--	--	--	PF04625.12^DEC-1 protein, N-terminal region
BnaC01G0112700ZS	-7.47645	4.60844e-17	Q9FF29.1^RecName: Full=PR5-like receptor kinase; Flags: Precursor^59.51%	--	GO:0005524^ATP binding^molecular_function;GO:0004672^protein kinase activity^molecular_function;GO:0004675^transmembrane receptor protein serine/threonine kinase activity^molecular_function;GO:0009620^response to fungus^biological_process;GO:0016021^integral component of membrane^cellular_component;GO:0009506^plasmodesma^cellular_component	COG0515|KOG1187^Thaumatin family^T	PF00314.16^Thaumatin family
BnaA10G0297400ZS	-3.09259	4.86056e-17	P56172.1^RecName: Full=Metallothionein-like protein type 2, MT2-28^96.25%	--	GO:0046872^metal ion binding^molecular_function	--	PF01439.17^Metallothionein
BnaC08G0397100ZS	-5.67048	4.85515e-17	Q9M205.1^RecName: Full=Cyclin-U2-2; Short=CycU2;2; AltName: Full=Cyclin-P3.2; Short=CycP3;2^92.56%	--	GO:0019901^protein kinase binding^molecular_function;GO:0007049^cell cycle^biological_process;GO:0051301^cell division^biological_process;GO:0000079^regulation of cyclin-dependent protein serine/threonine kinase activity^biological_process	KOG1674^Cyclin^D	PF08613.10^Cyclin
BnaA01G0059300ZS	5.14842	4.9629e-17	Q9LPU8.1^RecName: Full=Indole glucosinolate O-methyltransferase 4^48.88%	K13066|E2.1.1.68, COMT|http://www.genome.jp/dbget-bin/www_bget?ko:K13066	GO:0008171^O-methyltransferase activity^molecular_function;GO:0046983^protein dimerization activity^molecular_function;GO:0008757^S-adenosylmethionine-dependent methyltransferase activity^molecular_function;GO:0019438^aromatic compound biosynthetic process^biological_process;GO:0005829^cytosol^cellular_component	KOG3178^Dimerisation domain^S	PF00891.17^O-methyltransferase
BnaC02G0067200ZS	-5.00391	4.99675e-17	Q9LXG3.1^RecName: Full=Peroxidase 56; Short=Atperox P56; AltName: Full=ATP33; Flags: Precursor^82.12%	K00430|E1.11.1.7|http://www.genome.jp/dbget-bin/www_bget?ko:K00430	GO:0020037^heme binding^molecular_function;GO:0046872^metal ion binding^molecular_function;GO:0004601^peroxidase activity^molecular_function;GO:0042744^hydrogen peroxide catabolic process^biological_process;GO:0006979^response to oxidative stress^biological_process;GO:0005576^extracellular region^cellular_component;GO:0009505^plant-type cell wall^cellular_component;GO:0009506^plasmodesma^cellular…	--	PF00141.22^Peroxidase
BnaA06G0434600ZS	-7.02873	5.05246e-17	Q9FI10.1^RecName: Full=CASP-like protein 1B1; Short=AtCASPL1B1^87.94%	--	GO:0051539^4 iron, 4 sulfur cluster binding^molecular_function;GO:0016021^integral component of membrane^cellular_component;GO:0005886^plasma membrane^cellular_component	--	PF04535.11^Domain of unknown function (DUF588)
BnaC05G0569000ZS	6.17375	5.72701e-17	--	--	--	--	--
BnaC06G0192800ZS	5.27558	6.33824e-17	Q6PV68.1^RecName: Full=AP2-like ethylene-responsive transcription factor SMZ; AltName: Full=Protein SCHLAFMUTZE^68.03%	K09284|AP2|http://www.genome.jp/dbget-bin/www_bget?ko:K09284	GO:0003677^DNA binding^molecular_function;GO:0003700^DNA-binding transcription factor activity^molecular_function;GO:0009658^chloroplast organization^biological_process;GO:0009873^ethylene-activated signaling pathway^biological_process;GO:0005634^nucleus^cellular_component	--	PF00847.19^AP2 domain
BnaC02G0196200ZS	7.45042	7.41429e-17	--	--	--	--	--
BnaA10G0216500ZS	4.32795	7.39946e-17	Q67ZU1.1^RecName: Full=Triacylglycerol lipase 2; Flags: Precursor^86.91%	--	GO:0016298^lipase activity^molecular_function;GO:0004806^triglyceride lipase activity^molecular_function;GO:0044255^cellular lipid metabolic process^biological_process;GO:0002213^defense response to insect^biological_process;GO:0016042^lipid catabolic process^biological_process;GO:0005576^extracellular region^cellular_component	COG0596|KOG2624^Partial alpha/beta-hydrolase lipase region^I	PF04083.15^Partial alpha/beta-hydrolase lipase region
BnaA01G0289800ZS	-10.5183	7.67757e-17	Q9F234.1^RecName: Full=Alpha-glucosidase 2; AltName: Full=Alpha-glucosidase II^40.95%	--	GO:0004558^alpha-1,4-glucosidase activity^molecular_function;GO:0030246^carbohydrate binding^molecular_function;GO:0032450^maltose alpha-glucosidase activity^molecular_function	COG1501|KOG1066^Glycosyl hydrolases family 31^GMO	PF01055.25^Glycosyl hydrolases family 31
BnaC03G0398200ZS	5.11594	9.55628e-17	Q9LK64.1^RecName: Full=ABC transporter C family member 3; Short=ABC transporter ABCC.3; Short=AtABCC3; AltName: Full=ATP-energized glutathione S-conjugate pump 3; AltName: Full=Glutathione S-conjugate-transporting ATPase 3; AltName: Full=Multidrug resistance-associated protein 3^83.8%	--	GO:0005524^ATP binding^molecular_function;GO:0042626^ATPase-coupled transmembrane transporter activity^molecular_function;GO:0010290^chlorophyll catabolite transmembrane transporter activity^molecular_function;GO:0015431^glutathione S-conjugate-exporting ATPase activity^molecular_function;GO:0055085^transmembrane transport^biological_process;GO:0048046^apoplast^cellular_component;GO:0016021^integ…	COG1132|KOG0054^ATPase, coupled to transmembrane movement of substances chlorophyll catabolite transporter glutathione S-conjugate-exporting ATPase^Q	PF00664.22^ABC transporter transmembrane region
BnaA07G0021700ZS	-3.69418	1.12128e-16	Q9SI15.1^RecName: Full=bZIP transcription factor 2; Short=AtbZIP2; AltName: Full=G-box-binding factor 5; AltName: Full=Protein FLORAL TRANSITION AT THE MERISTEM 3^85.27%	--	GO:0003700^DNA-binding transcription factor activity^molecular_function;GO:0046982^protein heterodimerization activity^molecular_function;GO:0043565^sequence-specific DNA binding^molecular_function;GO:0044212^transcription regulatory region DNA binding^molecular_function;GO:0045893^positive regulation of transcription, DNA-templated^biological_process;GO:0005634^nucleus^cellular_component	--	PF00170.20^bZIP transcription factor
BnaA06G0278100ZS	8.96826	1.12957e-16	Q9SYX7.2^RecName: Full=HVA22-like protein b; Short=AtHVA22b^78.57%	K17279|REEP5_6|http://www.genome.jp/dbget-bin/www_bget?ko:K17279	GO:0042538^hyperosmotic salinity response^biological_process;GO:0009737^response to abscisic acid^biological_process;GO:0016021^integral component of membrane^cellular_component	COG5052|KOG1725^TB2/DP1, HVA22 family^U	PF03134.18^TB2/DP1, HVA22 family
BnaA02G0197300ZS	5.40039	1.14468e-16	A1L2F6.1^RecName: Full=Transmembrane protein 205^30.94%	--	GO:0016021^integral component of membrane^cellular_component	KOG2886^Inherit from KOG: Transmembrane protein 205^S	PF13664.5^Domain of unknown function (DUF4149)
BnaC06G0347100ZS	4.74558	1.22726e-16	Q9C9G7.1^RecName: Full=Transcription factor MYB62; AltName: Full=Myb-related protein 62; Short=AtMYB62^81.44%	K09422|MYBP|http://www.genome.jp/dbget-bin/www_bget?ko:K09422	GO:0003700^DNA-binding transcription factor activity^molecular_function;GO:0043565^sequence-specific DNA binding^molecular_function;GO:0016036^cellular response to phosphate starvation^biological_process;GO:0009740^gibberellic acid mediated signaling pathway^biological_process;GO:0009686^gibberellin biosynthetic process^biological_process;GO:0010373^negative regulation of gibberellin biosynthetic…	COG5147|KOG0048^MYB62, AtMYB62, BW62B, BW62C MYB62 (myb domain protein 62)^K	PF00249.30^Myb-like DNA-binding domain
BnaC04G0427600ZS	4.38612	1.28468e-16	--	--	--	COG0507|KOG0987^DNA helicase^D	--
BnaA08G0118600ZS	-10.7297	1.29605e-16	O65434.2^RecName: Full=Putative terpenoid synthase 7; Short=AtTPS07^66.78%	--	GO:0009975^cyclase activity^molecular_function;GO:0000287^magnesium ion binding^molecular_function;GO:0010333^terpene synthase activity^molecular_function;GO:0051762^sesquiterpene biosynthetic process^biological_process;GO:0016114^terpenoid biosynthetic process^biological_process;GO:0005737^cytoplasm^cellular_component	--	PF03936.15^Terpene synthase family, metal binding domain
BnaA04G0007000ZS	10.5533	1.35018e-16	Q9M1Q1.1^RecName: Full=F-box protein At3g62230^46.44%	--	GO:0048235^pollen sperm cell differentiation^biological_process;GO:0016567^protein ubiquitination^biological_process;GO:0005634^nucleus^cellular_component	--	PF08387.9^FBD
BnaC02G0201000ZS	-5.22065	1.40142e-16	O04478.1^RecName: Full=Endoglucanase 7; AltName: Full=Endo-1,4-beta glucanase 7^87.94%	--	GO:0008810^cellulase activity^molecular_function;GO:0071555^cell wall organization^biological_process;GO:0030245^cellulose catabolic process^biological_process;GO:0016021^integral component of membrane^cellular_component	--	PF00759.18^Glycosyl hydrolase family 9
new_gene1380	6.50243	1.60218e-16	--	--	--	--	PF01299.16^Lysosome-associated membrane glycoprotein (Lamp)
BnaC09G0101000ZS	9.15335	1.71473e-16	P30185.1^RecName: Full=Dehydrin Rab18^83.01%	--	GO:0005507^copper ion binding^molecular_function;GO:0016151^nickel cation binding^molecular_function;GO:0009631^cold acclimation^biological_process;GO:0009961^response to 1-aminocyclopropane-1-carboxylic acid^biological_process;GO:0009737^response to abscisic acid^biological_process;GO:0009414^response to water deprivation^biological_process;GO:0005829^cytosol^cellular_component	--	PF00257.18^Dehydrin
BnaC02G0242800ZS	3.12113	1.76633e-16	Q5XF79.1^RecName: Full=Probable serine/threonine-protein kinase PBL18; AltName: Full=PBS1-like protein 18^85.27%	K04733|IRAK4|http://www.genome.jp/dbget-bin/www_bget?ko:K04733	GO:0005524^ATP binding^molecular_function;GO:0004674^protein serine/threonine kinase activity^molecular_function;GO:0006952^defense response^biological_process;GO:0005886^plasma membrane^cellular_component	COG0515|KOG1187^STYKc^T	PF07714.16^Protein tyrosine kinase
BnaC05G0526500ZS	-11.3505	1.87714e-16	Q9SQU2.1^RecName: Full=CASP-like protein 1D2; Short=AtCASPL1D2^87.25%	--	GO:0051539^4 iron, 4 sulfur cluster binding^molecular_function;GO:0016021^integral component of membrane^cellular_component;GO:0005886^plasma membrane^cellular_component	--	PF04535.11^Domain of unknown function (DUF588)
BnaC03G0513900ZS	-4.28791	1.9642e-16	Q9SSW1.1^RecName: Full=Zinc finger protein AZF1; AltName: Full=Zinc finger protein OZAKGYO; AltName: Full=Zinc-finger protein 1^62.45%	--	GO:0003677^DNA binding^molecular_function;GO:0003700^DNA-binding transcription factor activity^molecular_function;GO:0046872^metal ion binding^molecular_function;GO:0043565^sequence-specific DNA binding^molecular_function;GO:0009738^abscisic acid-activated signaling pathway^biological_process;GO:0042538^hyperosmotic salinity response^biological_process;GO:0045892^negative regulation of transcript…	COG5048|KOG1721^DNA binding nucleic acid binding transcription factor transcription repressor zinc ion binding^K	PF13912.5^C2H2-type zinc finger
BnaA09G0592100ZS	-7.29735	2.01424e-16	--	--	--	--	--
BnaA01G0274800ZS	-4.8456	2.02906e-16	Q0SNW3.1^RecName: Full=D-alanine--D-alanine ligase; AltName: Full=D-Ala-D-Ala ligase; AltName: Full=D-alanylalanine synthetase^27.63%	--	GO:0005524^ATP binding^molecular_function;GO:0008716^D-alanine-D-alanine ligase activity^molecular_function;GO:0046872^metal ion binding^molecular_function;GO:0071555^cell wall organization^biological_process;GO:0009252^peptidoglycan biosynthetic process^biological_process;GO:0008360^regulation of cell shape^biological_process;GO:0005737^cytoplasm^cellular_component	COG1181^D-alanine--D-alanine ligase^M	PF01820.20^D-ala D-ala ligase N-terminus
BnaC04G0017500ZS	-4.37679	2.29244e-16	O82345.1^RecName: Full=BAG family molecular chaperone regulator 6; AltName: Full=Bcl-2-associated athanogene 6; AltName: Full=CaM-binding protein 1; Contains: RecName: Full=Cleaved BAG6^44.95%	--	GO:0005516^calmodulin binding^molecular_function;GO:0051087^chaperone binding^molecular_function;GO:0006914^autophagy^biological_process;GO:0050832^defense response to fungus^biological_process;GO:0009817^defense response to fungus, incompatible interaction^biological_process;GO:0012502^induction of programmed cell death^biological_process;GO:0010508^positive regulation of autophagy^biological_pr…	--	PF02179.15^BAG domain
BnaA10G0174900ZS	2.82675	2.30327e-16	Q93ZH9.1^RecName: Full=Heptahelical transmembrane protein 1; AltName: Full=PAQR family protein HHP1^88.62%	K07297|ADIPOR|http://www.genome.jp/dbget-bin/www_bget?ko:K07297	GO:0038023^signaling receptor activity^molecular_function;GO:0009788^negative regulation of abscisic acid-activated signaling pathway^biological_process;GO:0009725^response to hormone^biological_process;GO:0009651^response to salt stress^biological_process;GO:0009744^response to sucrose^biological_process;GO:0016021^integral component of membrane^cellular_component	COG1272|KOG0748^Haemolysin-III related^T	PF03006.19^Haemolysin-III related
BnaC04G0162400ZS	-4.91923	2.37625e-16	Q9SU35.1^RecName: Full=pEARLI1-like lipid transfer protein 1; AltName: Full=Protein AZELAIC ACID INDUCED 1; Flags: Precursor^83.73%	--	GO:0043621^protein self-association^molecular_function;GO:0070417^cellular response to cold^biological_process;GO:0009631^cold acclimation^biological_process;GO:0050832^defense response to fungus^biological_process;GO:0009682^induced systemic resistance^biological_process;GO:0009626^plant-type hypersensitive response^biological_process;GO:0009627^systemic acquired resistance^biological_process;GO…	--	PF14547.5^Hydrophobic seed protein
BnaC04G0474400ZS	-10.7162	2.68425e-16	Q9LNU1.1^RecName: Full=CO(2)-response secreted protease; AltName: Full=Subtilisin-like serine protease; Short=AtSBT5.2; AltName: Full=Tripeptidyl-peptidase II; Flags: Precursor^45.16%	--	GO:0004252^serine-type endopeptidase activity^molecular_function;GO:0008236^serine-type peptidase activity^molecular_function;GO:1900425^negative regulation of defense response to bacterium^biological_process;GO:2000122^negative regulation of stomatal complex development^biological_process;GO:0006508^proteolysis^biological_process;GO:2000038^regulation of stomatal complex development^biological_p…	COG1404^subtilisin-like^O	PF00082.21^Subtilase family
BnaC03G0165400ZS	4.12571	2.7895e-16	Q93W88.1^RecName: Full=Transcription factor bHLH137; AltName: Full=Basic helix-loop-helix protein 137; Short=AtbHLH137; Short=bHLH 137; AltName: Full=Transcription factor EN 89; AltName: Full=bHLH transcription factor bHLH137^64.75%	--	GO:0003700^DNA-binding transcription factor activity^molecular_function;GO:0046983^protein dimerization activity^molecular_function;GO:0043565^sequence-specific DNA binding^molecular_function;GO:0009739^response to gibberellin^biological_process;GO:0005634^nucleus^cellular_component	--	PF00010.25^Helix-loop-helix DNA-binding domain
new_gene654	4.28439	2.82311e-16	--	--	--	--	--
BnaC09G0581300ZS	-10.8085	3.00269e-16	Q42578.1^RecName: Full=Peroxidase 53; Short=Atperox P53; AltName: Full=ATPA2; Flags: Precursor^89.94%	K00430|E1.11.1.7|http://www.genome.jp/dbget-bin/www_bget?ko:K00430	GO:0020037^heme binding^molecular_function;GO:0046872^metal ion binding^molecular_function;GO:0004601^peroxidase activity^molecular_function;GO:0002215^defense response to nematode^biological_process;GO:0009908^flower development^biological_process;GO:0042744^hydrogen peroxide catabolic process^biological_process;GO:0006979^response to oxidative stress^biological_process;GO:0005576^extracellular …	--	PF00141.22^Peroxidase
BnaC09G0315000ZS	-5.26885	3.19305e-16	Q501F8.1^RecName: Full=WAT1-related protein At4g08300^86.36%	--	GO:0022857^transmembrane transporter activity^molecular_function;GO:0016021^integral component of membrane^cellular_component;GO:0005886^plasma membrane^cellular_component	--	PF00892.19^EamA-like transporter family
BnaA05G0316000ZS	2.91238	3.25386e-16	--	--	--	KOG4474^TRAM, LAG1 and CLN8^U	PF03798.15^TLC domain
BnaA06G0070400ZS	8.55089	3.33015e-16	--	--	--	--	PF13851.5^Growth-arrest specific micro-tubule binding
BnaA01G0298600ZS	-4.42523	3.35809e-16	Q9LUH8.1^RecName: Full=Heat stress transcription factor A-6b; Short=AtHsfA6b; AltName: Full=AtHsf-07^78.93%	K09419|HSFF|http://www.genome.jp/dbget-bin/www_bget?ko:K09419	GO:0003700^DNA-binding transcription factor activity^molecular_function;GO:0000978^RNA polymerase II proximal promoter sequence-specific DNA binding^molecular_function;GO:0043565^sequence-specific DNA binding^molecular_function;GO:0034605^cellular response to heat^biological_process;GO:0061408^positive regulation of transcription from RNA polymerase II promoter in response to heat stress^biologic…	COG5169|KOG0627^transcription factor^K	PF00447.16^HSF-type DNA-binding
new_gene322	3.32024	3.35608e-16	Q0PGJ6.1^RecName: Full=NADPH-dependent aldo-keto reductase, chloroplastic; Short=AtChlAKR; AltName: Full=Aldo-keto reductase family 4 member C9^86.41%	--	GO:0008106^alcohol dehydrogenase (NADP+) activity^molecular_function;GO:0004032^alditol:NADP+ 1-oxidoreductase activity^molecular_function;GO:0004033^aldo-keto reductase (NADP) activity^molecular_function;GO:0070401^NADP+ binding^molecular_function;GO:0016491^oxidoreductase activity^molecular_function;GO:0016229^steroid dehydrogenase activity^molecular_function;GO:0055114^oxidation-reduction proc…	COG0656|KOG1577^reductase family^C	PF00248.20^Aldo/keto reductase family
BnaA05G0017100ZS	-4.42508	3.45892e-16	O82345.1^RecName: Full=BAG family molecular chaperone regulator 6; AltName: Full=Bcl-2-associated athanogene 6; AltName: Full=CaM-binding protein 1; Contains: RecName: Full=Cleaved BAG6^42.3%	--	GO:0005516^calmodulin binding^molecular_function;GO:0051087^chaperone binding^molecular_function;GO:0006914^autophagy^biological_process;GO:0050832^defense response to fungus^biological_process;GO:0009817^defense response to fungus, incompatible interaction^biological_process;GO:0012502^induction of programmed cell death^biological_process;GO:0010508^positive regulation of autophagy^biological_pr…	--	PF02179.15^BAG domain
BnaC07G0514000ZS	10.5804	3.88665e-16	--	--	--	--	--
BnaA05G0499700ZS	-4.86757	3.9898e-16	P74897.1^RecName: Full=Universal stress protein in QAH/OAS sulfhydrylase 3'region; Short=USP^39.24%	--	--	--	PF00582.25^Universal stress protein family
BnaC03G0147800ZS	6.58621	4.06141e-16	--	--	--	--	--
new_gene1183	-7.75954	4.04767e-16	--	--	--	--	--
BnaC09G0425100ZS	6.25164	4.26506e-16	Q9FIF5.1^RecName: Full=Probable protein phosphatase 2C 78; Short=AtPP2C78; AltName: Full=Protein HIGHLY ABA-INDUCED 1; AltName: Full=Protein SENESCENCE-ASSOCIATED GENE 113^81.29%	K14497|PP2C|http://www.genome.jp/dbget-bin/www_bget?ko:K14497	GO:0004724^magnesium-dependent protein serine/threonine phosphatase activity^molecular_function;GO:0046872^metal ion binding^molecular_function;GO:0004722^protein serine/threonine phosphatase activity^molecular_function;GO:0009658^chloroplast organization^biological_process;GO:0010150^leaf senescence^biological_process;GO:0009788^negative regulation of abscisic acid-activated signaling pathway^bi…	COG0631|KOG0698^PP2C_SIG^T	PF00481.20^Protein phosphatase 2C
BnaC04G0310100ZS	-3.8213	4.41504e-16	O82089.1^RecName: Full=Copper transport protein CCH; AltName: Full=Copper chaperone CCH^98.59%	K07213|ATOX1, ATX1, copZ, golB|http://www.genome.jp/dbget-bin/www_bget?ko:K07213	GO:0016531^copper chaperone activity^molecular_function;GO:0019904^protein domain specific binding^molecular_function;GO:0006878^cellular copper ion homeostasis^biological_process;GO:0006825^copper ion transport^biological_process;GO:0046686^response to cadmium ion^biological_process;GO:0009651^response to salt stress^biological_process;GO:0048046^apoplast^cellular_component;GO:0009507^chloroplas…	COG2608|KOG1603^Heavy metal-associated domain containing protein^P	PF00403.25^Heavy-metal-associated domain
BnaA07G0210200ZS	-5.91462	4.67017e-16	Q9M1X9.1^RecName: Full=Putative histone-lysine N-methyltransferase ASHH4; AltName: Full=ASH1 homolog 4; AltName: Full=Protein SET DOMAIN GROUP 24^70.69%	K11423|SETD2, SET2|http://www.genome.jp/dbget-bin/www_bget?ko:K11423	GO:0046975^histone methyltransferase activity (H3-K36 specific)^molecular_function;GO:0006355^regulation of transcription, DNA-templated^biological_process;GO:0000785^chromatin^cellular_component;GO:0000775^chromosome, centromeric region^cellular_component;GO:0005634^nucleus^cellular_component	COG2940|KOG1081^nuclear receptor binding SET domain protein 1^K	PF00856.27^SET domain
BnaC02G0514800ZS	-3.80123	4.83768e-16	Q9FLU5.1^RecName: Full=Heavy metal-associated isoprenylated plant protein 9; Short=AtHIP09; Flags: Precursor^91.82%	--	GO:0046872^metal ion binding^molecular_function;GO:0030001^metal ion transport^biological_process	COG2608|KOG1603^Heavy-metal-associated domain^P	PF00403.25^Heavy-metal-associated domain
new_gene920	-6.43162	5.18929e-16	Q84M97.1^RecName: Full=Mechanosensitive ion channel protein 9; AltName: Full=Mechanosensitive channel of small conductance-like 9; AltName: Full=MscS-Like protein 9; Short=AtMSL9^73.36%	--	GO:0008381^mechanosensitive ion channel activity^molecular_function;GO:0006820^anion transport^biological_process;GO:0050982^detection of mechanical stimulus^biological_process;GO:0080167^response to karrikin^biological_process;GO:0016021^integral component of membrane^cellular_component;GO:0005634^nucleus^cellular_component;GO:0005886^plasma membrane^cellular_component	COG0668|KOG4629^mechanosensitive channel of small conductance-like 9^P	PF00924.17^Mechanosensitive ion channel
BnaC03G0502900ZS	-2.49764	5.32322e-16	Q38872.1^RecName: Full=Calcium-dependent protein kinase 6; AltName: Full=Calcium-dependent protein kinase isoform CDPK3; Short=AtCDPK3; AltName: Full=Calmodulin-domain protein kinase CDPK isoform 6^92.55%	K13412|CPK|http://www.genome.jp/dbget-bin/www_bget?ko:K13412	GO:0005524^ATP binding^molecular_function;GO:0005509^calcium ion binding^molecular_function;GO:0009931^calcium-dependent protein serine/threonine kinase activity^molecular_function;GO:0005516^calmodulin binding^molecular_function;GO:0004683^calmodulin-dependent protein kinase activity^molecular_function;GO:0004674^protein serine/threonine kinase activity^molecular_function;GO:0009738^abscisic aci…	KOG0032^Calcium-dependent protein kinase 6^T	PF00069.24^Protein kinase domain
BnaA08G0246600ZS	-2.3217	5.87739e-16	O49596.1^RecName: Full=High mobility group B protein 2; AltName: Full=High mobility group protein B 1; Short=AtHMGbeta1; Short=HMG beta 1; AltName: Full=Nucleosome/chromatin assembly factor group D 02; Short=Nucleosome/chromatin assembly factor group D 2^86.09%	--	GO:0003682^chromatin binding^molecular_function;GO:0003677^DNA binding^molecular_function;GO:0003700^DNA-binding transcription factor activity^molecular_function;GO:0030527^structural constituent of chromatin^molecular_function;GO:0006333^chromatin assembly or disassembly^biological_process;GO:0000785^chromatin^cellular_component;GO:0005829^cytosol^cellular_component;GO:0005634^nucleus^cellular_c…	KOG0381|KOG0998^EF hand family protein^TU	PF00505.18^HMG (high mobility group) box
BnaC07G0418000ZS	-5.82758	5.95067e-16	O23620.1^RecName: Full=AT-hook motif nuclear-localized protein 23^93.86%	--	GO:0003680^AT DNA binding^molecular_function;GO:0003700^DNA-binding transcription factor activity^molecular_function;GO:0005634^nucleus^cellular_component	--	PF03479.14^Domain of unknown function (DUF296)
BnaA03G0479500ZS	3.03405	6.27852e-16	--	--	--	--	PF09733.8^VEFS-Box of polycomb protein
BnaA05G0063500ZS	6.55761	6.47463e-16	P54887.1^RecName: Full=Delta-1-pyrroline-5-carboxylate synthase A; Short=P5CS A; Includes: RecName: Full=Glutamate 5-kinase; Short=GK; AltName: Full=Gamma-glutamyl kinase; Includes: RecName: Full=Gamma-glutamyl phosphate reductase; Short=GPR; AltName: Full=Glutamate-5-semialdehyde dehydrogenase; AltName: Full=Glutamyl-gamma-semialdehyde dehydrogenase^96.51%	K12657|ALDH18A1, P5CS|http://www.genome.jp/dbget-bin/www_bget?ko:K12657	GO:0005524^ATP binding^molecular_function;GO:0017084^delta1-pyrroline-5-carboxylate synthetase activity^molecular_function;GO:0004349^glutamate 5-kinase activity^molecular_function;GO:0004350^glutamate-5-semialdehyde dehydrogenase activity^molecular_function;GO:0042538^hyperosmotic salinity response^biological_process;GO:0055129^L-proline biosynthetic process^biological_process;GO:0009555^pollen …	COG0014|COG0263|KOG1154|KOG4165^delta1-pyrroline-5-carboxylate synthase 1^H	PF00696.27^Amino acid kinase family
new_gene1702	-7.9819	6.53262e-16	C0LGN2.1^RecName: Full=Probable leucine-rich repeat receptor-like serine/threonine-protein kinase At3g14840; Flags: Precursor^80.7%	--	GO:0005524^ATP binding^molecular_function;GO:0004674^protein serine/threonine kinase activity^molecular_function;GO:0009861^jasmonic acid and ethylene-dependent systemic resistance^biological_process;GO:0046777^protein autophosphorylation^biological_process;GO:0045088^regulation of innate immune response^biological_process;GO:0016021^integral component of membrane^cellular_component;GO:0005886^pl…	COG4886^leucine-rich repeat receptor-like serine threonine-protein kinase^T	PF07714.16^Protein tyrosine kinase
BnaC02G0206900ZS	-7.67151	6.79624e-16	Q8H0Z4.1^RecName: Full=Putative glutamine amidotransferase GAT1_2.1; AltName: Full=Class I glutamine amidotransferase; AltName: Full=GAT1_2 domain-containing protein 1^58.6%	--	GO:0016787^hydrolase activity^molecular_function;GO:0016740^transferase activity^molecular_function;GO:0006541^glutamine metabolic process^biological_process;GO:2000032^regulation of secondary shoot formation^biological_process	COG2071^Peptidase C26^S	PF07722.12^Peptidase C26
BnaC02G0477600ZS	5.11664	7.34099e-16	Q94F39.1^RecName: Full=Ninja-family protein AFP3; AltName: Full=ABI five-binding protein 3; Short=ABI5-binding protein 3^66.09%	--	GO:0045892^negative regulation of transcription, DNA-templated^biological_process;GO:0007165^signal transduction^biological_process;GO:0005634^nucleus^cellular_component	--	PF16135.4^TPL-binding domain in jasmonate signalling
BnaC02G0166100ZS	10.7829	7.79362e-16	--	--	--	--	--
BnaC04G0447900ZS	-10.6819	8.02715e-16	O80470.1^RecName: Full=GDSL esterase/lipase At2g23540; AltName: Full=Extracellular lipase At2g23540; Flags: Precursor^92.47%	--	GO:0016788^hydrolase activity, acting on ester bonds^molecular_function;GO:0016042^lipid catabolic process^biological_process;GO:0005576^extracellular region^cellular_component	--	PF00657.21^GDSL-like Lipase/Acylhydrolase
BnaC06G0353800ZS	-10.6305	8.11979e-16	Q96519.1^RecName: Full=Peroxidase 11; Short=Atperox P11; AltName: Full=ATP23a/ATP23b; Flags: Precursor^92.24%	K00430|E1.11.1.7|http://www.genome.jp/dbget-bin/www_bget?ko:K00430	GO:0020037^heme binding^molecular_function;GO:0046872^metal ion binding^molecular_function;GO:0004601^peroxidase activity^molecular_function;GO:0042744^hydrogen peroxide catabolic process^biological_process;GO:0006979^response to oxidative stress^biological_process;GO:0048511^rhythmic process^biological_process;GO:0005576^extracellular region^cellular_component	--	PF00141.22^Peroxidase
new_gene953	3.23879	8.32461e-16	A4QKL7.1^RecName: Full=ATP-dependent Clp protease proteolytic subunit; AltName: Full=Endopeptidase Clp >A4QLL9.1 RecName: Full=ATP-dependent Clp protease proteolytic subunit; AltName: Full=Endopeptidase Clp^98.63%	K01358|clpP, CLPP|http://www.genome.jp/dbget-bin/www_bget?ko:K01358	GO:0004252^serine-type endopeptidase activity^molecular_function;GO:0009570^chloroplast stroma^cellular_component	COG0740|KOG0840^Cleaves peptides in various proteins in a process that requires ATP hydrolysis. Has a chymotrypsin-like activity. Plays a major role in the degradation of misfolded proteins (By similarity)^O	PF00574.22^Clp protease
BnaA05G0102300ZS	8.68152	8.53602e-16	O49413.1^RecName: Full=Protein IWS1 homolog 2; Short=AtIWS2^48.98%	K17498|SPN1, IWS1|http://www.genome.jp/dbget-bin/www_bget?ko:K17498	GO:0005634^nucleus^cellular_component	COG5139|KOG1793^TFIIS helical bundle-like domain^K	PF08711.10^TFIIS helical bundle-like domain
BnaA05G0343600ZS	-4.15253	8.92053e-16	--	--	--	--	--
BnaC08G0115300ZS	-4.97864	9.07938e-16	--	--	--	--	PF05498.10^Rapid ALkalinization Factor (RALF)
BnaA09G0547400ZS	7.66087	9.53031e-16	Q9M1C9.1^RecName: Full=Beta-glucosidase 30; Short=AtBGLU30; AltName: Full=Protein DARK INDUCIBLE 2; AltName: Full=Protein SENESCENCE-RELATED GENE 2; Flags: Precursor^66.26%	K01188|E3.2.1.21|http://www.genome.jp/dbget-bin/www_bget?ko:K01188	GO:0008422^beta-glucosidase activity^molecular_function;GO:0102483^scopolin beta-glucosidase activity^molecular_function;GO:0005975^carbohydrate metabolic process^biological_process;GO:0019762^glucosinolate catabolic process^biological_process;GO:0009651^response to salt stress^biological_process	COG2723|KOG0626^dark inducible 2^G	PF00232.17^Glycosyl hydrolase family 1
BnaC03G0411500ZS	-5.34188	9.50517e-16	O22433.1^RecName: Full=Metallothionein-like protein 3; Short=MT-3^87.23%	--	GO:0005507^copper ion binding^molecular_function;GO:0008270^zinc ion binding^molecular_function;GO:0006878^cellular copper ion homeostasis^biological_process;GO:0005623^cell^cellular_component	--	PF01439.17^Metallothionein
BnaA05G0395100ZS	6.22257	9.65124e-16	Q9LVZ3.3^RecName: Full=Probable lipid desaturase ADS3.2, chloroplastic; Flags: Precursor^60.33%	K20416|FAD5|http://www.genome.jp/dbget-bin/www_bget?ko:K20416	GO:0009979^16:0 monogalactosyldiacylglycerol desaturase activity^molecular_function;GO:0016717^oxidoreductase activity, acting on paired donors, with oxidation of a pair of donors resulting in the reduction of molecular oxygen to two molecules of water^molecular_function;GO:0006636^unsaturated fatty acid biosynthetic process^biological_process;GO:0031969^chloroplast membrane^cellular_component;GO…	COG1398|KOG1600^desaturase^I	PF00487.23^Fatty acid desaturase
BnaC03G0273400ZS	6.22614	9.67124e-16	--	--	--	--	PF03478.17^Protein of unknown function (DUF295)
BnaA03G0345700ZS	-5.40948	1.04347e-15	Q9LU15.2^RecName: Full=Histidine-containing phosphotransfer protein 4^88.24%	K14490|AHP|http://www.genome.jp/dbget-bin/www_bget?ko:K14490	GO:0009927^histidine phosphotransfer kinase activity^molecular_function;GO:0043424^protein histidine kinase binding^molecular_function;GO:0009736^cytokinin-activated signaling pathway^biological_process;GO:0000160^phosphorelay signal transduction system^biological_process;GO:0016310^phosphorylation^biological_process;GO:0005737^cytoplasm^cellular_component;GO:0005829^cytosol^cellular_component;GO…	COG2198|KOG4747^Hpt domain^T	PF01627.22^Hpt domain
BnaC08G0186000ZS	-10.4487	1.13822e-15	Q8RXU4.1^RecName: Full=Probable low-specificity L-threonine aldolase 1; AltName: Full=Threonine aldolase 1^89.34%	K01620|ltaE|http://www.genome.jp/dbget-bin/www_bget?ko:K01620	GO:0008732^L-allo-threonine aldolase activity^molecular_function;GO:0004793^threonine aldolase activity^molecular_function;GO:0006545^glycine biosynthetic process^biological_process;GO:0006567^threonine catabolic process^biological_process;GO:0005829^cytosol^cellular_component	COG2008|KOG1368^Aldolase^E	PF01212.20^Beta-eliminating lyase
BnaA03G0425600ZS	-3.89684	1.14395e-15	Q9SVC6.1^RecName: Full=E3 ubiquitin-protein ligase PUB22; AltName: Full=Plant U-box protein 22; AltName: Full=RING-type E3 ubiquitin transferase PUB22; AltName: Full=U-box domain-containing protein 22^88.74%	--	GO:0004842^ubiquitin-protein transferase activity^molecular_function;GO:0006952^defense response^biological_process;GO:0051865^protein autoubiquitination^biological_process;GO:0016567^protein ubiquitination^biological_process;GO:0002679^respiratory burst involved in defense response^biological_process;GO:0010200^response to chitin^biological_process;GO:0009414^response to water deprivation^biolog…	--	PF04564.14^U-box domain
BnaC05G0455200ZS	6.08289	1.25795e-15	Q9LFE0.1^RecName: Full=SART-1 family protein DOT2; AltName: Full=Protein DEFECTIVELY ORGANIZED TRIBUTARIES 2; AltName: Full=Protein MERISTEM-DEFECTIVE^49.62%	K11984|SART1, HAF, SNU66|http://www.genome.jp/dbget-bin/www_bget?ko:K11984	GO:0010588^cotyledon vascular tissue pattern formation^biological_process;GO:0009908^flower development^biological_process;GO:0048366^leaf development^biological_process;GO:0010305^leaf vascular tissue pattern formation^biological_process;GO:0000481^maturation of 5S rRNA^biological_process;GO:0009933^meristem structural organization^biological_process;GO:0045292^mRNA cis splicing, via spliceosome…	--	PF03343.12^SART-1 family
new_gene683	5.29784	1.31641e-15	--	--	--	COG4775^Gram-negative-bacterium-type cell outer membrane assembly^M	--
BnaC01G0101200ZS	9.99856	1.35514e-15	Q9C7F1.2^RecName: Full=Putative pentatricopeptide repeat-containing protein At1g28020^44.66%	--	GO:0005739^mitochondrion^cellular_component	KOG4197^Pentatricopeptide repeat-containing protein^S	PF01535.19^PPR repeat
BnaA04G0143200ZS	-4.70963	1.38293e-15	--	--	--	--	--
BnaC04G0569500ZS	6.49667	1.57114e-15	P54887.1^RecName: Full=Delta-1-pyrroline-5-carboxylate synthase A; Short=P5CS A; Includes: RecName: Full=Glutamate 5-kinase; Short=GK; AltName: Full=Gamma-glutamyl kinase; Includes: RecName: Full=Gamma-glutamyl phosphate reductase; Short=GPR; AltName: Full=Glutamate-5-semialdehyde dehydrogenase; AltName: Full=Glutamyl-gamma-semialdehyde dehydrogenase^94.7%	K12657|ALDH18A1, P5CS|http://www.genome.jp/dbget-bin/www_bget?ko:K12657	GO:0005524^ATP binding^molecular_function;GO:0017084^delta1-pyrroline-5-carboxylate synthetase activity^molecular_function;GO:0004349^glutamate 5-kinase activity^molecular_function;GO:0004350^glutamate-5-semialdehyde dehydrogenase activity^molecular_function;GO:0042538^hyperosmotic salinity response^biological_process;GO:0055129^L-proline biosynthetic process^biological_process;GO:0009555^pollen …	COG0014|COG0263|KOG1154|KOG4165^delta1-pyrroline-5-carboxylate^E	PF00696.27^Amino acid kinase family
BnaA10G0089900ZS	-3.91915	1.63226e-15	Q9FJ90.1^RecName: Full=Ethylene-responsive transcription factor ERF025^74.27%	--	GO:0003700^DNA-binding transcription factor activity^molecular_function;GO:0043565^sequence-specific DNA binding^molecular_function;GO:0044212^transcription regulatory region DNA binding^molecular_function;GO:0050832^defense response to fungus^biological_process;GO:0009873^ethylene-activated signaling pathway^biological_process;GO:0019760^glucosinolate metabolic process^biological_process;GO:0005…	--	PF00847.19^AP2 domain
new_gene1698	-6.60212	1.82333e-15	Q9SV12.1^RecName: Full=Heat stress transcription factor A-7a; Short=AtHsfA7a; AltName: Full=AtHsf-09^79.41%	K09419|HSFF|http://www.genome.jp/dbget-bin/www_bget?ko:K09419	GO:0003700^DNA-binding transcription factor activity^molecular_function;GO:0000978^RNA polymerase II proximal promoter sequence-specific DNA binding^molecular_function;GO:0043565^sequence-specific DNA binding^molecular_function;GO:0034605^cellular response to heat^biological_process;GO:0061408^positive regulation of transcription from RNA polymerase II promoter in response to heat stress^biologic…	COG5169|KOG0627^Transcription factor^K	PF00447.16^HSF-type DNA-binding
BnaA01G0083700ZS	4.03953	1.84957e-15	Q9M0G4.1^RecName: Full=Probable tyrosine decarboxylase 2^91.63%	K01592|E4.1.1.25|http://www.genome.jp/dbget-bin/www_bget?ko:K01592	GO:0030170^pyridoxal phosphate binding^molecular_function;GO:0004837^tyrosine decarboxylase activity^molecular_function;GO:0006520^cellular amino acid metabolic process^biological_process	COG0076|KOG0628^Pyridoxal-dependent decarboxylase conserved domain^E	PF00282.18^Pyridoxal-dependent decarboxylase conserved domain
BnaA06G0257000ZS	-4.0346	1.91948e-15	Q9LXN3.1^RecName: Full=Probable fatty acyl-CoA reductase 4^85.57%	K13356|FAR|http://www.genome.jp/dbget-bin/www_bget?ko:K13356	GO:0102965^alcohol-forming fatty acyl-CoA reductase activity^molecular_function;GO:0080019^fatty-acyl-CoA reductase (alcohol-forming) activity^molecular_function;GO:0050062^long-chain-fatty-acyl-CoA reductase activity^molecular_function;GO:0006629^lipid metabolic process^biological_process;GO:0035336^long-chain fatty-acyl-CoA metabolic process^biological_process;GO:0009651^response to salt stress…	KOG1221^oxidoreductase, acting on the CH-CH group of donors^I	PF07993.11^Male sterility protein
BnaC03G0398500ZS	4.4928	1.9375e-15	Q9LK64.1^RecName: Full=ABC transporter C family member 3; Short=ABC transporter ABCC.3; Short=AtABCC3; AltName: Full=ATP-energized glutathione S-conjugate pump 3; AltName: Full=Glutathione S-conjugate-transporting ATPase 3; AltName: Full=Multidrug resistance-associated protein 3^87.14%	--	GO:0005524^ATP binding^molecular_function;GO:0042626^ATPase-coupled transmembrane transporter activity^molecular_function;GO:0010290^chlorophyll catabolite transmembrane transporter activity^molecular_function;GO:0015431^glutathione S-conjugate-exporting ATPase activity^molecular_function;GO:0055085^transmembrane transport^biological_process;GO:0048046^apoplast^cellular_component;GO:0016021^integ…	COG1132|KOG0054^ATPase, coupled to transmembrane movement of substances chlorophyll catabolite transporter glutathione S-conjugate-exporting ATPase^Q	PF00664.22^ABC transporter transmembrane region
BnaA03G0254500ZS	-4.07999	2.00039e-15	Q9SV84.1^RecName: Full=Probable aquaporin NIP5-1; AltName: Full=NOD26-like intrinsic protein 5-1; Short=AtNIP5;1; AltName: Full=Nodulin-26-like major intrinsic protein 6; Short=NodLikeMip6; Short=Protein NLM6^88.89%	K09874|NIP|http://www.genome.jp/dbget-bin/www_bget?ko:K09874	GO:0046715^active borate transmembrane transporter activity^molecular_function;GO:0015105^arsenite transmembrane transporter activity^molecular_function;GO:0015250^water channel activity^molecular_function;GO:0015700^arsenite transport^biological_process;GO:0046713^borate transport^biological_process;GO:0080029^cellular response to boron-containing substance levels^biological_process;GO:0046685^r…	COG0580|KOG0223^arsenite transmembrane transporter boron transporter water channel^P	PF00230.19^Major intrinsic protein
BnaC02G0511500ZS	-4.39788	2.15961e-15	Q39262.1^RecName: Full=Zinc finger protein 3^74.79%	--	GO:0003700^DNA-binding transcription factor activity^molecular_function;GO:0046872^metal ion binding^molecular_function;GO:0044212^transcription regulatory region DNA binding^molecular_function;GO:0009738^abscisic acid-activated signaling pathway^biological_process;GO:0009788^negative regulation of abscisic acid-activated signaling pathway^biological_process;GO:0006355^regulation of transcription…	--	PF13912.5^C2H2-type zinc finger
BnaA08G0089300ZS	-4.53302	2.23935e-15	Q9C9W3.1^RecName: Full=Putative caffeoyl-CoA O-methyltransferase At1g67980; AltName: Full=Trans-caffeoyl-CoA 3-O-methyltransferase; Short=CCoAMT; Short=CCoAOMT^76.07%	K00588|E2.1.1.104|http://www.genome.jp/dbget-bin/www_bget?ko:K00588	GO:0042409^caffeoyl-CoA O-methyltransferase activity^molecular_function;GO:0046872^metal ion binding^molecular_function;GO:0008757^S-adenosylmethionine-dependent methyltransferase activity^molecular_function;GO:0009809^lignin biosynthetic process^biological_process;GO:0005829^cytosol^cellular_component	COG4122|KOG1663^o-methyltransferase^Q	PF01596.16^O-methyltransferase
BnaC02G0392000ZS	-4.91894	2.54716e-15	Q8RY71.2^RecName: Full=Epithiospecifier protein; Short=AtESP; AltName: Full=Protein EPITHIOSPECIFYING SENESCENCE REGULATOR; Short=AtESR^76.74%	--	GO:0030234^enzyme regulator activity^molecular_function;GO:0042742^defense response to bacterium^biological_process;GO:0019762^glucosinolate catabolic process^biological_process;GO:0010150^leaf senescence^biological_process;GO:0080028^nitrile biosynthetic process^biological_process;GO:0009753^response to jasmonic acid^biological_process;GO:0005829^cytosol^cellular_component;GO:0005634^nucleus^cel…	KOG0379^epithiospecifier^S	PF01344.24^Kelch motif
BnaC09G0318600ZS	3.6307	2.54961e-15	P61841.1^RecName: Full=30S ribosomal protein S7, chloroplastic >P61842.1 RecName: Full=30S ribosomal protein S7, chloroplastic >Q2L964.1 RecName: Full=30S ribosomal protein S7, chloroplastic >A0ZZ80.1 RecName: Full=30S ribosomal protein S7, chloroplastic >A4QJG0.1 RecName: Full=30S ribosomal protein S7, chloroplastic >A4QJP4.1 RecName: Full=30S ribosomal protein S7, chloroplastic >A4QK64.1 RecNam…	K02992|RP-S7, MRPS7, rpsG|http://www.genome.jp/dbget-bin/www_bget?ko:K02992	GO:0003729^mRNA binding^molecular_function;GO:0019843^rRNA binding^molecular_function;GO:0003735^structural constituent of ribosome^molecular_function;GO:0000028^ribosomal small subunit assembly^biological_process;GO:0006412^translation^biological_process;GO:0009507^chloroplast^cellular_component;GO:0016020^membrane^cellular_component;GO:0015935^small ribosomal subunit^cellular_component;GO:00095…	COG0049|KOG3291^ribosomal protein S7^J	PF00177.20^Ribosomal protein S7p/S5e
BnaC03G0398400ZS	4.61978	2.53376e-15	Q9LK64.1^RecName: Full=ABC transporter C family member 3; Short=ABC transporter ABCC.3; Short=AtABCC3; AltName: Full=ATP-energized glutathione S-conjugate pump 3; AltName: Full=Glutathione S-conjugate-transporting ATPase 3; AltName: Full=Multidrug resistance-associated protein 3^88.92%	--	GO:0005524^ATP binding^molecular_function;GO:0042626^ATPase-coupled transmembrane transporter activity^molecular_function;GO:0010290^chlorophyll catabolite transmembrane transporter activity^molecular_function;GO:0015431^glutathione S-conjugate-exporting ATPase activity^molecular_function;GO:0055085^transmembrane transport^biological_process;GO:0048046^apoplast^cellular_component;GO:0016021^integ…	COG1132|KOG0054^ATPase, coupled to transmembrane movement of substances chlorophyll catabolite transporter glutathione S-conjugate-exporting ATPase^Q	PF00664.22^ABC transporter transmembrane region
BnaC07G0258500ZS	6.34927	2.61372e-15	Q20390.2^RecName: Full=Palmitoyl-protein thioesterase 1; Short=PPT-1; AltName: Full=Palmitoyl-protein hydrolase 1; Flags: Precursor^35.57%	K01074|PPT|http://www.genome.jp/dbget-bin/www_bget?ko:K01074	GO:0008474^palmitoyl-(protein) hydrolase activity^molecular_function;GO:0044257^cellular protein catabolic process^biological_process;GO:0007005^mitochondrion organization^biological_process;GO:0018991^oviposition^biological_process;GO:0009791^post-embryonic development^biological_process;GO:0002084^protein depalmitoylation^biological_process;GO:0006898^receptor-mediated endocytosis^biological_pr…	COG1075|KOG2541^Palmitoyl-protein thioesterase^G	PF02089.14^Palmitoyl protein thioesterase
BnaA02G0114000ZS	7.64677	2.62035e-15	Q9LSQ3.1^RecName: Full=Transcription factor bHLH82; AltName: Full=Basic helix-loop-helix protein 82; Short=AtbHLH82; Short=bHLH 82; AltName: Full=Transcription factor EN 96; AltName: Full=bHLH transcription factor bHLH082^79.12%	--	GO:0003677^DNA binding^molecular_function;GO:0001228^DNA-binding transcription activator activity, RNA polymerase II-specific^molecular_function;GO:0003700^DNA-binding transcription factor activity^molecular_function;GO:0046983^protein dimerization activity^molecular_function;GO:0006355^regulation of transcription, DNA-templated^biological_process;GO:0080147^root hair cell development^biological_…	--	PF00010.25^Helix-loop-helix DNA-binding domain
BnaA01G0425700ZS	3.65156	2.61356e-15	P61841.1^RecName: Full=30S ribosomal protein S7, chloroplastic >P61842.1 RecName: Full=30S ribosomal protein S7, chloroplastic >Q2L964.1 RecName: Full=30S ribosomal protein S7, chloroplastic >A0ZZ80.1 RecName: Full=30S ribosomal protein S7, chloroplastic >A4QJG0.1 RecName: Full=30S ribosomal protein S7, chloroplastic >A4QJP4.1 RecName: Full=30S ribosomal protein S7, chloroplastic >A4QK64.1 RecNam…	K02992|RP-S7, MRPS7, rpsG|http://www.genome.jp/dbget-bin/www_bget?ko:K02992	GO:0003729^mRNA binding^molecular_function;GO:0019843^rRNA binding^molecular_function;GO:0003735^structural constituent of ribosome^molecular_function;GO:0000028^ribosomal small subunit assembly^biological_process;GO:0006412^translation^biological_process;GO:0009507^chloroplast^cellular_component;GO:0016020^membrane^cellular_component;GO:0015935^small ribosomal subunit^cellular_component;GO:00095…	COG0049|KOG3291^ribosomal protein S7^J	PF00177.20^Ribosomal protein S7p/S5e
BnaA07G0168800ZS	7.33864	2.70338e-15	F4KBM7.1^RecName: Full=Amino acid transporter AVT6B; Short=AtAvt6B^68.58%	K14207|SLC38A2, SNAT2|http://www.genome.jp/dbget-bin/www_bget?ko:K14207	GO:0006865^amino acid transport^biological_process;GO:0071369^cellular response to ethylene stimulus^biological_process;GO:0071281^cellular response to iron ion^biological_process;GO:0071732^cellular response to nitric oxide^biological_process;GO:0016021^integral component of membrane^cellular_component	COG0814|KOG1305^Solute carrier family 38 member^E	PF01490.17^Transmembrane amino acid transporter protein
BnaC04G0289100ZS	-5.30397	2.7525e-15	Q9LXS6.1^RecName: Full=Citrate synthase 2, peroxisomal; Flags: Precursor^78.91%	K01647|CS, gltA|http://www.genome.jp/dbget-bin/www_bget?ko:K01647	GO:0004108^citrate (Si)-synthase activity^molecular_function;GO:0005975^carbohydrate metabolic process^biological_process;GO:0006635^fatty acid beta-oxidation^biological_process;GO:0006099^tricarboxylic acid cycle^biological_process;GO:0005759^mitochondrial matrix^cellular_component;GO:0005777^peroxisome^cellular_component;GO:0009506^plasmodesma^cellular_component	COG0372|KOG2617^citrate synthase^C	PF00285.20^Citrate synthase, C-terminal domain
BnaA04G0273500ZS	-6.46789	2.9594e-15	Q9SKX2.1^RecName: Full=Probable pectinesterase/pectinesterase inhibitor 16; Includes: RecName: Full=Pectinesterase inhibitor 16; AltName: Full=Pectin methylesterase inhibitor 16; Includes: RecName: Full=Pectinesterase 16; Short=PE 16; AltName: Full=AtPMEpcrD; AltName: Full=Pectin methylesterase 16; Short=AtPME16; Flags: Precursor^82.21%	--	GO:0045330^aspartyl esterase activity^molecular_function;GO:0030599^pectinesterase activity^molecular_function;GO:0046910^pectinesterase inhibitor activity^molecular_function;GO:0042545^cell wall modification^biological_process;GO:0045490^pectin catabolic process^biological_process;GO:0005618^cell wall^cellular_component;GO:0005576^extracellular region^cellular_component	COG4677^Pectinesterase^G	PF01095.18^Pectinesterase
BnaA09G0137100ZS	-10.7479	3.23547e-15	Q9SH66.1^RecName: Full=Dirigent protein 5; Short=AtDIR5; Flags: Precursor^92.31%	--	GO:0042349^guiding stereospecific synthesis activity^molecular_function;GO:1901599^(-)-pinoresinol biosynthetic process^biological_process;GO:0048046^apoplast^cellular_component	--	PF03018.13^Dirigent-like protein
BnaC02G0252600ZS	-2.89098	3.35669e-15	Q56XJ7.1^RecName: Full=Uncharacterized protein At4g22758^30.21%	--	--	--	--
BnaC03G0740100ZS	-4.77987	3.38408e-15	Q9T003.1^RecName: Full=Acetylserotonin O-methyltransferase; AltName: Full=N-acetylserotonin O-methyltransferase; Short=AtASMT^86.68%	--	GO:0017096^acetylserotonin O-methyltransferase activity^molecular_function;GO:0008171^O-methyltransferase activity^molecular_function;GO:0046983^protein dimerization activity^molecular_function;GO:0008757^S-adenosylmethionine-dependent methyltransferase activity^molecular_function;GO:0019438^aromatic compound biosynthetic process^biological_process;GO:0030187^melatonin biosynthetic process^biolog…	KOG3178^O-methyltransferase family 2 protein^S	PF00891.17^O-methyltransferase
BnaC02G0128700ZS	6.64817	3.77677e-15	Q9LLR6.1^RecName: Full=Non-specific lipid-transfer protein 4; Short=LTP 4; Flags: Precursor^83.33%	--	GO:0008289^lipid binding^molecular_function;GO:0006869^lipid transport^biological_process;GO:0009737^response to abscisic acid^biological_process;GO:0009651^response to salt stress^biological_process;GO:0009414^response to water deprivation^biological_process	--	PF00234.21^Protease inhibitor/seed storage/LTP family
BnaA03G0371900ZS	4.81684	3.9345e-15	Q39219.2^RecName: Full=Ubiquinol oxidase 1a, mitochondrial; AltName: Full=Alternative oxidase 1a; Flags: Precursor^82.96%	K17893|AOX1, AOX2|http://www.genome.jp/dbget-bin/www_bget?ko:K17893	GO:0009916^alternative oxidase activity^molecular_function;GO:0046872^metal ion binding^molecular_function;GO:0102721^ubiquinol:oxygen oxidoreductase activity^molecular_function;GO:0010230^alternative respiration^biological_process;GO:0045333^cellular respiration^biological_process;GO:0031930^mitochondria-nucleus signaling pathway^biological_process;GO:0009409^response to cold^biological_process;…	--	PF01786.16^Alternative oxidase
BnaC07G0521200ZS	7.08242	3.97265e-15	Q39232.1^RecName: Full=Sucrose transport protein SUC1; AltName: Full=Sucrose permease 1; AltName: Full=Sucrose-proton symporter 1^71.62%	K15378|SLC45A1_2_4|http://www.genome.jp/dbget-bin/www_bget?ko:K15378	GO:0008506^sucrose:proton symporter activity^molecular_function;GO:0009846^pollen germination^biological_process;GO:0009624^response to nematode^biological_process;GO:0005985^sucrose metabolic process^biological_process;GO:0005887^integral component of plasma membrane^cellular_component;GO:0016020^membrane^cellular_component;GO:0005886^plasma membrane^cellular_component;GO:0009506^plasmodesma^cel…	KOG0637^solute carrier family 45 member^G	--
BnaA02G0251200ZS	-3.95948	4.2276e-15	Q9M131.1^RecName: Full=WAT1-related protein At4g01430^82.95%	--	GO:0015186^L-glutamine transmembrane transporter activity^molecular_function;GO:0048316^seed development^biological_process;GO:0016021^integral component of membrane^cellular_component;GO:0005886^plasma membrane^cellular_component	--	PF00892.19^EamA-like transporter family
BnaC07G0195900ZS	2.83074	4.41398e-15	Q9SGS5.1^RecName: Full=Uncharacterized protein At1g76070^46.01%	--	GO:0005886^plasma membrane^cellular_component	--	--
BnaC09G0107800ZS	-3.89147	4.56627e-15	Q94C77.1^RecName: Full=Receptor protein kinase-like protein At4g34220; Flags: Precursor^62.89%	--	GO:0005524^ATP binding^molecular_function;GO:0042631^cellular response to water deprivation^biological_process;GO:0009789^positive regulation of abscisic acid-activated signaling pathway^biological_process;GO:0010030^positive regulation of seed germination^biological_process;GO:0006468^protein phosphorylation^biological_process;GO:0016021^integral component of membrane^cellular_component;GO:00058…	--	PF00069.24^Protein kinase domain
new_gene1021	6.97227	4.71063e-15	Q9LUC5.1^RecName: Full=Cytochrome P450 72A15^81.64%	--	GO:0020037^heme binding^molecular_function;GO:0005506^iron ion binding^molecular_function;GO:0004497^monooxygenase activity^molecular_function;GO:0016705^oxidoreductase activity, acting on paired donors, with incorporation or reduction of molecular oxygen^molecular_function;GO:0016021^integral component of membrane^cellular_component	COG2124|KOG0157^secologanin synthase-like^Q	PF00067.21^Cytochrome P450
BnaC08G0149000ZS	2.58462	4.83619e-15	Q9FGJ6.1^RecName: Full=RING-H2 finger protein ATL79; AltName: Full=RING-type E3 ubiquitin transferase ATL79; Flags: Precursor^54.55%	--	GO:0046872^metal ion binding^molecular_function;GO:0016740^transferase activity^molecular_function;GO:0016567^protein ubiquitination^biological_process;GO:0016021^integral component of membrane^cellular_component	KOG0800^Zinc finger, C3HC4 type (RING finger)^O	PF13639.5^Ring finger domain
BnaA01G0401900ZS	10.172	4.87949e-15	O22969.1^RecName: Full=Uncharacterized protein At2g34160^66.34%	--	GO:0003676^nucleic acid binding^molecular_function;GO:0005829^cytosol^cellular_component	--	PF01918.20^Alba
BnaC01G0004800ZS	7.6543	5.06282e-15	--	--	--	--	--
BnaA02G0382100ZS	-4.70138	5.23819e-15	Q39262.1^RecName: Full=Zinc finger protein 3^74.79%	--	GO:0003700^DNA-binding transcription factor activity^molecular_function;GO:0046872^metal ion binding^molecular_function;GO:0044212^transcription regulatory region DNA binding^molecular_function;GO:0009738^abscisic acid-activated signaling pathway^biological_process;GO:0009788^negative regulation of abscisic acid-activated signaling pathway^biological_process;GO:0006355^regulation of transcription…	--	PF13912.5^C2H2-type zinc finger
BnaA06G0183200ZS	-3.16908	5.40083e-15	Q9LX82.1^RecName: Full=Transcription factor MYB48; AltName: Full=Myb-related protein 48; Short=AtMYB48^82.49%	K09422|MYBP|http://www.genome.jp/dbget-bin/www_bget?ko:K09422	GO:0003700^DNA-binding transcription factor activity^molecular_function;GO:0043565^sequence-specific DNA binding^molecular_function;GO:0006355^regulation of transcription, DNA-templated^biological_process;GO:0009751^response to salicylic acid^biological_process;GO:0005634^nucleus^cellular_component	COG5147|KOG0048^Myb-like DNA-binding domain^K	PF00249.30^Myb-like DNA-binding domain
BnaC06G0309800ZS	6.36773	5.50928e-15	--	--	--	--	--
BnaC03G0141900ZS	8.3815	6.05504e-15	Q9FLP7.2^RecName: Full=Putative F-box protein At5g55150^66.49%	--	--	--	PF03478.17^Protein of unknown function (DUF295)
BnaA07G0176600ZS	7.22237	6.12779e-15	Q9LW26.1^RecName: Full=Acyltransferase-like protein At3g26840, chloroplastic; Flags: Precursor^64.12%	--	GO:0004144^diacylglycerol O-acyltransferase activity^molecular_function;GO:0033306^phytol metabolic process^biological_process;GO:0019432^triglyceride biosynthetic process^biological_process;GO:0009507^chloroplast^cellular_component;GO:0010287^plastoglobule^cellular_component	COG0204^Diacylglycerol acyltransferase^I	PF03982.12^Diacylglycerol acyltransferase
BnaC05G0053800ZS	4.93359	6.74401e-15	Q9LNW3.1^RecName: Full=Protein phosphatase 2C 3; Short=AtPP2C03; AltName: Full=Protein AKT1-INTERACTING 1; AltName: Full=Protein phosphatase 2C AIP1; Short=PP2C AIP1^74.35%	K14497|PP2C|http://www.genome.jp/dbget-bin/www_bget?ko:K14497	GO:0004724^magnesium-dependent protein serine/threonine phosphatase activity^molecular_function;GO:0046872^metal ion binding^molecular_function;GO:0005267^potassium channel activity^molecular_function;GO:0004722^protein serine/threonine phosphatase activity^molecular_function;GO:0009788^negative regulation of abscisic acid-activated signaling pathway^biological_process;GO:1902039^negative regulat…	COG0631|KOG0698^phosphatase 2C^T	PF00481.20^Protein phosphatase 2C
BnaA02G0082400ZS	-10.2549	7.51348e-15	Q42517.1^RecName: Full=Peroxidase N; AltName: Full=Neutral peroxidase; Flags: Precursor^70.28%	K00430|E1.11.1.7|http://www.genome.jp/dbget-bin/www_bget?ko:K00430	GO:0020037^heme binding^molecular_function;GO:0046872^metal ion binding^molecular_function;GO:0004601^peroxidase activity^molecular_function;GO:0042744^hydrogen peroxide catabolic process^biological_process;GO:0006979^response to oxidative stress^biological_process;GO:0005576^extracellular region^cellular_component	--	PF00141.22^Peroxidase
BnaC03G0608200ZS	-3.97017	7.53239e-15	P59259.2^RecName: Full=Histone H4 >Q6LAF3.3 RecName: Full=Histone H4 >Q6PMI5.3 RecName: Full=Histone H4 >Q6WZ83.3 RecName: Full=Histone H4 >Q76H85.3 RecName: Full=Histone H4 >P62788.2 RecName: Full=Histone H4 >P62787.2 RecName: Full=Histone H4 >P62887.2 RecName: Full=Histone H4 >P62785.2 RecName: Full=Histone H4 variant TH011 >P0CG89.1 RecName: Full=Histone H4^100.0%	K11254|H4|http://www.genome.jp/dbget-bin/www_bget?ko:K11254	GO:0003677^DNA binding^molecular_function;GO:0046982^protein heterodimerization activity^molecular_function;GO:0009414^response to water deprivation^biological_process;GO:0009507^chloroplast^cellular_component;GO:0005829^cytosol^cellular_component;GO:0005730^nucleolus^cellular_component;GO:0000786^nucleosome^cellular_component;GO:0005886^plasma membrane^cellular_component;GO:0009506^plasmodesma^c…	COG2036|KOG3467^Core component of nucleosome. Nucleosomes wrap and compact DNA into chromatin, limiting DNA accessibility to the cellular machineries which require DNA as a template. Histones thereby play a central role in transcription regulation, DNA repair, DNA replication and chromosomal stability. DNA accessibility is regulated via a complex set of post-translational modifications of histone…	PF15511.5^Centromere kinetochore component CENP-T histone fold
BnaA01G0342000ZS	-4.95212	8.18381e-15	O04313.1^RecName: Full=PYK10-binding protein 2; AltName: Full=Jacalin-related lectin 31; AltName: Full=Jasmonate inducible protein isolog^38.85%	--	GO:0030246^carbohydrate binding^molecular_function;GO:0005507^copper ion binding^molecular_function	--	PF01419.16^Jacalin-like lectin domain
BnaA05G0441900ZS	10.2479	8.93334e-15	Q9HCG8.3^RecName: Full=Pre-mRNA-splicing factor CWC22 homolog; AltName: Full=Nucampholin homolog; AltName: Full=fSAPb^45.26%	K13100|CWC22|http://www.genome.jp/dbget-bin/www_bget?ko:K13100	GO:0003723^RNA binding^molecular_function;GO:0000398^mRNA splicing, via spliceosome^biological_process;GO:0048024^regulation of mRNA splicing, via spliceosome^biological_process;GO:0071013^catalytic step 2 spliceosome^cellular_component;GO:0005829^cytosol^cellular_component;GO:0016607^nuclear speck^cellular_component;GO:0005654^nucleoplasm^cellular_component;GO:0005634^nucleus^cellular_component;…	KOG2140^pre-mRNA-splicing factor cwc-22^S	PF02847.16^MA3 domain
BnaC04G0003200ZS	10.2828	9.0966e-15	--	--	--	--	PF03478.17^Protein of unknown function (DUF295)
BnaC02G0166200ZS	10.6497	9.36256e-15	--	--	--	--	--
BnaC01G0194900ZS	2.83304	1.06467e-14	Q9SVZ9.2^RecName: Full=Oxysterol-binding protein-related protein 4A; AltName: Full=OSBP-related protein 4A^84.44%	K20464|OSBPL5_8, ORP5_8|http://www.genome.jp/dbget-bin/www_bget?ko:K20464	GO:0008289^lipid binding^molecular_function;GO:0032934^sterol binding^molecular_function;GO:0015248^sterol transporter activity^molecular_function;GO:0005829^cytosol^cellular_component;GO:0043231^intracellular membrane-bounded organelle^cellular_component;GO:0016020^membrane^cellular_component	KOG2210^OSBP(Oxysterol binding protein)-related protein^P	PF01237.17^Oxysterol-binding protein
BnaA07G0120900ZS	4.99517	1.06542e-14	F4IED2.1^RecName: Full=NAC domain-containing protein 13; Short=ANAC013; AltName: Full=Protein NTM1-like 1^66.54%	--	GO:0003677^DNA binding^molecular_function;GO:0003700^DNA-binding transcription factor activity^molecular_function;GO:0031930^mitochondria-nucleus signaling pathway^biological_process;GO:1900409^positive regulation of cellular response to oxidative stress^biological_process;GO:0010114^response to red light^biological_process;GO:0010224^response to UV-B^biological_process;GO:0005737^cytoplasm^cellu…	--	PF02365.14^No apical meristem (NAM) protein
BnaA01G0277200ZS	4.71286	1.16691e-14	Q4PSY2.1^RecName: Full=Serine carboxypeptidase-like 32; Flags: Precursor^78.04%	K16297|SCPL-II|http://www.genome.jp/dbget-bin/www_bget?ko:K16297	GO:0004185^serine-type carboxypeptidase activity^molecular_function;GO:0051603^proteolysis involved in cellular protein catabolic process^biological_process;GO:0005576^extracellular region^cellular_component;GO:0005773^vacuole^cellular_component	COG2939|KOG1282^Serine carboxypeptidase^O	PF00450.21^Serine carboxypeptidase
BnaA10G0214500ZS	8.90392	1.36107e-14	Q9LY82.1^RecName: Full=Probable glucuronokinase 2^77.66%	K16190|GLCAK|http://www.genome.jp/dbget-bin/www_bget?ko:K16190	GO:0005524^ATP binding^molecular_function;GO:0047940^glucuronokinase activity^molecular_function;GO:0046872^metal ion binding^molecular_function;GO:0005975^carbohydrate metabolic process^biological_process;GO:0005829^cytosol^cellular_component	--	PF00288.25^GHMP kinases N terminal domain
BnaA06G0287300ZS	-6.50921	1.35704e-14	Q9FFQ5.1^RecName: Full=Flavonol synthase 3^79.8%	K05278|FLS|http://www.genome.jp/dbget-bin/www_bget?ko:K05278	GO:0051213^dioxygenase activity^molecular_function;GO:0045431^flavonol synthase activity^molecular_function;GO:0046872^metal ion binding^molecular_function;GO:0009813^flavonoid biosynthetic process^biological_process;GO:0009416^response to light stimulus^biological_process	COG3491|KOG0143^2OG-Fe(II) oxygenase superfamily^H	PF14226.5^non-haem dioxygenase in morphine synthesis N-terminal
BnaA08G0134200ZS	-10.175	1.38115e-14	O65684.1^RecName: Full=Protein CASPARIAN STRIP INTEGRITY FACTOR 2; Flags: Precursor^79.52%	--	GO:0005179^hormone activity^molecular_function;GO:0071555^cell wall organization^biological_process;GO:0050801^ion homeostasis^biological_process;GO:0055072^iron ion homeostasis^biological_process;GO:0007275^multicellular organism development^biological_process;GO:0009860^pollen tube growth^biological_process;GO:2000067^regulation of root morphogenesis^biological_process;GO:0010447^response to ac…	--	--
BnaA05G0097100ZS	1.93693	1.37909e-14	O64745.1^RecName: Full=Berberine bridge enzyme-like 16; Short=AtBBE-like 16; Flags: Precursor^89.14%	--	GO:0071949^FAD binding^molecular_function;GO:0016491^oxidoreductase activity^molecular_function;GO:0009753^response to jasmonic acid^biological_process;GO:0009611^response to wounding^biological_process;GO:0005618^cell wall^cellular_component;GO:0005576^extracellular region^cellular_component	COG0277^domain-containing protein^C	PF01565.22^FAD binding domain
new_gene756	7.87115	1.39568e-14	Q9LUC5.1^RecName: Full=Cytochrome P450 72A15^81.05%	--	GO:0020037^heme binding^molecular_function;GO:0005506^iron ion binding^molecular_function;GO:0004497^monooxygenase activity^molecular_function;GO:0016705^oxidoreductase activity, acting on paired donors, with incorporation or reduction of molecular oxygen^molecular_function;GO:0016021^integral component of membrane^cellular_component	COG2124|KOG0157^secologanin synthase-like^Q	PF00067.21^Cytochrome P450
BnaA04G0036700ZS	-3.8357	1.40148e-14	O82089.1^RecName: Full=Copper transport protein CCH; AltName: Full=Copper chaperone CCH^96.0%	K07213|ATOX1, ATX1, copZ, golB|http://www.genome.jp/dbget-bin/www_bget?ko:K07213	GO:0016531^copper chaperone activity^molecular_function;GO:0019904^protein domain specific binding^molecular_function;GO:0006878^cellular copper ion homeostasis^biological_process;GO:0006825^copper ion transport^biological_process;GO:0046686^response to cadmium ion^biological_process;GO:0009651^response to salt stress^biological_process;GO:0048046^apoplast^cellular_component;GO:0009507^chloroplas…	COG2608|KOG1603^Heavy metal-associated domain containing protein^P	PF00403.25^Heavy-metal-associated domain
BnaA07G0290700ZS	-5.06345	1.42896e-14	Q39265.1^RecName: Full=Zinc finger protein 6^75.98%	--	GO:0003700^DNA-binding transcription factor activity^molecular_function;GO:0046872^metal ion binding^molecular_function;GO:0043565^sequence-specific DNA binding^molecular_function;GO:0044212^transcription regulatory region DNA binding^molecular_function;GO:0009738^abscisic acid-activated signaling pathway^biological_process;GO:0009736^cytokinin-activated signaling pathway^biological_process;GO:00…	--	PF13912.5^C2H2-type zinc finger
BnaA09G0391000ZS	4.35752	1.44374e-14	--	--	--	--	--
BnaC02G0283200ZS	9.84938	1.45672e-14	--	--	--	--	--
BnaC05G0269500ZS	8.04967	1.60739e-14	--	--	--	--	--
BnaA04G0017900ZS	6.59762	1.61926e-14	Q9M1C9.1^RecName: Full=Beta-glucosidase 30; Short=AtBGLU30; AltName: Full=Protein DARK INDUCIBLE 2; AltName: Full=Protein SENESCENCE-RELATED GENE 2; Flags: Precursor^84.31%	K01188|E3.2.1.21|http://www.genome.jp/dbget-bin/www_bget?ko:K01188	GO:0008422^beta-glucosidase activity^molecular_function;GO:0102483^scopolin beta-glucosidase activity^molecular_function;GO:0005975^carbohydrate metabolic process^biological_process;GO:0019762^glucosinolate catabolic process^biological_process;GO:0009651^response to salt stress^biological_process	COG2723|KOG0626^dark inducible 2^G	PF00232.17^Glycosyl hydrolase family 1
BnaA09G0100200ZS	5.75932	1.85322e-14	--	--	--	--	--
BnaC03G0385300ZS	4.77902	1.93622e-14	O82133.1^RecName: Full=Dehydration-responsive element-binding protein 2B; Short=Protein DREB2B^50.88%	K09286|EREBP|http://www.genome.jp/dbget-bin/www_bget?ko:K09286	GO:0003700^DNA-binding transcription factor activity^molecular_function;GO:0043565^sequence-specific DNA binding^molecular_function;GO:0044212^transcription regulatory region DNA binding^molecular_function;GO:0010286^heat acclimation^biological_process;GO:0009555^pollen development^biological_process;GO:0045893^positive regulation of transcription, DNA-templated^biological_process;GO:0005634^nucl…	--	PF00847.19^AP2 domain
BnaC09G0031600ZS	-8.23763	1.9798e-14	Q9LI65.1^RecName: Full=WAT1-related protein At3g30340^82.69%	--	GO:0022857^transmembrane transporter activity^molecular_function;GO:0016021^integral component of membrane^cellular_component;GO:0005886^plasma membrane^cellular_component	--	PF00892.19^EamA-like transporter family
BnaC06G0011700ZS	-3.38165	1.99693e-14	Q9LPF1.1^RecName: Full=WAT1-related protein At1g44800^88.4%	--	GO:0015171^amino acid transmembrane transporter activity^molecular_function;GO:0034639^L-amino acid efflux transmembrane transporter activity^molecular_function;GO:0032973^amino acid export across plasma membrane^biological_process;GO:0080144^amino acid homeostasis^biological_process;GO:0043090^amino acid import^biological_process;GO:0006865^amino acid transport^biological_process;GO:0016021^inte…	--	PF00892.19^EamA-like transporter family
BnaA05G0244500ZS	3.44249	2.07719e-14	P61841.1^RecName: Full=30S ribosomal protein S7, chloroplastic >P61842.1 RecName: Full=30S ribosomal protein S7, chloroplastic >Q2L964.1 RecName: Full=30S ribosomal protein S7, chloroplastic >A0ZZ80.1 RecName: Full=30S ribosomal protein S7, chloroplastic >A4QJG0.1 RecName: Full=30S ribosomal protein S7, chloroplastic >A4QJP4.1 RecName: Full=30S ribosomal protein S7, chloroplastic >A4QK64.1 RecNam…	K02992|RP-S7, MRPS7, rpsG|http://www.genome.jp/dbget-bin/www_bget?ko:K02992	GO:0003729^mRNA binding^molecular_function;GO:0019843^rRNA binding^molecular_function;GO:0003735^structural constituent of ribosome^molecular_function;GO:0000028^ribosomal small subunit assembly^biological_process;GO:0006412^translation^biological_process;GO:0009507^chloroplast^cellular_component;GO:0016020^membrane^cellular_component;GO:0015935^small ribosomal subunit^cellular_component;GO:00095…	COG0049|KOG3291^ribosomal protein S7^J	PF00177.20^Ribosomal protein S7p/S5e
new_gene1600	11.3113	2.11427e-14	Q9LR29.2^RecName: Full=Tryptophan aminotransferase-related protein 1^74.94%	K16903|TAA1|http://www.genome.jp/dbget-bin/www_bget?ko:K16903	GO:0016846^carbon-sulfur lyase activity^molecular_function;GO:0050362^L-tryptophan:2-oxoglutarate aminotransferase activity^molecular_function;GO:0080097^L-tryptophan:pyruvate aminotransferase activity^molecular_function;GO:0009851^auxin biosynthetic process^biological_process;GO:0048825^cotyledon development^biological_process;GO:0010588^cotyledon vascular tissue pattern formation^biological_pro…	--	PF04864.12^Allinase
BnaA05G0415000ZS	5.62952	2.18644e-14	Q9LHN9.1^RecName: Full=IQ domain-containing protein IQM2; AltName: Full=IQ motif-containing protein 2^83.08%	--	GO:0005737^cytoplasm^cellular_component;GO:0005634^nucleus^cellular_component	--	PF03171.19^2OG-Fe(II) oxygenase superfamily
BnaA08G0288600ZS	-4.93368	2.21698e-14	Q39264.1^RecName: Full=Zinc finger protein 5^80.39%	--	GO:0003700^DNA-binding transcription factor activity^molecular_function;GO:0046872^metal ion binding^molecular_function;GO:0043565^sequence-specific DNA binding^molecular_function;GO:0044212^transcription regulatory region DNA binding^molecular_function;GO:0009736^cytokinin-activated signaling pathway^biological_process;GO:0009873^ethylene-activated signaling pathway^biological_process;GO:0009740…	--	PF13912.5^C2H2-type zinc finger
new_gene1555	-3.71968	2.43263e-14	Q9XIF4.1^RecName: Full=Thioredoxin H7; Short=AtTrxh7^86.82%	K03671|trxA|http://www.genome.jp/dbget-bin/www_bget?ko:K03671	GO:0015035^protein disulfide oxidoreductase activity^molecular_function;GO:0045454^cell redox homeostasis^biological_process;GO:0006662^glycerol ether metabolic process^biological_process;GO:0005737^cytoplasm^cellular_component	COG0526|KOG0907^thioredoxin H-type 7^O	PF00085.19^Thioredoxin
BnaC08G0509000ZS	-4.17515	2.46141e-14	O65378.1^RecName: Full=1-aminocyclopropane-1-carboxylate oxidase 3; Short=ACC oxidase 3; Short=AtACO3^90.34%	K05933|E1.14.17.4|http://www.genome.jp/dbget-bin/www_bget?ko:K05933	GO:0009815^1-aminocyclopropane-1-carboxylate oxidase activity^molecular_function;GO:0051213^dioxygenase activity^molecular_function;GO:0031418^L-ascorbic acid binding^molecular_function;GO:0046872^metal ion binding^molecular_function;GO:0071398^cellular response to fatty acid^biological_process;GO:0006952^defense response^biological_process;GO:0009693^ethylene biosynthetic process^biological_proc…	COG3491|KOG0143^1-aminocyclopropane-1-carboxylate oxidase^H	PF03171.19^2OG-Fe(II) oxygenase superfamily
BnaC02G0127500ZS	-6.31597	2.66541e-14	Q9LTH9.1^RecName: Full=Zinc transporter 2; AltName: Full=ZRT/IRT-like protein 2; Flags: Precursor^76.12%	K14709|SLC39A1_2_3, ZIP1_2_3|http://www.genome.jp/dbget-bin/www_bget?ko:K14709	GO:0005385^zinc ion transmembrane transporter activity^molecular_function;GO:0071577^zinc ion transmembrane transport^biological_process;GO:0016021^integral component of membrane^cellular_component;GO:0005886^plasma membrane^cellular_component	KOG1558^ZIP Zinc transporter^P	PF02535.21^ZIP Zinc transporter
Bnascaffold2320G0000300ZS	4.32433	2.74534e-14	Q99315.3^RecName: Full=Transposon Ty3-G Gag-Pol polyprotein; AltName: Full=Gag3-Pol3; AltName: Full=Transposon Ty3-1 TYA-TYB polyprotein; Contains: RecName: Full=Capsid protein; Short=CA; AltName: Full=p24; Contains: RecName: Full=Spacer peptide p3; Contains: RecName: Full=Nucleocapsid protein p11; Short=NC; Contains: RecName: Full=Ty3 protease; Short=PR; AltName: Full=p16; Contains: RecName: Ful…	--	GO:0004190^aspartic-type endopeptidase activity^molecular_function;GO:0005524^ATP binding^molecular_function;GO:0003677^DNA binding^molecular_function;GO:0003887^DNA-directed DNA polymerase activity^molecular_function;GO:0008233^peptidase activity^molecular_function;GO:0004540^ribonuclease activity^molecular_function;GO:0003723^RNA binding^molecular_function;GO:0003964^RNA-directed DNA polymerase…	COG2801|KOG0017^Retrotransposon protein^C	PF00078.26^Reverse transcriptase (RNA-dependent DNA polymerase)
BnaA07G0139500ZS	-7.8848	2.79549e-14	O64483.1^RecName: Full=Senescence-induced receptor-like serine/threonine-protein kinase; AltName: Full=FLG22-induced receptor-like kinase 1; Flags: Precursor^63.77%	--	GO:0005524^ATP binding^molecular_function;GO:0004674^protein serine/threonine kinase activity^molecular_function;GO:0042742^defense response to bacterium^biological_process;GO:0016021^integral component of membrane^cellular_component	COG0515^Leucine-rich repeat receptor-like protein kinase^T	PF12819.6^Carbohydrate-binding protein of the ER
BnaA06G0201500ZS	3.63349	2.83596e-14	P61841.1^RecName: Full=30S ribosomal protein S7, chloroplastic >P61842.1 RecName: Full=30S ribosomal protein S7, chloroplastic >Q2L964.1 RecName: Full=30S ribosomal protein S7, chloroplastic >A0ZZ80.1 RecName: Full=30S ribosomal protein S7, chloroplastic >A4QJG0.1 RecName: Full=30S ribosomal protein S7, chloroplastic >A4QJP4.1 RecName: Full=30S ribosomal protein S7, chloroplastic >A4QK64.1 RecNam…	K02992|RP-S7, MRPS7, rpsG|http://www.genome.jp/dbget-bin/www_bget?ko:K02992	GO:0003729^mRNA binding^molecular_function;GO:0019843^rRNA binding^molecular_function;GO:0003735^structural constituent of ribosome^molecular_function;GO:0000028^ribosomal small subunit assembly^biological_process;GO:0006412^translation^biological_process;GO:0009507^chloroplast^cellular_component;GO:0016020^membrane^cellular_component;GO:0015935^small ribosomal subunit^cellular_component;GO:00095…	COG0049|KOG3291^ribosomal protein S7^J	PF00177.20^Ribosomal protein S7p/S5e
BnaC04G0401300ZS	7.46265	2.88644e-14	Q8LFH5.1^RecName: Full=Bidirectional sugar transporter SWEET8; Short=AtSWEET8; AltName: Full=Protein RUPTURED POLLEN GRAIN 1; AltName: Full=Protein SUGARS WILL EVENTUALLY BE EXPORTED TRANSPORTERS 8^73.0%	K15382|SLC50A, SWEET|http://www.genome.jp/dbget-bin/www_bget?ko:K15382	GO:0051119^sugar transmembrane transporter activity^molecular_function;GO:0052543^callose deposition in cell wall^biological_process;GO:0009555^pollen development^biological_process;GO:0010584^pollen exine formation^biological_process;GO:0010208^pollen wall assembly^biological_process;GO:0051260^protein homooligomerization^biological_process;GO:0005887^integral component of plasma membrane^cellul…	KOG1623^Sugar efflux transporter for intercellular exchange^P	PF03083.15^Sugar efflux transporter for intercellular exchange
BnaC06G0359200ZS	3.32878	3.23963e-14	Q6R8G0.1^RecName: Full=Phosphate transporter PHO1 homolog 10; AltName: Full=Protein PHO1 homolog 10; Short=AtPHO1;H10^86.56%	--	GO:0015114^phosphate ion transmembrane transporter activity^molecular_function;GO:0016036^cellular response to phosphate starvation^biological_process;GO:0006817^phosphate ion transport^biological_process;GO:0005794^Golgi apparatus^cellular_component;GO:0016021^integral component of membrane^cellular_component;GO:0005886^plasma membrane^cellular_component;GO:0005802^trans-Golgi network^cellular_c…	COG5409|KOG1162^EXS family^P	PF03124.13^EXS family
BnaA04G0215900ZS	10.2846	3.62606e-14	O22806.2^RecName: Full=Mitotic spindle checkpoint protein BUBR1; AltName: Full=BUB1-related protein 1^63.84%	K02178|BUB1|http://www.genome.jp/dbget-bin/www_bget?ko:K02178	GO:0004672^protein kinase activity^molecular_function;GO:0051754^meiotic sister chromatid cohesion, centromeric^biological_process;GO:0007094^mitotic spindle assembly checkpoint^biological_process;GO:0010369^chromocenter^cellular_component;GO:0000778^condensed nuclear chromosome kinetochore^cellular_component;GO:0005737^cytoplasm^cellular_component;GO:0000776^kinetochore^cellular_component;GO:000…	--	PF08311.11^Mad3/BUB1 homology region 1
BnaA10G0053600ZS	4.42659	3.70209e-14	Q9LNW3.1^RecName: Full=Protein phosphatase 2C 3; Short=AtPP2C03; AltName: Full=Protein AKT1-INTERACTING 1; AltName: Full=Protein phosphatase 2C AIP1; Short=PP2C AIP1^74.21%	K14497|PP2C|http://www.genome.jp/dbget-bin/www_bget?ko:K14497	GO:0004724^magnesium-dependent protein serine/threonine phosphatase activity^molecular_function;GO:0046872^metal ion binding^molecular_function;GO:0005267^potassium channel activity^molecular_function;GO:0004722^protein serine/threonine phosphatase activity^molecular_function;GO:0009788^negative regulation of abscisic acid-activated signaling pathway^biological_process;GO:1902039^negative regulat…	COG0631|KOG0698^phosphatase 2C^T	PF00481.20^Protein phosphatase 2C
BnaC07G0115700ZS	-7.11601	3.81997e-14	Q9LK38.1^RecName: Full=Selenium-binding protein 3^89.92%	K17285|SELENBP1|http://www.genome.jp/dbget-bin/www_bget?ko:K17285	GO:0008430^selenium binding^molecular_function	KOG0918^56kDa selenium binding protein (SBP56)^P	PF05694.10^56kDa selenium binding protein (SBP56)
BnaC03G0222700ZS	-4.38729	4.10337e-14	Q93ZR6.1^RecName: Full=O-acyltransferase WSD1; AltName: Full=Diacylglycerol O-acyltransferase; Short=DGAT; AltName: Full=Long-chain-alcohol O-fatty-acyltransferase; AltName: Full=Wax synthase; Short=WS^57.09%	--	GO:0102966^arachidoyl-CoA:1-dodecanol O-acyltransferase activity^molecular_function;GO:0004144^diacylglycerol O-acyltransferase activity^molecular_function;GO:0047196^long-chain-alcohol O-fatty-acyltransferase activity^molecular_function;GO:0103095^wax ester synthase activity^molecular_function;GO:0019432^triglyceride biosynthetic process^biological_process;GO:0010025^wax biosynthetic process^bio…	--	PF06974.12^Protein of unknown function (DUF1298)
BnaA03G0459400ZS	10.9991	4.09351e-14	--	--	--	KOG2287^UDP-GlcNAc beta-Gal beta-1,3-N-acetylglucosaminyltransferase^S	PF05501.10^Domain of unknown function (DUF755)
BnaA05G0039300ZS	3.4092	4.24605e-14	O22841.1^RecName: Full=Endochitinase At2g43620; Flags: Precursor^87.63%	K01183|E3.2.1.14|http://www.genome.jp/dbget-bin/www_bget?ko:K01183	GO:0008061^chitin binding^molecular_function;GO:0004568^chitinase activity^molecular_function;GO:0030247^polysaccharide binding^molecular_function;GO:0016998^cell wall macromolecule catabolic process^biological_process;GO:0006032^chitin catabolic process^biological_process;GO:0006952^defense response^biological_process;GO:0000272^polysaccharide catabolic process^biological_process;GO:0048046^apop…	COG3979|KOG4742^Chitin recognition protein^G	PF00182.18^Chitinase class I
BnaA06G0286800ZS	-6.7846	4.33393e-14	Q9FFQ7.1^RecName: Full=Fatty alcohol:caffeoyl-CoA acyltransferase; AltName: Full=Fatty alcohol:caffeoyl-CoA caffeoyl transferase^93.9%	K15400|HHT1|http://www.genome.jp/dbget-bin/www_bget?ko:K15400	GO:0090430^caffeoyl-CoA: alcohol caffeoyl transferase activity^molecular_function;GO:0090431^alkyl caffeate ester biosynthetic process^biological_process;GO:0071555^cell wall organization^biological_process	--	PF02458.14^Transferase family
BnaA10G0241000ZS	-4.23927	4.42451e-14	Q9LXB5.1^RecName: Full=Flowering-promoting factor 1-like protein 2; AltName: Full=FPF1-like protein 2^91.07%	--	GO:0009909^regulation of flower development^biological_process;GO:0010228^vegetative to reproductive phase transition of meristem^biological_process	--	--
BnaC07G0412100ZS	5.29535	4.46666e-14	O23522.2^RecName: Full=Phospholipase A1-Ibeta2, chloroplastic; Flags: Precursor^84.81%	--	GO:0047714^galactolipase activity^molecular_function;GO:0008970^phospholipase A1 activity^molecular_function;GO:0004620^phospholipase activity^molecular_function;GO:0004806^triglyceride lipase activity^molecular_function;GO:0016042^lipid catabolic process^biological_process;GO:0009507^chloroplast^cellular_component	--	PF01764.24^Lipase (class 3)
BnaC04G0038900ZS	-4.9293	4.48036e-14	Q9SKX2.1^RecName: Full=Probable pectinesterase/pectinesterase inhibitor 16; Includes: RecName: Full=Pectinesterase inhibitor 16; AltName: Full=Pectin methylesterase inhibitor 16; Includes: RecName: Full=Pectinesterase 16; Short=PE 16; AltName: Full=AtPMEpcrD; AltName: Full=Pectin methylesterase 16; Short=AtPME16; Flags: Precursor^82.24%	--	GO:0045330^aspartyl esterase activity^molecular_function;GO:0030599^pectinesterase activity^molecular_function;GO:0046910^pectinesterase inhibitor activity^molecular_function;GO:0042545^cell wall modification^biological_process;GO:0045490^pectin catabolic process^biological_process;GO:0005618^cell wall^cellular_component;GO:0005576^extracellular region^cellular_component	COG4677^pectinesterase^G	PF01095.18^Pectinesterase
BnaA05G0001300ZS	4.78788	4.71071e-14	O82259.1^RecName: Full=Protein NETWORKED 3C^60.5%	--	GO:0051015^actin filament binding^molecular_function;GO:0005789^endoplasmic reticulum membrane^cellular_component;GO:0005886^plasma membrane^cellular_component;GO:0005774^vacuolar membrane^cellular_component	--	PF07765.11^KIP1-like protein
BnaA01G0007800ZS	-7.8714	4.97692e-14	F4JW68.1^RecName: Full=FCS-Like Zinc finger 7^69.47%	--	GO:0019900^kinase binding^molecular_function;GO:0046872^metal ion binding^molecular_function;GO:0009749^response to glucose^biological_process;GO:1905582^response to mannose^biological_process;GO:0009744^response to sucrose^biological_process;GO:0005737^cytoplasm^cellular_component;GO:0005634^nucleus^cellular_component	--	PF04570.13^zinc-finger of the FCS-type, C2-C2
BnaC06G0410900ZS	7.53545	5.13118e-14	Q09818.1^RecName: Full=Putative general negative regulator of transcription C16C9.04c^53.06%	--	GO:0046872^metal ion binding^molecular_function;GO:0003723^RNA binding^molecular_function;GO:0061630^ubiquitin protein ligase activity^molecular_function;GO:0004842^ubiquitin-protein transferase activity^molecular_function;GO:0010629^negative regulation of gene expression^biological_process;GO:0000289^nuclear-transcribed mRNA poly(A) tail shortening^biological_process;GO:0016567^protein ubiquitin…	COG5175|KOG2068^Inherit from KOG: CCR4-NOT transcription complex subunit 4^K	PF14570.5^RING/Ubox like zinc-binding domain
BnaC03G0748700ZS	3.72836	5.19117e-14	Q9LIQ7.1^RecName: Full=Pentatricopeptide repeat-containing protein At3g24000, mitochondrial; Flags: Precursor^85.1%	--	GO:0008270^zinc ion binding^molecular_function;GO:0005739^mitochondrion^cellular_component	KOG4197^repeat-containing protein^S	PF01535.19^PPR repeat
BnaC08G0393700ZS	6.41281	5.38747e-14	Q9M1C9.1^RecName: Full=Beta-glucosidase 30; Short=AtBGLU30; AltName: Full=Protein DARK INDUCIBLE 2; AltName: Full=Protein SENESCENCE-RELATED GENE 2; Flags: Precursor^65.98%	K01188|E3.2.1.21|http://www.genome.jp/dbget-bin/www_bget?ko:K01188	GO:0008422^beta-glucosidase activity^molecular_function;GO:0102483^scopolin beta-glucosidase activity^molecular_function;GO:0005975^carbohydrate metabolic process^biological_process;GO:0019762^glucosinolate catabolic process^biological_process;GO:0009651^response to salt stress^biological_process	COG2723|KOG0626^dark inducible 2^G	PF00232.17^Glycosyl hydrolase family 1
BnaC06G0075600ZS	5.14326	5.56575e-14	O80340.1^RecName: Full=Ethylene-responsive transcription factor 4; Short=AtERF4; AltName: Full=Ethylene-responsive element-binding factor 4; Short=EREBP-4; AltName: Full=Protein RELATED TO APETALA2 5^53.13%	--	GO:0003700^DNA-binding transcription factor activity^molecular_function;GO:0043565^sequence-specific DNA binding^molecular_function;GO:0009873^ethylene-activated signaling pathway^biological_process;GO:0009864^induced systemic resistance, jasmonic acid mediated signaling pathway^biological_process;GO:0010105^negative regulation of ethylene-activated signaling pathway^biological_process;GO:0045892…	--	PF00847.19^AP2 domain
BnaC07G0542500ZS	-9.69552	5.63414e-14	F4JW68.1^RecName: Full=FCS-Like Zinc finger 7^75.38%	--	GO:0019900^kinase binding^molecular_function;GO:0046872^metal ion binding^molecular_function;GO:0009749^response to glucose^biological_process;GO:1905582^response to mannose^biological_process;GO:0009744^response to sucrose^biological_process;GO:0005737^cytoplasm^cellular_component;GO:0005634^nucleus^cellular_component	--	PF04570.13^zinc-finger of the FCS-type, C2-C2
new_gene1400	10.9729	6.27331e-14	Q9LR29.2^RecName: Full=Tryptophan aminotransferase-related protein 1^75.32%	K16903|TAA1|http://www.genome.jp/dbget-bin/www_bget?ko:K16903	GO:0016846^carbon-sulfur lyase activity^molecular_function;GO:0050362^L-tryptophan:2-oxoglutarate aminotransferase activity^molecular_function;GO:0080097^L-tryptophan:pyruvate aminotransferase activity^molecular_function;GO:0009851^auxin biosynthetic process^biological_process;GO:0048825^cotyledon development^biological_process;GO:0010588^cotyledon vascular tissue pattern formation^biological_pro…	--	PF04864.12^Allinase
BnaA10G0062900ZS	-9.89093	6.30915e-14	Q96512.1^RecName: Full=Peroxidase 9; Short=Atperox P9; AltName: Full=ATP18a; Flags: Precursor^89.63%	K00430|E1.11.1.7|http://www.genome.jp/dbget-bin/www_bget?ko:K00430	GO:0020037^heme binding^molecular_function;GO:0046872^metal ion binding^molecular_function;GO:0004601^peroxidase activity^molecular_function;GO:0042744^hydrogen peroxide catabolic process^biological_process;GO:0006979^response to oxidative stress^biological_process;GO:0005576^extracellular region^cellular_component	--	PF00141.22^Peroxidase
BnaA02G0015500ZS	-7.62144	6.71722e-14	P45725.3^RecName: Full=Phenylalanine ammonia-lyase 3^30.3%	K10775|E4.3.1.24|http://www.genome.jp/dbget-bin/www_bget?ko:K10775	GO:0045548^phenylalanine ammonia-lyase activity^molecular_function;GO:0009800^cinnamic acid biosynthetic process^biological_process;GO:0006559^L-phenylalanine catabolic process^biological_process;GO:0005737^cytoplasm^cellular_component	COG2986|KOG0222^Phenylalanine ammonialyase^Q	PF00221.18^Aromatic amino acid lyase
BnaA02G0161800ZS	-9.85161	6.71197e-14	Q8H0Z4.1^RecName: Full=Putative glutamine amidotransferase GAT1_2.1; AltName: Full=Class I glutamine amidotransferase; AltName: Full=GAT1_2 domain-containing protein 1^57.87%	--	GO:0016787^hydrolase activity^molecular_function;GO:0016740^transferase activity^molecular_function;GO:0006541^glutamine metabolic process^biological_process;GO:2000032^regulation of secondary shoot formation^biological_process	COG2071^Peptidase C26^S	PF07722.12^Peptidase C26
Bnascaffold2764G0000100ZS	-6.27214	7.84609e-14	Q9SR37.1^RecName: Full=Beta-glucosidase 23; Short=AtBGLU23; AltName: Full=Protein PHOSPHATE STARVATION-RESPONSE 3.1; Flags: Precursor^81.19%	K01188|E3.2.1.21|http://www.genome.jp/dbget-bin/www_bget?ko:K01188	GO:0008422^beta-glucosidase activity^molecular_function;GO:0005507^copper ion binding^molecular_function;GO:0015928^fucosidase activity^molecular_function;GO:0002020^protease binding^molecular_function;GO:0042803^protein homodimerization activity^molecular_function;GO:0102483^scopolin beta-glucosidase activity^molecular_function;GO:0019137^thioglucosidase activity^molecular_function;GO:0005975^ca…	COG2723|KOG0626^beta-glucosidase copper ion binding fucosidase hydrolase, hydrolyzing O-glycosyl compounds^G	PF00232.17^Glycosyl hydrolase family 1
BnaA03G0426700ZS	-8.9333	7.99728e-14	Q8L7D5.3^RecName: Full=Cytochrome P450 708A2; AltName: Full=Thalianol hydroxylase; Short=AtTHAH^31.64%	--	GO:0020037^heme binding^molecular_function;GO:0005506^iron ion binding^molecular_function;GO:0004497^monooxygenase activity^molecular_function;GO:0016705^oxidoreductase activity, acting on paired donors, with incorporation or reduction of molecular oxygen^molecular_function;GO:0016132^brassinosteroid biosynthetic process^biological_process;GO:0010268^brassinosteroid homeostasis^biological_process…	COG2124|KOG0157^Cytochrome P450^Q	PF00067.21^Cytochrome P450
BnaC07G0236700ZS	3.53601	8.44359e-14	--	--	--	--	--
BnaC03G0575300ZS	-8.68207	8.52111e-14	Q8LPK0.3^RecName: Full=ABC transporter A family member 8; Short=ABC transporter ABCA.8; Short=AtABCA8; AltName: Full=ABC2 homolog 7^86.73%	--	GO:0005524^ATP binding^molecular_function;GO:0042626^ATPase-coupled transmembrane transporter activity^molecular_function;GO:0005319^lipid transporter activity^molecular_function;GO:0005215^transporter activity^molecular_function;GO:0006869^lipid transport^biological_process;GO:0016021^integral component of membrane^cellular_component;GO:0043231^intracellular membrane-bounded organelle^cellular_c…	COG1131|KOG0059^ABC transporter^Q	PF00005.26^ABC transporter
BnaA06G0070500ZS	10.4297	8.78406e-14	Q65XS5.1^RecName: Full=Glycosyltransferase BC10; AltName: Full=Protein BRITTLE CULM 10; AltName: Full=Protein FRAGILE CULM 116^36.15%	--	GO:0008375^acetylglucosaminyltransferase activity^molecular_function;GO:0016757^transferase activity, transferring glycosyl groups^molecular_function;GO:0030244^cellulose biosynthetic process^biological_process;GO:0009664^plant-type cell wall organization^biological_process;GO:0000139^Golgi membrane^cellular_component;GO:0016021^integral component of membrane^cellular_component	--	PF02485.20^Core-2/I-Branching enzyme
BnaA02G0386900ZS	-10.2301	8.92927e-14	Q9ZU94.2^RecName: Full=Plasmodesmata-located protein 6; Short=PD-located protein 6; AltName: Full=Cysteine-rich repeat secretory protein 12; Flags: Precursor^50.0%	--	GO:0042742^defense response to bacterium^biological_process;GO:0051707^response to other organism^biological_process;GO:0016032^viral process^biological_process;GO:0016021^integral component of membrane^cellular_component;GO:0005886^plasma membrane^cellular_component;GO:0009506^plasmodesma^cellular_component	--	PF01657.16^Salt stress response/antifungal
BnaA07G0137800ZS	-9.5613	9.18217e-14	Q9SBK6.1^RecName: Full=Jasmonate O-methyltransferase; AltName: Full=Floral nectary-specific protein 1; AltName: Full=S-adenosyl-L-methionine:jasmonic acid carboxyl methyltransferase^84.22%	K08241|E2.1.1.141|http://www.genome.jp/dbget-bin/www_bget?ko:K08241	GO:0030795^jasmonate O-methyltransferase activity^molecular_function;GO:0102078^methyl jasmonate methylesterase activity^molecular_function;GO:0031408^oxylipin biosynthetic process^biological_process;GO:0005737^cytoplasm^cellular_component;GO:0005634^nucleus^cellular_component	--	PF03492.14^SAM dependent carboxyl methyltransferase
BnaC01G0256100ZS	2.77401	1.01006e-13	Q8VZ56.1^RecName: Full=Alpha-amylase 1; Short=AtAMY1; AltName: Full=1,4-alpha-D-glucan glucanohydrolase; Flags: Precursor^87.06%	K01176|E3.2.1.1, amyA, malS|http://www.genome.jp/dbget-bin/www_bget?ko:K01176	GO:0004556^alpha-amylase activity^molecular_function;GO:0103025^alpha-amylase activity (releasing maltohexaose)^molecular_function;GO:0005509^calcium ion binding^molecular_function;GO:0005975^carbohydrate metabolic process^biological_process;GO:0009737^response to abscisic acid^biological_process;GO:0009739^response to gibberellin^biological_process;GO:0048046^apoplast^cellular_component;GO:00055…	COG0366|KOG0471^Alpha-amylase C-terminal beta-sheet domain^G	PF07821.11^Alpha-amylase C-terminal beta-sheet domain
BnaA04G0255800ZS	-2.99387	1.02503e-13	Q9C942.1^RecName: Full=Caffeoylshikimate esterase; AltName: Full=Lysophospholipase 2; Short=LysoPL2^33.79%	--	GO:0003846^2-acylglycerol O-acyltransferase activity^molecular_function;GO:0090430^caffeoyl-CoA: alcohol caffeoyl transferase activity^molecular_function;GO:0016787^hydrolase activity^molecular_function;GO:0004622^lysophospholipase activity^molecular_function;GO:0009809^lignin biosynthetic process^biological_process;GO:0046686^response to cadmium ion^biological_process;GO:0042542^response to hydr…	COG2267|KOG1455^Monoglyceride lipase^I	PF12146.7^Serine aminopeptidase, S33
new_gene490	-3.70728	1.02873e-13	Q42580.1^RecName: Full=Peroxidase 21; Short=Atperox P21; AltName: Full=ATP2a/ATP2b; AltName: Full=PRXR5; Flags: Precursor^94.51%	K00430|E1.11.1.7|http://www.genome.jp/dbget-bin/www_bget?ko:K00430	GO:0020037^heme binding^molecular_function;GO:0046872^metal ion binding^molecular_function;GO:0004601^peroxidase activity^molecular_function;GO:0050832^defense response to fungus^biological_process;GO:0042744^hydrogen peroxide catabolic process^biological_process;GO:0006979^response to oxidative stress^biological_process;GO:0048511^rhythmic process^biological_process;GO:0005829^cytosol^cellular_c…	--	PF00141.22^Peroxidase
BnaA03G0134800ZS	7.41764	1.09551e-13	Q9ZW95.1^RecName: Full=Cytokinin hydroxylase; AltName: Full=Cytochrome P450 35A2^37.26%	--	GO:0020037^heme binding^molecular_function;GO:0005506^iron ion binding^molecular_function;GO:0004497^monooxygenase activity^molecular_function;GO:0016705^oxidoreductase activity, acting on paired donors, with incorporation or reduction of molecular oxygen^molecular_function;GO:0033466^trans-zeatin biosynthetic process^biological_process;GO:0016021^integral component of membrane^cellular_component…	COG2124|KOG0157^electron carrier heme binding iron ion binding monooxygenase oxygen binding^Q	PF00067.21^Cytochrome P450
BnaA10G0050600ZS	2.93871	1.09302e-13	Q499T2.1^RecName: Full=Gamma-interferon-inducible lysosomal thiol reductase; AltName: Full=Interferon gamma inducible protein 30; Flags: Precursor^35.83%	K08059|IFI30, GILT|http://www.genome.jp/dbget-bin/www_bget?ko:K08059	GO:0016667^oxidoreductase activity, acting on a sulfur group of donors^molecular_function;GO:0042590^antigen processing and presentation of exogenous peptide antigen via MHC class I^biological_process;GO:0030054^cell junction^cellular_component;GO:0005829^cytosol^cellular_component;GO:0005576^extracellular region^cellular_component;GO:0005764^lysosome^cellular_component	KOG3160^lysosomal thiol^O	PF03227.15^Gamma interferon inducible lysosomal thiol reductase (GILT)
BnaC07G0479400ZS	9.6022	1.18733e-13	Q9SUE7.3^RecName: Full=Histone-lysine N-methyltransferase ATX4; AltName: Full=Protein SET DOMAIN GROUP 16; AltName: Full=Trithorax-homolog protein 4; Short=TRX-homolog protein 4; Short=Trithorax 4^83.57%	--	GO:0018024^histone-lysine N-methyltransferase activity^molecular_function;GO:0046872^metal ion binding^molecular_function;GO:0051571^positive regulation of histone H3-K4 methylation^biological_process;GO:0005634^nucleus^cellular_component	COG2940|COG5141|KOG1080^histone-lysine N-methyltransferase activity^B	PF13832.5^PHD-zinc-finger like domain
new_gene1421	7.56579	1.19693e-13	--	--	--	--	PF11443.7^Domain of unknown function (DUF2828)
BnaA09G0437300ZS	2.55211	1.23626e-13	Q9XF43.1^RecName: Full=3-ketoacyl-CoA synthase 6; Short=KCS-6; AltName: Full=Cuticular protein 1; AltName: Full=Eceriferum 6; AltName: Full=Very long-chain fatty acid condensing enzyme 6; Short=VLCFA condensing enzyme 6^87.93%	K15397|KCS|http://www.genome.jp/dbget-bin/www_bget?ko:K15397	GO:0102336^3-oxo-arachidoyl-CoA synthase activity^molecular_function;GO:0102337^3-oxo-cerotoyl-CoA synthase activity^molecular_function;GO:0102338^3-oxo-lignoceronyl-CoA synthase activity^molecular_function;GO:0102756^very-long-chain 3-ketoacyl-CoA synthase activity^molecular_function;GO:0006633^fatty acid biosynthetic process^biological_process;GO:0009409^response to cold^biological_process;GO:0…	--	PF08392.11^FAE1/Type III polyketide synthase-like protein
BnaA01G0352700ZS	2.28826	1.24374e-13	Q9LUC5.1^RecName: Full=Cytochrome P450 72A15^72.73%	--	GO:0020037^heme binding^molecular_function;GO:0005506^iron ion binding^molecular_function;GO:0004497^monooxygenase activity^molecular_function;GO:0016705^oxidoreductase activity, acting on paired donors, with incorporation or reduction of molecular oxygen^molecular_function;GO:0016021^integral component of membrane^cellular_component	COG2124|KOG0157^Cytochrome p450^Q	PF01775.16^Ribosomal proteins 50S-L18Ae/60S-L20/60S-L18A
BnaC09G0294900ZS	-10.7222	1.2489e-13	Q9SUT2.1^RecName: Full=Peroxidase 39; Short=Atperox P39; AltName: Full=ATP19a; Flags: Precursor^87.42%	K00430|E1.11.1.7|http://www.genome.jp/dbget-bin/www_bget?ko:K00430	GO:0020037^heme binding^molecular_function;GO:0046872^metal ion binding^molecular_function;GO:0004601^peroxidase activity^molecular_function;GO:0042744^hydrogen peroxide catabolic process^biological_process;GO:0006979^response to oxidative stress^biological_process;GO:0005576^extracellular region^cellular_component;GO:0009505^plant-type cell wall^cellular_component;GO:0009506^plasmodesma^cellular…	--	PF00141.22^Peroxidase
BnaC02G0062200ZS	10.3413	1.31431e-13	Q9FLH0.2^RecName: Full=Protein CROWDED NUCLEI 4; AltName: Full=Protein LITTLE NUCLEI 4^74.19%	--	GO:0006997^nucleus organization^biological_process;GO:0097298^regulation of nucleus size^biological_process;GO:0009507^chloroplast^cellular_component;GO:0010369^chromocenter^cellular_component;GO:0005737^cytoplasm^cellular_component;GO:0005652^nuclear lamina^cellular_component;GO:0031965^nuclear membrane^cellular_component;GO:0034399^nuclear periphery^cellular_component;GO:0005654^nucleoplasm^cel…	KOG2933^Papain family cysteine protease^S	PF00112.22^Papain family cysteine protease
new_gene1875	3.72129	1.37184e-13	Q9LYU4.1^RecName: Full=4-substituted benzoates-glutamate ligase GH3.12; AltName: Full=Auxin-responsive GH3-like protein 12; Short=AtGH3-12; AltName: Full=Protein GH3-LIKE DEFENSE GENE 1; AltName: Full=Protein GRETCHEN HAGEN 3.12; AltName: Full=Protein HOPW1-1-INTERACTING 3; AltName: Full=Protein avrPPHB SUSCEPTIBLE 3^83.62%	K14487|GH3|http://www.genome.jp/dbget-bin/www_bget?ko:K14487	GO:0052625^4-aminobenzoate amino acid synthetase activity^molecular_function;GO:0052628^4-hydroxybenzoate amino acid synthetase activity^molecular_function;GO:0052626^benzoate amino acid synthetase activity^molecular_function;GO:0052627^vanillate amino acid synthetase activity^molecular_function;GO:0018874^benzoate metabolic process^biological_process;GO:0071456^cellular response to hypoxia^biolo…	--	PF03321.12^GH3 auxin-responsive promoter
BnaC03G0321100ZS	-10.2596	1.39099e-13	Q945B6.1^RecName: Full=Probable 2-oxoglutarate-dependent dioxygenase AOP1.2^72.38%	--	GO:0051213^dioxygenase activity^molecular_function;GO:0046872^metal ion binding^molecular_function	COG3491|KOG0143^oxidoreductase, 2OG-Fe(II) oxygenase family protein^Q	PF03171.19^2OG-Fe(II) oxygenase superfamily
BnaA10G0026300ZS	9.5218	1.47082e-13	Q8RX56.1^RecName: Full=Protein unc-13 homolog; AltName: Full=Protein PROTON ATPASE TRANSLOCATION CONTROL 1^29.7%	--	GO:0010118^stomatal movement^biological_process;GO:0005737^cytoplasm^cellular_component;GO:0005886^plasma membrane^cellular_component;GO:0009506^plasmodesma^cellular_component	--	PF05664.10^Plant family of unknown function (DUF810)
BnaC08G0528100ZS	-9.92617	1.49397e-13	F4HZC3.1^RecName: Full=Putative UDP-glucuronate:xylan alpha-glucuronosyltransferase 5; Short=UDP-GlcA:xylan glucuronyltransferase 5; AltName: Full=Glycogenin-like protein 5; AltName: Full=Plant glycogenin-like starch initiation protein 5; AltName: Full=Protein GLUCURONIC ACID SUBSTITUTION OF XYLAN 5; Short=AtGUX5^79.72%	--	GO:0046872^metal ion binding^molecular_function;GO:0016757^transferase activity, transferring glycosyl groups^molecular_function;GO:0071555^cell wall organization^biological_process;GO:0005794^Golgi apparatus^cellular_component;GO:0000139^Golgi membrane^cellular_component;GO:0016021^integral component of membrane^cellular_component	COG5597|KOG1950^plant glycogenin-like starch initiation protein 5^G	PF01501.19^Glycosyl transferase family 8
BnaC08G0255400ZS	-6.15956	1.51597e-13	Q9FXG8.1^RecName: Full=BEL1-like homeodomain protein 10; Short=BEL1-like protein 10^70.28%	--	GO:0003677^DNA binding^molecular_function;GO:0003700^DNA-binding transcription factor activity^molecular_function;GO:0005634^nucleus^cellular_component	KOG0773^POX^K	PF07526.10^Associated with HOX
BnaA07G0031900ZS	2.86079	1.6338e-13	O23006.1^RecName: Full=LysM domain-containing GPI-anchored protein 2; AltName: Full=Chitin elicitor-binding protein LYM2; Short=CEBiP LYM2; Flags: Precursor^68.12%	--	GO:0008061^chitin binding^molecular_function;GO:0006952^defense response^biological_process;GO:0031225^anchored component of membrane^cellular_component;GO:0046658^anchored component of plasma membrane^cellular_component;GO:0005886^plasma membrane^cellular_component;GO:0009506^plasmodesma^cellular_component	--	PF01476.19^LysM domain
BnaC07G0469700ZS	-4.21382	1.68359e-13	Q8H1S0.1^RecName: Full=Inositol oxygenase 4; AltName: Full=Myo-inositol oxygenase 4; Short=AtMIOX4; Short=MI oxygenase 4^88.99%	K00469|MIOX|http://www.genome.jp/dbget-bin/www_bget?ko:K00469	GO:0050113^inositol oxygenase activity^molecular_function;GO:0005506^iron ion binding^molecular_function;GO:0019310^inositol catabolic process^biological_process;GO:0019853^L-ascorbic acid biosynthetic process^biological_process;GO:0005737^cytoplasm^cellular_component	KOG1573^Family of unknown function (DUF706)^S	PF05153.14^Myo-inositol oxygenase
BnaC07G0524900ZS	-9.92438	1.69871e-13	Q9T003.1^RecName: Full=Acetylserotonin O-methyltransferase; AltName: Full=N-acetylserotonin O-methyltransferase; Short=AtASMT^83.11%	--	GO:0017096^acetylserotonin O-methyltransferase activity^molecular_function;GO:0008171^O-methyltransferase activity^molecular_function;GO:0046983^protein dimerization activity^molecular_function;GO:0008757^S-adenosylmethionine-dependent methyltransferase activity^molecular_function;GO:0019438^aromatic compound biosynthetic process^biological_process;GO:0030187^melatonin biosynthetic process^biolog…	KOG3178^O-methyltransferase family 2 protein^S	PF00891.17^O-methyltransferase
BnaC04G0390500ZS	10.7127	1.7118e-13	P07814.5^RecName: Full=Bifunctional glutamate/proline--tRNA ligase; AltName: Full=Bifunctional aminoacyl-tRNA synthetase; AltName: Full=Cell proliferation-inducing gene 32 protein; AltName: Full=Glutamatyl-prolyl-tRNA synthetase; Includes: RecName: Full=Glutamate--tRNA ligase; AltName: Full=Glutamyl-tRNA synthetase; Short=GluRS; Includes: RecName: Full=Proline--tRNA ligase; AltName: Full=Prolyl-t…	K01881|PARS, proS|http://www.genome.jp/dbget-bin/www_bget?ko:K01881	GO:0005524^ATP binding^molecular_function;GO:0004818^glutamate-tRNA ligase activity^molecular_function;GO:0051020^GTPase binding^molecular_function;GO:0042802^identical protein binding^molecular_function;GO:0004827^proline-tRNA ligase activity^molecular_function;GO:0042803^protein homodimerization activity^molecular_function;GO:0035613^RNA stem-loop binding^molecular_function;GO:0008270^zinc ion …	COG0442|KOG4163^synthetase^J	--
BnaA08G0185600ZS	5.58242	1.74626e-13	Q9FV50.1^RecName: Full=Methionine aminopeptidase 1D, chloroplastic/mitochondrial; Short=MAP 1D; Short=MetAP 1D; AltName: Full=Peptidase M 1D; Flags: Precursor^83.33%	--	GO:0046872^metal ion binding^molecular_function;GO:0070006^metalloaminopeptidase activity^molecular_function;GO:0031365^N-terminal protein amino acid modification^biological_process;GO:0070084^protein initiator methionine removal^biological_process;GO:0009737^response to abscisic acid^biological_process;GO:0009507^chloroplast^cellular_component;GO:0005739^mitochondrion^cellular_component	--	PF00557.23^Metallopeptidase family M24
BnaC05G0449000ZS	-3.83644	1.80262e-13	O22433.1^RecName: Full=Metallothionein-like protein 3; Short=MT-3^93.48%	--	GO:0005507^copper ion binding^molecular_function;GO:0008270^zinc ion binding^molecular_function;GO:0006878^cellular copper ion homeostasis^biological_process;GO:0005623^cell^cellular_component	--	PF01439.17^Metallothionein
new_gene952	3.09998	1.81706e-13	A4QKL7.1^RecName: Full=ATP-dependent Clp protease proteolytic subunit; AltName: Full=Endopeptidase Clp >A4QLL9.1 RecName: Full=ATP-dependent Clp protease proteolytic subunit; AltName: Full=Endopeptidase Clp^98.63%	K01358|clpP, CLPP|http://www.genome.jp/dbget-bin/www_bget?ko:K01358	GO:0004252^serine-type endopeptidase activity^molecular_function;GO:0009570^chloroplast stroma^cellular_component	COG0740|KOG0840^Cleaves peptides in various proteins in a process that requires ATP hydrolysis. Has a chymotrypsin-like activity. Plays a major role in the degradation of misfolded proteins (By similarity)^O	PF00574.22^Clp protease
new_gene78	4.7596	1.82358e-13	Q9ZWB7.1^RecName: Full=Glutathione gamma-glutamylcysteinyltransferase 2; AltName: Full=Phytochelatin synthase 2; Short=AtPCS2^89.21%	K05941|E2.3.2.15|http://www.genome.jp/dbget-bin/www_bget?ko:K05941	GO:0016756^glutathione gamma-glutamylcysteinyltransferase activity^molecular_function;GO:0046872^metal ion binding^molecular_function;GO:0098849^cellular detoxification of cadmium ion^biological_process;GO:0010273^detoxification of copper ion^biological_process;GO:0046938^phytochelatin biosynthetic process^biological_process	KOG0632^Phytochelatin synthase^H	PF05023.13^Phytochelatin synthase
BnaA09G0576100ZS	4.74559	1.83919e-13	--	--	--	--	PF05910.11^Plant protein of unknown function (DUF868)
BnaC04G0194100ZS	-10.029	1.8888e-13	Q9LQQ0.1^RecName: Full=Dirigent protein 25; Short=AtDIR25; Flags: Precursor^90.68%	--	GO:0048046^apoplast^cellular_component	--	PF03018.13^Dirigent-like protein
BnaC07G0367900ZS	5.04002	1.91165e-13	Q9FL62.1^RecName: Full=Probable WRKY transcription factor 30; AltName: Full=WRKY DNA-binding protein 30^70.48%	--	GO:0003700^DNA-binding transcription factor activity^molecular_function;GO:0043565^sequence-specific DNA binding^molecular_function;GO:0044212^transcription regulatory region DNA binding^molecular_function;GO:0010150^leaf senescence^biological_process;GO:0042542^response to hydrogen peroxide^biological_process;GO:0010193^response to ozone^biological_process;GO:0009751^response to salicylic acid^b…	--	PF03106.14^WRKY DNA -binding domain
BnaA09G0107600ZS	-2.14937	1.92091e-13	Q9ZQE6.1^RecName: Full=Calmodulin-like protein 1^78.38%	K13448|CML|http://www.genome.jp/dbget-bin/www_bget?ko:K13448	GO:0005509^calcium ion binding^molecular_function;GO:0005739^mitochondrion^cellular_component	COG5126|KOG0027^Pfam:efhand^T	PF00036.31^EF hand
BnaA08G0096100ZS	-2.45151	1.94051e-13	Q93ZE5.1^RecName: Full=Probable acylpyruvase FAHD1, mitochondrial; AltName: Full=Fumarylacetoacetate hydrolase domain-containing protein 1; Short=FAH domain-containing protein 1; Flags: Precursor^88.34%	K01557|FAHD1|http://www.genome.jp/dbget-bin/www_bget?ko:K01557	GO:0047621^acylpyruvate hydrolase activity^molecular_function;GO:0005507^copper ion binding^molecular_function;GO:0005739^mitochondrion^cellular_component	COG0179|KOG1535^fumarylacetoacetate hydrolase^Q	PF01557.17^Fumarylacetoacetate (FAA) hydrolase family
BnaA08G0180800ZS	-6.22692	1.93795e-13	Q9SUQ8.1^RecName: Full=Dirigent protein 6; Short=AtDIR6; Flags: Precursor^91.94%	--	GO:0042349^guiding stereospecific synthesis activity^molecular_function;GO:0042802^identical protein binding^molecular_function;GO:0042803^protein homodimerization activity^molecular_function;GO:1901599^(-)-pinoresinol biosynthetic process^biological_process;GO:0050790^regulation of catalytic activity^biological_process;GO:0048046^apoplast^cellular_component	--	PF03018.13^Dirigent-like protein
BnaC09G0099400ZS	-3.29162	1.97925e-13	Q41495.1^RecName: Full=STS14 protein; Flags: Precursor^57.35%	--	--	COG2340|KOG3017^SCP^S	PF00188.25^Cysteine-rich secretory protein family
BnaA08G0250900ZS	-9.82382	1.98521e-13	Q9SBK6.1^RecName: Full=Jasmonate O-methyltransferase; AltName: Full=Floral nectary-specific protein 1; AltName: Full=S-adenosyl-L-methionine:jasmonic acid carboxyl methyltransferase^97.45%	K08241|E2.1.1.141|http://www.genome.jp/dbget-bin/www_bget?ko:K08241	GO:0030795^jasmonate O-methyltransferase activity^molecular_function;GO:0102078^methyl jasmonate methylesterase activity^molecular_function;GO:0031408^oxylipin biosynthetic process^biological_process;GO:0005737^cytoplasm^cellular_component;GO:0005634^nucleus^cellular_component	--	PF03492.14^SAM dependent carboxyl methyltransferase
BnaC07G0228500ZS	-5.79547	2.0313e-13	Q9LPU5.1^RecName: Full=Indole glucosinolate O-methyltransferase 1^55.53%	K13066|E2.1.1.68, COMT|http://www.genome.jp/dbget-bin/www_bget?ko:K13066	GO:0008168^methyltransferase activity^molecular_function;GO:0008171^O-methyltransferase activity^molecular_function;GO:0046983^protein dimerization activity^molecular_function;GO:0008757^S-adenosylmethionine-dependent methyltransferase activity^molecular_function;GO:0019438^aromatic compound biosynthetic process^biological_process;GO:0042343^indole glucosinolate metabolic process^biological_proce…	KOG3178^o-methyltransferase^D	PF00891.17^O-methyltransferase
BnaC04G0455600ZS	-5.63008	2.07914e-13	Q9ZUG9.1^RecName: Full=Transcription factor bHLH66; AltName: Full=Basic helix-loop-helix protein 66; Short=AtbHLH66; Short=bHLH 66; AltName: Full=Transcription factor EN 95; AltName: Full=bHLH transcription factor bHLH066^68.42%	--	GO:0003677^DNA binding^molecular_function;GO:0001228^DNA-binding transcription activator activity, RNA polymerase II-specific^molecular_function;GO:0003700^DNA-binding transcription factor activity^molecular_function;GO:0046983^protein dimerization activity^molecular_function;GO:0055046^microgametogenesis^biological_process;GO:0048235^pollen sperm cell differentiation^biological_process;GO:000635…	--	PF00010.25^Helix-loop-helix DNA-binding domain
BnaC01G0009000ZS	3.59064	2.07944e-13	Q96348.2^RecName: Full=Inositol-3-phosphate synthase; Short=MIP synthase; AltName: Full=Myo-inositol 1-phosphate synthase; Short=IPS; Short=MI-1-P synthase^99.41%	K01858|INO1, ISYNA1|http://www.genome.jp/dbget-bin/www_bget?ko:K01858	GO:0004512^inositol-3-phosphate synthase activity^molecular_function;GO:0006021^inositol biosynthetic process^biological_process;GO:0008654^phospholipid biosynthetic process^biological_process;GO:0005737^cytoplasm^cellular_component	COG1260|KOG0693^Myo-inositol-1-phosphate synthase^I	PF07994.11^Myo-inositol-1-phosphate synthase
BnaC08G0006900ZS	9.76045	2.19388e-13	Q9ZWA1.1^RecName: Full=Zinc finger CCCH domain-containing protein 2; Short=AtC3H2; AltName: Full=Protein SOMNUS; Short=SOM; AltName: Full=Tandem CCCH Zinc Finger protein 4; Short=AtTZF4^72.68%	--	GO:0003677^DNA binding^molecular_function;GO:0003700^DNA-binding transcription factor activity^molecular_function;GO:0046872^metal ion binding^molecular_function;GO:0003727^single-stranded RNA binding^molecular_function;GO:0010187^negative regulation of seed germination^biological_process;GO:0006355^regulation of transcription, DNA-templated^biological_process;GO:0005634^nucleus^cellular_component	KOG1595^Zinc finger C-x8-C-x5-C-x3-H type (and similar)^K	PF00642.23^Zinc finger C-x8-C-x5-C-x3-H type (and similar)
BnaA09G0663600ZS	-9.76785	2.25101e-13	F4HZC3.1^RecName: Full=Putative UDP-glucuronate:xylan alpha-glucuronosyltransferase 5; Short=UDP-GlcA:xylan glucuronyltransferase 5; AltName: Full=Glycogenin-like protein 5; AltName: Full=Plant glycogenin-like starch initiation protein 5; AltName: Full=Protein GLUCURONIC ACID SUBSTITUTION OF XYLAN 5; Short=AtGUX5^80.6%	--	GO:0046872^metal ion binding^molecular_function;GO:0016757^transferase activity, transferring glycosyl groups^molecular_function;GO:0071555^cell wall organization^biological_process;GO:0005794^Golgi apparatus^cellular_component;GO:0000139^Golgi membrane^cellular_component;GO:0016021^integral component of membrane^cellular_component	COG5597|KOG1950^plant glycogenin-like starch initiation protein 5^G	PF01501.19^Glycosyl transferase family 8
BnaA03G0229400ZS	-4.2929	2.44365e-13	O80877.1^RecName: Full=Protein ELF4-LIKE 1^65.22%	--	GO:0042803^protein homodimerization activity^molecular_function;GO:0009649^entrainment of circadian clock^biological_process;GO:0042753^positive regulation of circadian rhythm^biological_process;GO:0048511^rhythmic process^biological_process;GO:0005634^nucleus^cellular_component	--	PF07011.10^Protein of unknown function (DUF1313)
BnaA07G0339600ZS	3.68356	2.48023e-13	--	--	--	KOG1987^MATH domain^D	PF00917.25^MATH domain
BnaA01G0193800ZS	-9.71597	2.5162e-13	P58047.2^RecName: Full=Putative cytochrome P450 71A28^71.4%	--	GO:0020037^heme binding^molecular_function;GO:0005506^iron ion binding^molecular_function;GO:0004497^monooxygenase activity^molecular_function;GO:0016705^oxidoreductase activity, acting on paired donors, with incorporation or reduction of molecular oxygen^molecular_function;GO:0016021^integral component of membrane^cellular_component	COG2124|KOG0156^Cytochrome p450^Q	PF00067.21^Cytochrome P450
BnaC09G0037200ZS	-3.93481	2.51244e-13	C0LGV1.1^RecName: Full=LRR receptor-like serine/threonine-protein kinase RCH1; AltName: Full=Protein ROOT CLAVATA-HOMOLOG1 1; Flags: Precursor^92.7%	--	GO:0005524^ATP binding^molecular_function;GO:0004674^protein serine/threonine kinase activity^molecular_function;GO:0010082^regulation of root meristem growth^biological_process;GO:0010449^root meristem growth^biological_process;GO:0016021^integral component of membrane^cellular_component;GO:0005886^plasma membrane^cellular_component	COG4886^Leucine rich repeat N-terminal domain^T	PF00069.24^Protein kinase domain
BnaA03G0468700ZS	-9.83533	2.62067e-13	O49662.1^RecName: Full=AT-hook motif nuclear-localized protein 24^86.28%	--	GO:0003680^AT DNA binding^molecular_function;GO:0003700^DNA-binding transcription factor activity^molecular_function;GO:0010228^vegetative to reproductive phase transition of meristem^biological_process;GO:0005634^nucleus^cellular_component	--	PF03479.14^Domain of unknown function (DUF296)
BnaA10G0193000ZS	-2.91651	2.68644e-13	--	--	--	--	PF09849.8^Uncharacterized protein conserved in bacteria (DUF2076)
BnaA03G0544300ZS	7.5587	2.72535e-13	Q39232.1^RecName: Full=Sucrose transport protein SUC1; AltName: Full=Sucrose permease 1; AltName: Full=Sucrose-proton symporter 1^79.92%	K15378|SLC45A1_2_4|http://www.genome.jp/dbget-bin/www_bget?ko:K15378	GO:0008506^sucrose:proton symporter activity^molecular_function;GO:0009846^pollen germination^biological_process;GO:0009624^response to nematode^biological_process;GO:0005985^sucrose metabolic process^biological_process;GO:0005887^integral component of plasma membrane^cellular_component;GO:0016020^membrane^cellular_component;GO:0005886^plasma membrane^cellular_component;GO:0009506^plasmodesma^cel…	KOG0637^solute carrier family 45 member^G	PF13347.5^MFS/sugar transport protein
BnaC07G0398800ZS	-3.75665	2.77389e-13	Q9SVC6.1^RecName: Full=E3 ubiquitin-protein ligase PUB22; AltName: Full=Plant U-box protein 22; AltName: Full=RING-type E3 ubiquitin transferase PUB22; AltName: Full=U-box domain-containing protein 22^88.05%	--	GO:0004842^ubiquitin-protein transferase activity^molecular_function;GO:0006952^defense response^biological_process;GO:0051865^protein autoubiquitination^biological_process;GO:0016567^protein ubiquitination^biological_process;GO:0002679^respiratory burst involved in defense response^biological_process;GO:0010200^response to chitin^biological_process;GO:0009414^response to water deprivation^biolog…	--	PF04564.14^U-box domain
BnaA05G0324300ZS	-6.86716	2.83079e-13	Q9LQL2.2^RecName: Full=Protein NRT1/ PTR FAMILY 7.3; Short=AtNPF7.3; AltName: Full=Nitrate transporter 1.5^90.08%	K14638|SLC15A3_4, PHT|http://www.genome.jp/dbget-bin/www_bget?ko:K14638	GO:0015112^nitrate transmembrane transporter activity^molecular_function;GO:0015386^potassium:proton antiporter activity^molecular_function;GO:0015293^symporter activity^molecular_function;GO:0010150^leaf senescence^biological_process;GO:0015706^nitrate transport^biological_process;GO:0055075^potassium ion homeostasis^biological_process;GO:1902600^proton transmembrane transport^biological_process…	COG3104|KOG1237^POT family^P	PF00854.20^POT family
BnaA04G0271300ZS	10.5377	2.83184e-13	Q39846.1^RecName: Full=Seed biotin-containing protein SBP65; AltName: Full=BP75; AltName: Full=Seed biotinylated protein of 65 kDa^65.12%	--	--	--	PF02987.15^Late embryogenesis abundant protein
BnaA04G0253600ZS	6.25145	2.955e-13	P54887.1^RecName: Full=Delta-1-pyrroline-5-carboxylate synthase A; Short=P5CS A; Includes: RecName: Full=Glutamate 5-kinase; Short=GK; AltName: Full=Gamma-glutamyl kinase; Includes: RecName: Full=Gamma-glutamyl phosphate reductase; Short=GPR; AltName: Full=Glutamate-5-semialdehyde dehydrogenase; AltName: Full=Glutamyl-gamma-semialdehyde dehydrogenase^94.28%	K12657|ALDH18A1, P5CS|http://www.genome.jp/dbget-bin/www_bget?ko:K12657	GO:0005524^ATP binding^molecular_function;GO:0017084^delta1-pyrroline-5-carboxylate synthetase activity^molecular_function;GO:0004349^glutamate 5-kinase activity^molecular_function;GO:0004350^glutamate-5-semialdehyde dehydrogenase activity^molecular_function;GO:0042538^hyperosmotic salinity response^biological_process;GO:0055129^L-proline biosynthetic process^biological_process;GO:0009555^pollen …	COG0014|COG0263|KOG1154|KOG4165^delta1-pyrroline-5-carboxylate^E	PF00696.27^Amino acid kinase family
BnaA03G0545500ZS	-9.7004	3.01583e-13	O65684.1^RecName: Full=Protein CASPARIAN STRIP INTEGRITY FACTOR 2; Flags: Precursor^77.11%	--	GO:0005179^hormone activity^molecular_function;GO:0071555^cell wall organization^biological_process;GO:0050801^ion homeostasis^biological_process;GO:0055072^iron ion homeostasis^biological_process;GO:0007275^multicellular organism development^biological_process;GO:0009860^pollen tube growth^biological_process;GO:2000067^regulation of root morphogenesis^biological_process;GO:0010447^response to ac…	--	PF12930.6^Family of unknown function (DUF3836)
BnaA05G0026600ZS	5.75424	3.03327e-13	--	--	--	--	--
BnaA01G0061600ZS	-3.55978	3.2251e-13	Q5Q0B3.2^RecName: Full=Flowering-promoting factor 1-like protein 1; AltName: Full=FPF1-like protein 1^88.71%	--	GO:0009909^regulation of flower development^biological_process;GO:0010228^vegetative to reproductive phase transition of meristem^biological_process	--	--
BnaC04G0170800ZS	-7.46388	3.2691e-13	--	--	--	--	PF01442.17^Apolipoprotein A1/A4/E domain
BnaC04G0486300ZS	4.79122	3.59479e-13	Q9SIB2.1^RecName: Full=3-ketoacyl-CoA synthase 12; Short=KCS-12; AltName: Full=Very long-chain fatty acid condensing enzyme 12; Short=VLCFA condensing enzyme 12; Flags: Precursor^93.07%	K15397|KCS|http://www.genome.jp/dbget-bin/www_bget?ko:K15397	GO:0102336^3-oxo-arachidoyl-CoA synthase activity^molecular_function;GO:0102337^3-oxo-cerotoyl-CoA synthase activity^molecular_function;GO:0102338^3-oxo-lignoceronyl-CoA synthase activity^molecular_function;GO:0102756^very-long-chain 3-ketoacyl-CoA synthase activity^molecular_function;GO:0006633^fatty acid biosynthetic process^biological_process;GO:0005783^endoplasmic reticulum^cellular_component…	--	PF08392.11^FAE1/Type III polyketide synthase-like protein
BnaA01G0342200ZS	-4.97224	3.60815e-13	O49326.1^RecName: Full=Nitrile-specifier protein 2; Short=AtNSP2; AltName: Full=Jacalin-related lectin 21^77.28%	--	GO:0030246^carbohydrate binding^molecular_function;GO:0019762^glucosinolate catabolic process^biological_process;GO:0080028^nitrile biosynthetic process^biological_process	--	PF01419.16^Jacalin-like lectin domain
BnaC09G0495000ZS	4.46005	3.62681e-13	Q8LAH7.2^RecName: Full=12-oxophytodienoate reductase 1; AltName: Full=12-oxophytodienoate-10,11-reductase 1; Short=AtOPR1; Short=OPDA-reductase 1; AltName: Full=FS-AT-I^77.69%	K05894|OPR|http://www.genome.jp/dbget-bin/www_bget?ko:K05894	GO:0016629^12-oxophytodienoate reductase activity^molecular_function;GO:0010181^FMN binding^molecular_function;GO:0016491^oxidoreductase activity^molecular_function;GO:0031408^oxylipin biosynthetic process^biological_process;GO:0005737^cytoplasm^cellular_component	COG1902|KOG0134^12-oxophytodienoate reductase^C	PF00724.19^NADH:flavin oxidoreductase / NADH oxidase family
BnaA03G0443000ZS	-9.79358	3.8213e-13	O23620.1^RecName: Full=AT-hook motif nuclear-localized protein 23^94.54%	--	GO:0003680^AT DNA binding^molecular_function;GO:0003700^DNA-binding transcription factor activity^molecular_function;GO:0005634^nucleus^cellular_component	--	PF03479.14^Domain of unknown function (DUF296)
BnaC08G0261600ZS	-2.35168	3.85062e-13	O49596.1^RecName: Full=High mobility group B protein 2; AltName: Full=High mobility group protein B 1; Short=AtHMGbeta1; Short=HMG beta 1; AltName: Full=Nucleosome/chromatin assembly factor group D 02; Short=Nucleosome/chromatin assembly factor group D 2^86.96%	--	GO:0003682^chromatin binding^molecular_function;GO:0003677^DNA binding^molecular_function;GO:0003700^DNA-binding transcription factor activity^molecular_function;GO:0030527^structural constituent of chromatin^molecular_function;GO:0006333^chromatin assembly or disassembly^biological_process;GO:0000785^chromatin^cellular_component;GO:0005829^cytosol^cellular_component;GO:0005634^nucleus^cellular_c…	COG5648|KOG0381^HMG (high mobility group) box^K	PF00505.18^HMG (high mobility group) box
BnaC01G0458400ZS	3.66233	3.89309e-13	--	--	--	--	PF14364.5^Domain of unknown function (DUF4408)
BnaA08G0118500ZS	-9.81594	3.92523e-13	Q9SUP0.1^RecName: Full=CASP-like protein 1B2; Short=AtCASPL1B2^84.77%	--	GO:0051539^4 iron, 4 sulfur cluster binding^molecular_function;GO:0016021^integral component of membrane^cellular_component;GO:0005886^plasma membrane^cellular_component	--	PF04535.11^Domain of unknown function (DUF588)
BnaA05G0412100ZS	6.46914	3.95188e-13	--	--	--	--	PF13962.5^Domain of unknown function
BnaC04G0184800ZS	4.00514	4.00883e-13	Q9ZW30.1^RecName: Full=Glutathione S-transferase U1; Short=AtGSTU1; AltName: Full=GST class-tau member 1; AltName: Full=Glutathione S-transferase 19^80.36%	K00799|GST, gst|http://www.genome.jp/dbget-bin/www_bget?ko:K00799	GO:0004364^glutathione transferase activity^molecular_function;GO:0006749^glutathione metabolic process^biological_process;GO:0009407^toxin catabolic process^biological_process;GO:0005737^cytoplasm^cellular_component;GO:0005829^cytosol^cellular_component	KOG0406^glutathione Stransferase^O	PF13417.5^Glutathione S-transferase, N-terminal domain
BnaA02G0245700ZS	7.36926	4.03088e-13	--	--	--	--	PF00903.24^Glyoxalase/Bleomycin resistance protein/Dioxygenase superfamily
BnaA09G0115600ZS	-2.34095	4.02599e-13	Q9SI15.1^RecName: Full=bZIP transcription factor 2; Short=AtbZIP2; AltName: Full=G-box-binding factor 5; AltName: Full=Protein FLORAL TRANSITION AT THE MERISTEM 3^82.95%	--	GO:0003700^DNA-binding transcription factor activity^molecular_function;GO:0046982^protein heterodimerization activity^molecular_function;GO:0043565^sequence-specific DNA binding^molecular_function;GO:0044212^transcription regulatory region DNA binding^molecular_function;GO:0045893^positive regulation of transcription, DNA-templated^biological_process;GO:0005634^nucleus^cellular_component	--	PF00170.20^bZIP transcription factor
BnaC09G0523600ZS	3.11563	4.13079e-13	Q94BZ1.1^RecName: Full=Protein ZINC INDUCED FACILITATOR-LIKE 1; AltName: Full=Protein ZIF-LIKE 1^85.89%	--	GO:0022821^potassium ion antiporter activity^molecular_function;GO:0010540^basipetal auxin transport^biological_process;GO:0009630^gravitropism^biological_process;GO:0090333^regulation of stomatal closure^biological_process;GO:0080167^response to karrikin^biological_process;GO:0009414^response to water deprivation^biological_process;GO:0048364^root development^biological_process;GO:0016021^integr…	KOG2615^zinc induced facilitator-like 1^P	PF07690.15^Major Facilitator Superfamily
BnaC08G0405700ZS	4.25023	4.1535e-13	Q9M374.1^RecName: Full=Ethylene-responsive transcription factor CRF6; AltName: Full=Protein CYTOKININ RESPONSE FACTOR 6^59.55%	--	GO:0003700^DNA-binding transcription factor activity^molecular_function;GO:0043565^sequence-specific DNA binding^molecular_function;GO:0048825^cotyledon development^biological_process;GO:0009736^cytokinin-activated signaling pathway^biological_process;GO:0009793^embryo development ending in seed dormancy^biological_process;GO:0009873^ethylene-activated signaling pathway^biological_process;GO:0048…	--	PF00847.19^AP2 domain
BnaC01G0013400ZS	3.86	4.21585e-13	Q8GUM2.1^RecName: Full=Heat shock 70 kDa protein 9, mitochondrial; AltName: Full=Chaperone protein HscA homolog 1; Short=AtHscA1; AltName: Full=Heat shock protein 70-9; Short=AtHsp70-9; AltName: Full=Mitochondrial heat shock protein 70-1; Short=mtHsc70-1; Flags: Precursor^91.35%	K04043|dnaK|http://www.genome.jp/dbget-bin/www_bget?ko:K04043	GO:0005524^ATP binding^molecular_function;GO:0016887^ATPase activity^molecular_function;GO:0042623^ATPase activity, coupled^molecular_function;GO:0031072^heat shock protein binding^molecular_function;GO:0051787^misfolded protein binding^molecular_function;GO:0044183^protein folding chaperone^molecular_function;GO:0051082^unfolded protein binding^molecular_function;GO:0008270^zinc ion binding^mole…	COG0443|KOG0102^mitochondrial heat shock protein 70-1^O	PF00012.19^Hsp70 protein
BnaA09G0153300ZS	-3.48624	4.31182e-13	Q9SI72.1^RecName: Full=Pectinesterase inhibitor 9; AltName: Full=Pectin methylesterase inhibitor 9; Short=AtPMEI9; Flags: Precursor^85.78%	--	GO:0004857^enzyme inhibitor activity^molecular_function;GO:0046910^pectinesterase inhibitor activity^molecular_function;GO:0043086^negative regulation of catalytic activity^biological_process;GO:0048046^apoplast^cellular_component	--	PF04043.14^Plant invertase/pectin methylesterase inhibitor
BnaA05G0365200ZS	-3.70834	4.54346e-13	P48523.1^RecName: Full=Cinnamyl alcohol dehydrogenase 4; Short=AtCAD4; AltName: Full=Cinnamyl alcohol dehydrogenase C^94.51%	K00083|E1.1.1.195|http://www.genome.jp/dbget-bin/www_bget?ko:K00083	GO:0045551^cinnamyl-alcohol dehydrogenase activity^molecular_function;GO:0016616^oxidoreductase activity, acting on the CH-OH group of donors, NAD or NADP as acceptor^molecular_function;GO:0052747^sinapyl alcohol dehydrogenase activity^molecular_function;GO:0008270^zinc ion binding^molecular_function;GO:0009809^lignin biosynthetic process^biological_process;GO:0080167^response to karrikin^biologi…	COG1064|KOG0023^Cinnamyl alcohol dehydrogenase^Q	PF08240.11^Alcohol dehydrogenase GroES-like domain
BnaC05G0051700ZS	4.46361	4.5953e-13	Q8GWA1.1^RecName: Full=Internal alternative NAD(P)H-ubiquinone oxidoreductase A1, mitochondrial; AltName: Full=Internal alternative NADH dehydrogenase NDA1; AltName: Full=Internal non-phosphorylating NAD(P)H dehydrogenase 1; Short=AtNDI1; AltName: Full=NADH:ubiquinone reductase (non-electrogenic) NDA1; Flags: Precursor^91.03%	K17871|ndh1|http://www.genome.jp/dbget-bin/www_bget?ko:K17871	GO:0003954^NADH dehydrogenase activity^molecular_function;GO:0003959^NADPH dehydrogenase activity^molecular_function;GO:0071482^cellular response to light stimulus^biological_process;GO:0055114^oxidation-reduction process^biological_process;GO:0031304^intrinsic component of mitochondrial inner membrane^cellular_component;GO:0005759^mitochondrial matrix^cellular_component;GO:0005739^mitochondrion^…	COG1252|KOG2495^Pyridine nucleotide-disulphide oxidoreductase^C	PF07992.13^Pyridine nucleotide-disulphide oxidoreductase
BnaC03G0803800ZS	-10.4291	4.82515e-13	Q8W4H8.1^RecName: Full=Inactive GDSL esterase/lipase-like protein 23; AltName: Full=GDSL-like lipase 23; AltName: Full=Probable myrosinase-associated protein GLL23; Flags: Precursor^76.64%	--	GO:0016788^hydrolase activity, acting on ester bonds^molecular_function;GO:0005783^endoplasmic reticulum^cellular_component;GO:0016020^membrane^cellular_component;GO:0009506^plasmodesma^cellular_component;GO:0005774^vacuolar membrane^cellular_component;GO:0005773^vacuole^cellular_component	--	PF00657.21^GDSL-like Lipase/Acylhydrolase
BnaA01G0362500ZS	6.1237	5.2075e-13	Q6R2K2.1^RecName: Full=Protein STRUBBELIG-RECEPTOR FAMILY 4; AltName: Full=Leucine-rich repeat receptor kinase-like protein SRF4; Flags: Precursor^71.71%	--	GO:0005524^ATP binding^molecular_function;GO:0004675^transmembrane receptor protein serine/threonine kinase activity^molecular_function;GO:0006468^protein phosphorylation^biological_process;GO:0016021^integral component of membrane^cellular_component;GO:0005886^plasma membrane^cellular_component	--	PF07714.16^Protein tyrosine kinase
BnaC01G0503500ZS	-2.74361	5.23305e-13	Q9M8T3.2^RecName: Full=Putative gamma-glutamylcyclotransferase At3g02910^85.26%	K19761|GGACT|http://www.genome.jp/dbget-bin/www_bget?ko:K19761	GO:0061929^gamma-glutamylaminecyclotransferase activity^molecular_function;GO:0016746^transferase activity, transferring acyl groups^molecular_function;GO:0042219^cellular modified amino acid catabolic process^biological_process;GO:0080167^response to karrikin^biological_process	--	PF06094.11^Gamma-glutamyl cyclotransferase, AIG2-like
BnaC07G0189100ZS	-9.32394	5.34776e-13	Q6NLQ3.1^RecName: Full=Glycolipid transfer protein 2^85.2%	--	GO:1902387^ceramide 1-phosphate binding^molecular_function;GO:1902388^intermembrane ceramide 1-phosphate transfer activity^molecular_function;GO:0120013^intermembrane lipid transfer activity^molecular_function;GO:0008289^lipid binding^molecular_function;GO:0035627^ceramide transport^biological_process;GO:0120009^intermembrane lipid transfer^biological_process;GO:0005829^cytosol^cellular_component…	KOG3221^Glycolipid transfer protein (GLTP)^G	PF08718.10^Glycolipid transfer protein (GLTP)
new_gene694	4.15073	5.38744e-13	Q9LYU4.1^RecName: Full=4-substituted benzoates-glutamate ligase GH3.12; AltName: Full=Auxin-responsive GH3-like protein 12; Short=AtGH3-12; AltName: Full=Protein GH3-LIKE DEFENSE GENE 1; AltName: Full=Protein GRETCHEN HAGEN 3.12; AltName: Full=Protein HOPW1-1-INTERACTING 3; AltName: Full=Protein avrPPHB SUSCEPTIBLE 3^84.67%	K14487|GH3|http://www.genome.jp/dbget-bin/www_bget?ko:K14487	GO:0052625^4-aminobenzoate amino acid synthetase activity^molecular_function;GO:0052628^4-hydroxybenzoate amino acid synthetase activity^molecular_function;GO:0052626^benzoate amino acid synthetase activity^molecular_function;GO:0052627^vanillate amino acid synthetase activity^molecular_function;GO:0018874^benzoate metabolic process^biological_process;GO:0071456^cellular response to hypoxia^biolo…	--	PF03321.12^GH3 auxin-responsive promoter
BnaC08G0127300ZS	-5.55014	5.5404e-13	Q9C9W3.1^RecName: Full=Putative caffeoyl-CoA O-methyltransferase At1g67980; AltName: Full=Trans-caffeoyl-CoA 3-O-methyltransferase; Short=CCoAMT; Short=CCoAOMT^73.96%	K00588|E2.1.1.104|http://www.genome.jp/dbget-bin/www_bget?ko:K00588	GO:0042409^caffeoyl-CoA O-methyltransferase activity^molecular_function;GO:0046872^metal ion binding^molecular_function;GO:0008757^S-adenosylmethionine-dependent methyltransferase activity^molecular_function;GO:0009809^lignin biosynthetic process^biological_process;GO:0005829^cytosol^cellular_component	COG4122|KOG1663^o-methyltransferase^Q	PF01596.16^O-methyltransferase
BnaA09G0443800ZS	6.03956	5.57155e-13	Q9LDR9.1^RecName: Full=Expansin-A10; Short=AtEXPA10; AltName: Full=Alpha-expansin-10; Short=At-EXP10; Short=AtEx10; AltName: Full=Ath-ExpAlpha-1.1; Flags: Precursor^84.06%	--	GO:0009664^plant-type cell wall organization^biological_process;GO:0005618^cell wall^cellular_component;GO:0005576^extracellular region^cellular_component;GO:0016020^membrane^cellular_component	--	PF01357.20^Pollen allergen
BnaA10G0200900ZS	-5.21197	5.73334e-13	Q9FMD9.1^RecName: Full=Glutamine synthetase cytosolic isozyme 1-4; AltName: Full=Glutamate--ammonia ligase GLN1;4; Short=GLN1;4^96.35%	K01915|glnA, GLUL|http://www.genome.jp/dbget-bin/www_bget?ko:K01915	GO:0005524^ATP binding^molecular_function;GO:0004356^glutamate-ammonia ligase activity^molecular_function;GO:0006542^glutamine biosynthetic process^biological_process;GO:0042128^nitrate assimilation^biological_process;GO:0005829^cytosol^cellular_component	COG0174|KOG0683^glutamine synthetase^E	PF00120.23^Glutamine synthetase, catalytic domain
BnaC07G0057800ZS	2.70523	5.75103e-13	O23006.1^RecName: Full=LysM domain-containing GPI-anchored protein 2; AltName: Full=Chitin elicitor-binding protein LYM2; Short=CEBiP LYM2; Flags: Precursor^67.85%	--	GO:0008061^chitin binding^molecular_function;GO:0006952^defense response^biological_process;GO:0031225^anchored component of membrane^cellular_component;GO:0046658^anchored component of plasma membrane^cellular_component;GO:0005886^plasma membrane^cellular_component;GO:0009506^plasmodesma^cellular_component	--	PF01476.19^LysM domain
BnaC01G0227200ZS	-4.01337	6.28504e-13	P46600.1^RecName: Full=Homeobox-leucine zipper protein HAT1; AltName: Full=Homeodomain-leucine zipper protein HAT1; Short=HD-ZIP protein 1^87.6%	K09338|HD-ZIP|http://www.genome.jp/dbget-bin/www_bget?ko:K09338	GO:0003700^DNA-binding transcription factor activity^molecular_function;GO:0043621^protein self-association^molecular_function;GO:0043565^sequence-specific DNA binding^molecular_function;GO:0003006^developmental process involved in reproduction^biological_process;GO:0010582^floral meristem determinacy^biological_process;GO:0080127^fruit septum development^biological_process;GO:0048467^gynoecium d…	KOG0483^HD-ZIP protein N terminus^K	PF00046.28^Homeobox domain
BnaC09G0008900ZS	4.01305	6.39441e-13	Q9M111.1^RecName: Full=Sucrose synthase 3; Short=AtSUS3; AltName: Full=Sucrose-UDP glucosyltransferase 3^93.59%	K00695|E2.4.1.13|http://www.genome.jp/dbget-bin/www_bget?ko:K00695	GO:0016157^sucrose synthase activity^molecular_function;GO:0010555^response to mannitol^biological_process;GO:0009414^response to water deprivation^biological_process;GO:0010431^seed maturation^biological_process;GO:0005982^starch metabolic process^biological_process;GO:0005985^sucrose metabolic process^biological_process	COG0438|KOG0853^Sucrose-cleaving enzyme that provides UDP-glucose and fructose for various metabolic pathways^M	PF00862.18^Sucrose synthase
BnaC03G0145800ZS	-1.76147	6.48274e-13	Q9LSQ5.1^RecName: Full=NAD(P)H dehydrogenase (quinone) FQR1; AltName: Full=Flavodoxin-like quinone reductase 1^95.57%	K03809|wrbA|http://www.genome.jp/dbget-bin/www_bget?ko:K03809	GO:0010181^FMN binding^molecular_function;GO:0003955^NAD(P)H dehydrogenase (quinone) activity^molecular_function;GO:0071365^cellular response to auxin stimulus^biological_process;GO:0055114^oxidation-reduction process^biological_process;GO:0005886^plasma membrane^cellular_component	COG0655|KOG3135^Flavodoxin-like fold^S	PF03358.14^NADPH-dependent FMN reductase
new_gene346	-9.5648	7.05761e-13	O04316.1^RecName: Full=Nitrile-specifier protein 4; Short=AtNSP4; AltName: Full=Jacalin-related lectin 29^48.06%	--	GO:0030246^carbohydrate binding^molecular_function;GO:0019762^glucosinolate catabolic process^biological_process;GO:0080028^nitrile biosynthetic process^biological_process;GO:0009506^plasmodesma^cellular_component	KOG0379^Nitrile-specifier protein^S	PF01419.16^Jacalin-like lectin domain
BnaA09G0704900ZS	9.33387	7.26478e-13	Q8RX56.1^RecName: Full=Protein unc-13 homolog; AltName: Full=Protein PROTON ATPASE TRANSLOCATION CONTROL 1^28.63%	--	GO:0010118^stomatal movement^biological_process;GO:0005737^cytoplasm^cellular_component;GO:0005886^plasma membrane^cellular_component;GO:0009506^plasmodesma^cellular_component	--	PF05664.10^Plant family of unknown function (DUF810)
BnaC03G0696600ZS	-9.7548	7.6337e-13	Q9SUQ8.1^RecName: Full=Dirigent protein 6; Short=AtDIR6; Flags: Precursor^91.4%	--	GO:0042349^guiding stereospecific synthesis activity^molecular_function;GO:0042802^identical protein binding^molecular_function;GO:0042803^protein homodimerization activity^molecular_function;GO:1901599^(-)-pinoresinol biosynthetic process^biological_process;GO:0050790^regulation of catalytic activity^biological_process;GO:0048046^apoplast^cellular_component	--	PF03018.13^Dirigent-like protein
BnaA10G0167000ZS	-2.92254	7.71354e-13	Q0V865.1^RecName: Full=Protein FAF-like, chloroplastic; Flags: Precursor^76.51%	--	GO:0019902^phosphatase binding^molecular_function;GO:0047485^protein N-terminus binding^molecular_function;GO:0009788^negative regulation of abscisic acid-activated signaling pathway^biological_process;GO:0042326^negative regulation of phosphorylation^biological_process;GO:0010922^positive regulation of phosphatase activity^biological_process;GO:0009507^chloroplast^cellular_component;GO:0005737^c…	--	PF11250.7^Fantastic Four meristem regulator
BnaC06G0177700ZS	9.50833	7.94144e-13	--	--	--	--	--
BnaA03G0231400ZS	5.09576	8.32026e-13	--	--	--	--	PF03478.17^Protein of unknown function (DUF295)
BnaC08G0443800ZS	-8.05075	8.57785e-13	--	--	--	--	--
BnaC09G0148800ZS	-3.36185	8.74898e-13	--	--	--	--	--
BnaA04G0024000ZS	-7.0603	8.91776e-13	O64864.1^RecName: Full=Protein YLS3; AltName: Full=Protein YELLOW-LEAF-SPECIFIC GENE 3; AltName: Full=Xylogen-like protein 9; Short=AtXYLP9; Flags: Precursor^40.2%	--	GO:0008289^lipid binding^molecular_function;GO:0006869^lipid transport^biological_process;GO:0031225^anchored component of membrane^cellular_component;GO:0005886^plasma membrane^cellular_component	--	PF14368.5^Probable lipid transfer
BnaC01G0008700ZS	-3.7911	9.40822e-13	O65665.1^RecName: Full=Ethylene-responsive transcription factor ERF060^76.9%	--	GO:0003700^DNA-binding transcription factor activity^molecular_function;GO:0043565^sequence-specific DNA binding^molecular_function;GO:0009873^ethylene-activated signaling pathway^biological_process;GO:0005634^nucleus^cellular_component	--	PF00847.19^AP2 domain
BnaA04G0019000ZS	9.27512	9.45408e-13	--	--	--	--	PF03080.14^Neprosin
BnaC01G0228300ZS	-3.53971	9.74105e-13	Q8W4K5.1^RecName: Full=VAN3-binding protein; AltName: Full=Protein FORKED 1^27.86%	--	GO:0009734^auxin-activated signaling pathway^biological_process;GO:0010305^leaf vascular tissue pattern formation^biological_process;GO:0010087^phloem or xylem histogenesis^biological_process;GO:0009733^response to auxin^biological_process	--	PF05703.10^Auxin canalisation
BnaA03G0073500ZS	3.92819	9.87599e-13	F4KGY6.1^RecName: Full=Protein REVEILLE 1^74.54%	--	GO:0003677^DNA binding^molecular_function;GO:0003700^DNA-binding transcription factor activity^molecular_function;GO:0009734^auxin-activated signaling pathway^biological_process;GO:0007623^circadian rhythm^biological_process;GO:0010600^regulation of auxin biosynthetic process^biological_process;GO:0006355^regulation of transcription, DNA-templated^biological_process;GO:0005634^nucleus^cellular_co…	COG5269|KOG0724^MYB family transcription factor^K	PF00249.30^Myb-like DNA-binding domain
BnaA02G0359700ZS	6.0759	9.91965e-13	Q93XW5.1^RecName: Full=Nitrile-specifier protein 5; Short=AtNSP5^89.75%	--	GO:0030234^enzyme regulator activity^molecular_function;GO:0019762^glucosinolate catabolic process^biological_process;GO:0080028^nitrile biosynthetic process^biological_process;GO:0005829^cytosol^cellular_component;GO:0005634^nucleus^cellular_component	KOG0379^Kelch motif^S	PF13418.5^Galactose oxidase, central domain
BnaC09G0285100ZS	-3.93035	9.90408e-13	Q9SI72.1^RecName: Full=Pectinesterase inhibitor 9; AltName: Full=Pectin methylesterase inhibitor 9; Short=AtPMEI9; Flags: Precursor^55.91%	--	GO:0004857^enzyme inhibitor activity^molecular_function;GO:0046910^pectinesterase inhibitor activity^molecular_function;GO:0043086^negative regulation of catalytic activity^biological_process;GO:0048046^apoplast^cellular_component	--	PF04043.14^Plant invertase/pectin methylesterase inhibitor
BnaA05G0002100ZS	6.12627	1.06037e-12	O82245.1^RecName: Full=Translocator protein homolog; Short=AtTSPO^74.37%	--	GO:0020037^heme binding^molecular_function;GO:0006778^porphyrin-containing compound metabolic process^biological_process;GO:0009737^response to abscisic acid^biological_process;GO:0006970^response to osmotic stress^biological_process;GO:0009651^response to salt stress^biological_process;GO:0031969^chloroplast membrane^cellular_component;GO:0005783^endoplasmic reticulum^cellular_component;GO:00057…	--	PF03073.14^TspO/MBR family
BnaC09G0519100ZS	-10.189	1.07119e-12	--	--	--	--	--
BnaA02G0387600ZS	-3.99825	1.25157e-12	O65404.2^RecName: Full=Squalene epoxidase 5; Short=AtSQE5; AltName: Full=Squalene monooxygenase 1,1; Short=SE 1,1^82.14%	K00511|SQLE, ERG1|http://www.genome.jp/dbget-bin/www_bget?ko:K00511	GO:0050660^flavin adenine dinucleotide binding^molecular_function;GO:0004506^squalene monooxygenase activity^molecular_function;GO:0016126^sterol biosynthetic process^biological_process;GO:0005783^endoplasmic reticulum^cellular_component;GO:0016021^integral component of membrane^cellular_component	COG0654|KOG1298^Squalene epoxidase^I	PF08491.9^Squalene epoxidase
BnaA05G0340700ZS	-4.19544	1.27942e-12	Q9LSY7.1^RecName: Full=Peroxidase 30; Short=Atperox P30; AltName: Full=ATP7a; AltName: Full=PRXR9; Flags: Precursor^88.34%	K00430|E1.11.1.7|http://www.genome.jp/dbget-bin/www_bget?ko:K00430	GO:0020037^heme binding^molecular_function;GO:0046872^metal ion binding^molecular_function;GO:0004601^peroxidase activity^molecular_function;GO:0042744^hydrogen peroxide catabolic process^biological_process;GO:0006979^response to oxidative stress^biological_process;GO:0005618^cell wall^cellular_component;GO:0005737^cytoplasm^cellular_component;GO:0005576^extracellular region^cellular_component;GO…	--	PF00141.22^Peroxidase
new_gene1551	-2.14098	1.28122e-12	--	--	--	--	PF02992.13^Transposase family tnp2
BnaA05G0035800ZS	-9.66297	1.29127e-12	Q9SKX2.1^RecName: Full=Probable pectinesterase/pectinesterase inhibitor 16; Includes: RecName: Full=Pectinesterase inhibitor 16; AltName: Full=Pectin methylesterase inhibitor 16; Includes: RecName: Full=Pectinesterase 16; Short=PE 16; AltName: Full=AtPMEpcrD; AltName: Full=Pectin methylesterase 16; Short=AtPME16; Flags: Precursor^82.7%	--	GO:0045330^aspartyl esterase activity^molecular_function;GO:0030599^pectinesterase activity^molecular_function;GO:0046910^pectinesterase inhibitor activity^molecular_function;GO:0042545^cell wall modification^biological_process;GO:0045490^pectin catabolic process^biological_process;GO:0005618^cell wall^cellular_component;GO:0005576^extracellular region^cellular_component	COG4677^pectinesterase^G	PF01095.18^Pectinesterase
BnaC08G0465300ZS	4.00594	1.28867e-12	Q9LMC8.1^RecName: Full=Probable myosin-binding protein 5^68.07%	--	GO:0017022^myosin binding^molecular_function;GO:0016021^integral component of membrane^cellular_component	--	PF04576.14^Zein-binding
BnaA09G0191200ZS	6.04335	1.32516e-12	Q9FIX5.1^RecName: Full=Transcription factor bHLH92; AltName: Full=Basic helix-loop-helix protein 92; Short=AtbHLH92; Short=bHLH 92; AltName: Full=Transcription factor EN 22; AltName: Full=bHLH transcription factor bHLH092^68.66%	--	GO:0003677^DNA binding^molecular_function;GO:0003700^DNA-binding transcription factor activity^molecular_function;GO:0046983^protein dimerization activity^molecular_function;GO:0006355^regulation of transcription, DNA-templated^biological_process;GO:0005634^nucleus^cellular_component	--	PF00010.25^Helix-loop-helix DNA-binding domain
BnaA09G0586000ZS	-5.98844	1.33183e-12	O80470.1^RecName: Full=GDSL esterase/lipase At2g23540; AltName: Full=Extracellular lipase At2g23540; Flags: Precursor^94.41%	--	GO:0016788^hydrolase activity, acting on ester bonds^molecular_function;GO:0016042^lipid catabolic process^biological_process;GO:0005576^extracellular region^cellular_component	--	PF00657.21^GDSL-like Lipase/Acylhydrolase
new_gene1959	-7.4369	1.35424e-12	O80822.2^RecName: Full=Peroxidase 25; Short=Atperox P25; Flags: Precursor^88.72%	K00430|E1.11.1.7|http://www.genome.jp/dbget-bin/www_bget?ko:K00430	GO:0020037^heme binding^molecular_function;GO:0046872^metal ion binding^molecular_function;GO:0004601^peroxidase activity^molecular_function;GO:0042744^hydrogen peroxide catabolic process^biological_process;GO:0006979^response to oxidative stress^biological_process;GO:0005576^extracellular region^cellular_component	--	PF00141.22^Peroxidase
BnaA01G0011300ZS	4.07205	1.36875e-12	Q8GUM2.1^RecName: Full=Heat shock 70 kDa protein 9, mitochondrial; AltName: Full=Chaperone protein HscA homolog 1; Short=AtHscA1; AltName: Full=Heat shock protein 70-9; Short=AtHsp70-9; AltName: Full=Mitochondrial heat shock protein 70-1; Short=mtHsc70-1; Flags: Precursor^91.35%	K04043|dnaK|http://www.genome.jp/dbget-bin/www_bget?ko:K04043	GO:0005524^ATP binding^molecular_function;GO:0016887^ATPase activity^molecular_function;GO:0042623^ATPase activity, coupled^molecular_function;GO:0031072^heat shock protein binding^molecular_function;GO:0051787^misfolded protein binding^molecular_function;GO:0044183^protein folding chaperone^molecular_function;GO:0051082^unfolded protein binding^molecular_function;GO:0008270^zinc ion binding^mole…	COG0443|KOG0102^mitochondrial heat shock protein 70-1^O	PF00012.19^Hsp70 protein
BnaA02G0308100ZS	-9.8197	1.37263e-12	Q9FGL2.1^RecName: Full=Aquaporin TIP2-3; AltName: Full=Tonoplast intrinsic protein 2-3; Short=AtTIP2;3^93.6%	K09873|TIP|http://www.genome.jp/dbget-bin/www_bget?ko:K09873	GO:0015200^methylammonium transmembrane transporter activity^molecular_function;GO:0015250^water channel activity^molecular_function;GO:0042807^central vacuole^cellular_component;GO:0016021^integral component of membrane^cellular_component;GO:0009705^plant-type vacuole membrane^cellular_component	COG0580|KOG0223^Major intrinsic protein^P	PF00230.19^Major intrinsic protein
BnaC01G0443200ZS	-5.85795	1.38555e-12	Q9LVK2.1^RecName: Full=Protein BIG GRAIN 1-like A^62.43%	--	GO:0060918^auxin transport^biological_process;GO:0009734^auxin-activated signaling pathway^biological_process;GO:0010929^positive regulation of auxin mediated signaling pathway^biological_process;GO:0005886^plasma membrane^cellular_component	--	--
BnaC05G0505500ZS	-10.6555	1.45209e-12	Q9SR37.1^RecName: Full=Beta-glucosidase 23; Short=AtBGLU23; AltName: Full=Protein PHOSPHATE STARVATION-RESPONSE 3.1; Flags: Precursor^84.16%	K01188|E3.2.1.21|http://www.genome.jp/dbget-bin/www_bget?ko:K01188	GO:0008422^beta-glucosidase activity^molecular_function;GO:0005507^copper ion binding^molecular_function;GO:0015928^fucosidase activity^molecular_function;GO:0002020^protease binding^molecular_function;GO:0042803^protein homodimerization activity^molecular_function;GO:0102483^scopolin beta-glucosidase activity^molecular_function;GO:0019137^thioglucosidase activity^molecular_function;GO:0005975^ca…	COG2723|KOG0626^beta-glucosidase copper ion binding fucosidase hydrolase, hydrolyzing O-glycosyl compounds^G	PF00232.17^Glycosyl hydrolase family 1
BnaA09G0159400ZS	2.44785	1.50126e-12	--	--	--	--	--
new_gene539	5.04118	1.58622e-12	--	--	--	--	PF03478.17^Protein of unknown function (DUF295)
BnaA09G0151200ZS	-3.49856	1.59509e-12	Q9LPU8.1^RecName: Full=Indole glucosinolate O-methyltransferase 4^53.4%	K13066|E2.1.1.68, COMT|http://www.genome.jp/dbget-bin/www_bget?ko:K13066	GO:0008171^O-methyltransferase activity^molecular_function;GO:0046983^protein dimerization activity^molecular_function;GO:0008757^S-adenosylmethionine-dependent methyltransferase activity^molecular_function;GO:0019438^aromatic compound biosynthetic process^biological_process;GO:0005829^cytosol^cellular_component	KOG3178^Dimerisation domain^S	PF00891.17^O-methyltransferase
BnaA03G0194400ZS	4.31017	1.60492e-12	P54887.1^RecName: Full=Delta-1-pyrroline-5-carboxylate synthase A; Short=P5CS A; Includes: RecName: Full=Glutamate 5-kinase; Short=GK; AltName: Full=Gamma-glutamyl kinase; Includes: RecName: Full=Gamma-glutamyl phosphate reductase; Short=GPR; AltName: Full=Glutamate-5-semialdehyde dehydrogenase; AltName: Full=Glutamyl-gamma-semialdehyde dehydrogenase^93.57%	K12657|ALDH18A1, P5CS|http://www.genome.jp/dbget-bin/www_bget?ko:K12657	GO:0005524^ATP binding^molecular_function;GO:0017084^delta1-pyrroline-5-carboxylate synthetase activity^molecular_function;GO:0004349^glutamate 5-kinase activity^molecular_function;GO:0004350^glutamate-5-semialdehyde dehydrogenase activity^molecular_function;GO:0042538^hyperosmotic salinity response^biological_process;GO:0055129^L-proline biosynthetic process^biological_process;GO:0009555^pollen …	COG0014|COG0263|KOG1154|KOG4165^Aldehyde dehydrogenase 18 family, member A1^E	PF00696.27^Amino acid kinase family
BnaA04G0292000ZS	10.2198	1.66824e-12	--	--	--	--	--
BnaA07G0317200ZS	-3.07692	1.66767e-12	Q8W4I4.1^RecName: Full=Potassium transporter 6; Short=AtHAK6; Short=AtPOT6^89.68%	K03549|kup|http://www.genome.jp/dbget-bin/www_bget?ko:K03549	GO:0015079^potassium ion transmembrane transporter activity^molecular_function;GO:0006813^potassium ion transport^biological_process;GO:0016021^integral component of membrane^cellular_component;GO:0016020^membrane^cellular_component;GO:0005886^plasma membrane^cellular_component	COG3158^K+ potassium transporter^P	PF02705.15^K+ potassium transporter
BnaC07G0522000ZS	-9.76922	1.74269e-12	O65684.1^RecName: Full=Protein CASPARIAN STRIP INTEGRITY FACTOR 2; Flags: Precursor^74.7%	--	GO:0005179^hormone activity^molecular_function;GO:0071555^cell wall organization^biological_process;GO:0050801^ion homeostasis^biological_process;GO:0055072^iron ion homeostasis^biological_process;GO:0007275^multicellular organism development^biological_process;GO:0009860^pollen tube growth^biological_process;GO:2000067^regulation of root morphogenesis^biological_process;GO:0010447^response to ac…	--	PF12930.6^Family of unknown function (DUF3836)
BnaA07G0358900ZS	7.09441	1.85507e-12	--	--	--	--	PF03087.13^Arabidopsis protein of unknown function
BnaA08G0280900ZS	-5.23135	1.87652e-12	--	--	--	--	PF04880.12^NUDE protein, C-terminal conserved region
BnaA07G0348600ZS	6.68028	1.93248e-12	P34909.1^RecName: Full=General negative regulator of transcription subunit 4; AltName: Full=Modulator of transcription 2^56.0%	--	GO:0046872^metal ion binding^molecular_function;GO:0003723^RNA binding^molecular_function;GO:0004842^ubiquitin-protein transferase activity^molecular_function;GO:0031087^deadenylation-independent decapping of nuclear-transcribed mRNA^biological_process;GO:0032968^positive regulation of transcription elongation from RNA polymerase II promoter^biological_process;GO:0010498^proteasomal protein catab…	COG5175|KOG2068^Inherit from KOG: CCR4-NOT transcription complex subunit 4^K	PF14570.5^RING/Ubox like zinc-binding domain
BnaA09G0139500ZS	-3.67862	1.99022e-12	--	--	--	--	--
BnaA06G0313000ZS	4.79653	2.00063e-12	Q8GW96.1^RecName: Full=AAA-ATPase At2g18193^88.62%	--	GO:0005524^ATP binding^molecular_function;GO:0016887^ATPase activity^molecular_function;GO:0005783^endoplasmic reticulum^cellular_component;GO:0016021^integral component of membrane^cellular_component	COG0465|KOG0743^ATPase family associated with various cellular activities (AAA)^O	PF14363.5^Domain associated at C-terminal with AAA
BnaA01G0308400ZS	3.92981	2.01428e-12	Q9LU41.2^RecName: Full=Calcium-transporting ATPase 9, plasma membrane-type; AltName: Full=Ca(2+)-ATPase isoform 9^94.13%	K01537|E3.6.3.8|http://www.genome.jp/dbget-bin/www_bget?ko:K01537	GO:0005524^ATP binding^molecular_function;GO:0005388^ATPase-coupled calcium transmembrane transporter activity^molecular_function;GO:0005516^calmodulin binding^molecular_function;GO:0046872^metal ion binding^molecular_function;GO:0009555^pollen development^biological_process;GO:0007338^single fertilization^biological_process;GO:0005887^integral component of plasma membrane^cellular_component;GO:0…	KOG0204^autoinhibited Ca(2 )-ATPase 9^P	PF00689.20^Cation transporting ATPase, C-terminus
BnaA02G0032100ZS	-5.06166	2.04808e-12	Q9LXB8.1^RecName: Full=Protein PELPK1; AltName: Full=Proline-rich protein 10; AltName: Full=Protein Pro-Glu-Leu|Ile|Val-Pro-Lys 1; Flags: Precursor^82.98%	--	GO:0010030^positive regulation of seed germination^biological_process;GO:0009791^post-embryonic development^biological_process;GO:2000028^regulation of photoperiodism, flowering^biological_process;GO:0005576^extracellular region^cellular_component;GO:0009505^plant-type cell wall^cellular_component	--	--
BnaA06G0104100ZS	9.62653	2.15802e-12	Q9XI23.1^RecName: Full=Boron transporter 4^77.83%	--	GO:0015301^anion:anion antiporter activity^molecular_function;GO:0080139^borate efflux transmembrane transporter activity^molecular_function;GO:0005452^inorganic anion exchanger activity^molecular_function;GO:0046713^borate transport^biological_process;GO:0080029^cellular response to boron-containing substance levels^biological_process;GO:0051453^regulation of intracellular pH^biological_process;…	KOG0291|KOG1172^Dip2/Utp12 Family^A	PF00955.20^HCO3- transporter family
BnaC08G0351900ZS	3.20896	2.33909e-12	O22651.1^RecName: Full=Chalcone--flavonone isomerase; Short=Chalcone isomerase^63.97%	K01859|E5.5.1.6|http://www.genome.jp/dbget-bin/www_bget?ko:K01859	GO:0045430^chalcone isomerase activity^molecular_function;GO:0009813^flavonoid biosynthetic process^biological_process	--	PF02431.14^Chalcone-flavanone isomerase
BnaC05G0142500ZS	-4.82853	2.34782e-12	Q9FZ57.1^RecName: Full=Probable alpha,alpha-trehalose-phosphate synthase^77.75%	K16055|TPS|http://www.genome.jp/dbget-bin/www_bget?ko:K16055	GO:0003825^alpha,alpha-trehalose-phosphate synthase (UDP-forming) activity^molecular_function;GO:0016311^dephosphorylation^biological_process;GO:0005992^trehalose biosynthetic process^biological_process;GO:0070413^trehalose metabolism in response to stress^biological_process;GO:0005737^cytoplasm^cellular_component;GO:0005829^cytosol^cellular_component	COG0380|COG1877|KOG1050^synthase^G	PF00982.20^Glycosyltransferase family 20
BnaC07G0039900ZS	-2.08397	2.40208e-12	--	--	--	--	--
BnaC09G0617900ZS	-3.12462	2.43684e-12	P56172.1^RecName: Full=Metallothionein-like protein type 2, MT2-28^96.25%	--	GO:0046872^metal ion binding^molecular_function	--	PF01439.17^Metallothionein
BnaA03G0407600ZS	-9.33513	2.44697e-12	Q9FLK4.1^RecName: Full=Flavin-containing monooxygenase FMO GS-OX-like 8; AltName: Full=Flavin-monooxygenase glucosinolate S-oxygenase-like 8^81.12%	--	GO:0050660^flavin adenine dinucleotide binding^molecular_function;GO:0004497^monooxygenase activity^molecular_function;GO:0004499^N,N-dimethylaniline monooxygenase activity^molecular_function;GO:0050661^NADP binding^molecular_function	COG2072|KOG1399^monooxygenase^Q	PF00743.18^Flavin-binding monooxygenase-like
BnaA09G0143600ZS	-3.01901	2.46779e-12	--	--	--	--	PF16136.4^Putative nuclear localisation signal
BnaC03G0234600ZS	4.02229	2.48463e-12	Q9SHB5.1^RecName: Full=WRKY transcription factor 55; AltName: Full=WRKY DNA-binding protein 55^72.18%	--	GO:0003700^DNA-binding transcription factor activity^molecular_function;GO:0043565^sequence-specific DNA binding^molecular_function;GO:0005634^nucleus^cellular_component	--	PF03106.14^WRKY DNA -binding domain
BnaC06G0352800ZS	-6.27513	2.61905e-12	Q93ZF5.1^RecName: Full=Phosphate transporter PHO1 homolog 1; AltName: Full=Protein PHO1 homolog 1; Short=AtPHO1;H1^91.13%	--	GO:0015114^phosphate ion transmembrane transporter activity^molecular_function;GO:0016036^cellular response to phosphate starvation^biological_process;GO:0006817^phosphate ion transport^biological_process;GO:0005794^Golgi apparatus^cellular_component;GO:0016021^integral component of membrane^cellular_component;GO:0005886^plasma membrane^cellular_component;GO:0005802^trans-Golgi network^cellular_c…	COG5409|KOG1162^EXS family protein ERD1 XPR1 SYG1 family protein^P	PF03124.13^EXS family
new_gene1178	4.02476	2.69163e-12	P52839.2^RecName: Full=Cytosolic sulfotransferase 12; Short=AtSOT12; AltName: Full=Sulfotransferase 1; Short=AtST1^86.77%	--	GO:0080118^brassinosteroid sulfotransferase activity^molecular_function;GO:1990135^flavonoid sulfotransferase activity^molecular_function;GO:0008146^sulfotransferase activity^molecular_function;GO:0016131^brassinosteroid metabolic process^biological_process;GO:0006952^defense response^biological_process;GO:0009751^response to salicylic acid^biological_process;GO:0009651^response to salt stress^bi…	KOG1584^Sulfotransferase domain^O	PF00685.26^Sulfotransferase domain
BnaA10G0194800ZS	-2.50352	2.71125e-12	Q9LF57.1^RecName: Full=Heavy metal-associated isoprenylated plant protein 21; Short=AtHIP21; Short=AtHIPP21; Flags: Precursor^93.96%	--	GO:0046872^metal ion binding^molecular_function;GO:0055073^cadmium ion homeostasis^biological_process;GO:0071585^detoxification of cadmium ion^biological_process;GO:0030001^metal ion transport^biological_process;GO:0016020^membrane^cellular_component	COG2608|KOG1603^domain--containing protein^P	PF00403.25^Heavy-metal-associated domain
BnaC02G0098100ZS	-7.89734	2.73186e-12	Q42517.1^RecName: Full=Peroxidase N; AltName: Full=Neutral peroxidase; Flags: Precursor^86.69%	K00430|E1.11.1.7|http://www.genome.jp/dbget-bin/www_bget?ko:K00430	GO:0020037^heme binding^molecular_function;GO:0046872^metal ion binding^molecular_function;GO:0004601^peroxidase activity^molecular_function;GO:0042744^hydrogen peroxide catabolic process^biological_process;GO:0006979^response to oxidative stress^biological_process;GO:0005576^extracellular region^cellular_component	--	PF00141.22^Peroxidase
BnaA03G0202300ZS	-3.42387	2.75992e-12	Q9LH89.1^RecName: Full=Uncharacterized protein At3g28850^31.42%	K17479|GRXCR1|http://www.genome.jp/dbget-bin/www_bget?ko:K17479	GO:0009055^electron transfer activity^molecular_function;GO:0015035^protein disulfide oxidoreductase activity^molecular_function;GO:0045454^cell redox homeostasis^biological_process;GO:0005886^plasma membrane^cellular_component	KOG2824^Glutaredoxin^O	PF00462.23^Glutaredoxin
BnaA06G0135600ZS	-2.77557	2.81262e-12	Q9LN49.1^RecName: Full=3-ketoacyl-CoA synthase 4; Short=KCS-4; AltName: Full=Very long-chain fatty acid condensing enzyme 4; Short=VLCFA condensing enzyme 4^92.08%	K15397|KCS|http://www.genome.jp/dbget-bin/www_bget?ko:K15397	GO:0102336^3-oxo-arachidoyl-CoA synthase activity^molecular_function;GO:0102337^3-oxo-cerotoyl-CoA synthase activity^molecular_function;GO:0102338^3-oxo-lignoceronyl-CoA synthase activity^molecular_function;GO:0102756^very-long-chain 3-ketoacyl-CoA synthase activity^molecular_function;GO:0006633^fatty acid biosynthetic process^biological_process;GO:0016021^integral component of membrane^cellular_…	--	PF08392.11^FAE1/Type III polyketide synthase-like protein
BnaC09G0305600ZS	7.50594	2.82512e-12	F4I114.1^RecName: Full=Probable serine/threonine-protein kinase At1g09600^51.5%	--	GO:0005524^ATP binding^molecular_function;GO:0004693^cyclin-dependent protein serine/threonine kinase activity^molecular_function;GO:0006468^protein phosphorylation^biological_process;GO:0005634^nucleus^cellular_component	KOG0600^S_TKc^T	PF00069.24^Protein kinase domain
BnaC05G0541700ZS	-10.1051	2.84037e-12	Q9S6Z7.1^RecName: Full=Bifunctional L-3-cyanoalanine synthase/cysteine synthase D1; AltName: Full=Beta-substituted Ala synthase 4;1; Short=ARAth-Bsas4;1; AltName: Full=Cysteine synthase D1; Short=AtcysD1; AltName: Full=O-acetylserine (thiol)-lyase 3^76.97%	K01738|cysK|http://www.genome.jp/dbget-bin/www_bget?ko:K01738	GO:0004124^cysteine synthase activity^molecular_function;GO:0050017^L-3-cyanoalanine synthase activity^molecular_function;GO:0030170^pyridoxal phosphate binding^molecular_function;GO:0019344^cysteine biosynthetic process^biological_process;GO:0006535^cysteine biosynthetic process from serine^biological_process;GO:0005737^cytoplasm^cellular_component	COG0031|COG2004|KOG1252|KOG3424^cysteine synthase^E	PF00291.24^Pyridoxal-phosphate dependent enzyme
BnaC07G0293400ZS	-4.5651	2.87614e-12	--	--	--	--	PF00582.25^Universal stress protein family
Bnascaffold0025G0036000ZS	7.56199	2.8912e-12	F4I114.1^RecName: Full=Probable serine/threonine-protein kinase At1g09600^51.5%	--	GO:0005524^ATP binding^molecular_function;GO:0004693^cyclin-dependent protein serine/threonine kinase activity^molecular_function;GO:0006468^protein phosphorylation^biological_process;GO:0005634^nucleus^cellular_component	KOG0600^S_TKc^T	PF00069.24^Protein kinase domain
BnaC04G0438700ZS	-7.2951	3.06359e-12	--	--	--	--	--
BnaA08G0179600ZS	5.6137	3.10187e-12	O81788.1^RecName: Full=WUSCHEL-related homeobox 13^69.58%	--	GO:0003677^DNA binding^molecular_function;GO:0003700^DNA-binding transcription factor activity^molecular_function;GO:0007275^multicellular organism development^biological_process;GO:0005634^nucleus^cellular_component	--	PF00046.28^Homeobox domain
BnaC06G0198200ZS	-2.93891	3.12027e-12	O82089.1^RecName: Full=Copper transport protein CCH; AltName: Full=Copper chaperone CCH^96.77%	K07213|ATOX1, ATX1, copZ, golB|http://www.genome.jp/dbget-bin/www_bget?ko:K07213	GO:0016531^copper chaperone activity^molecular_function;GO:0019904^protein domain specific binding^molecular_function;GO:0006878^cellular copper ion homeostasis^biological_process;GO:0006825^copper ion transport^biological_process;GO:0046686^response to cadmium ion^biological_process;GO:0009651^response to salt stress^biological_process;GO:0048046^apoplast^cellular_component;GO:0009507^chloroplas…	COG2608|KOG1603^Heavy metal-associated domain containing protein^P	PF00403.25^Heavy-metal-associated domain
BnaA01G0402000ZS	9.74067	3.13774e-12	Q9C7A2.1^RecName: Full=Ankyrin repeat-containing protein ITN1; AltName: Full=Protein INCREASED TOLERANCE TO NACL^30.83%	--	GO:0034613^cellular protein localization^biological_process;GO:0009651^response to salt stress^biological_process;GO:0016021^integral component of membrane^cellular_component;GO:0016020^membrane^cellular_component;GO:0005634^nucleus^cellular_component;GO:0005886^plasma membrane^cellular_component	COG0666|KOG0504^ANK^S	PF12796.6^Ankyrin repeats (3 copies)
BnaC01G0382300ZS	3.71436	3.17164e-12	Q9LU41.2^RecName: Full=Calcium-transporting ATPase 9, plasma membrane-type; AltName: Full=Ca(2+)-ATPase isoform 9^93.67%	K01537|E3.6.3.8|http://www.genome.jp/dbget-bin/www_bget?ko:K01537	GO:0005524^ATP binding^molecular_function;GO:0005388^ATPase-coupled calcium transmembrane transporter activity^molecular_function;GO:0005516^calmodulin binding^molecular_function;GO:0046872^metal ion binding^molecular_function;GO:0009555^pollen development^biological_process;GO:0007338^single fertilization^biological_process;GO:0005887^integral component of plasma membrane^cellular_component;GO:0…	KOG0204^autoinhibited Ca(2 )-ATPase 9^P	PF00689.20^Cation transporting ATPase, C-terminus
BnaC06G0448900ZS	-6.28608	3.30548e-12	O64518.1^RecName: Full=Metacaspase-5; Short=AtMC5; AltName: Full=Metacaspase 2b; Short=AtMCP2b; AltName: Full=Metacaspase-6^63.26%	--	GO:0004197^cysteine-type endopeptidase activity^molecular_function;GO:0043068^positive regulation of programmed cell death^biological_process;GO:0009507^chloroplast^cellular_component	KOG1546^Metacaspase^DO	PF00656.21^Caspase domain
BnaC03G0397800ZS	4.56705	3.38981e-12	Q9LK64.1^RecName: Full=ABC transporter C family member 3; Short=ABC transporter ABCC.3; Short=AtABCC3; AltName: Full=ATP-energized glutathione S-conjugate pump 3; AltName: Full=Glutathione S-conjugate-transporting ATPase 3; AltName: Full=Multidrug resistance-associated protein 3^85.83%	--	GO:0005524^ATP binding^molecular_function;GO:0042626^ATPase-coupled transmembrane transporter activity^molecular_function;GO:0010290^chlorophyll catabolite transmembrane transporter activity^molecular_function;GO:0015431^glutathione S-conjugate-exporting ATPase activity^molecular_function;GO:0055085^transmembrane transport^biological_process;GO:0048046^apoplast^cellular_component;GO:0016021^integ…	COG1132|KOG0054^ATPase, coupled to transmembrane movement of substances chlorophyll catabolite transporter glutathione S-conjugate-exporting ATPase^Q	PF00664.22^ABC transporter transmembrane region
BnaA07G0251600ZS	-9.87105	3.42365e-12	Q9CA68.1^RecName: Full=GDSL esterase/lipase At1g74460; AltName: Full=Extracellular lipase At1g74460; Flags: Precursor^92.37%	--	GO:0016788^hydrolase activity, acting on ester bonds^molecular_function;GO:0016042^lipid catabolic process^biological_process;GO:0005576^extracellular region^cellular_component	COG3240^GDSL-motif lipase hydrolase family protein^I	PF00657.21^GDSL-like Lipase/Acylhydrolase
BnaA05G0330500ZS	-3.74359	3.45733e-12	Q9C6W5.1^RecName: Full=ABC transporter G family member 14; Short=ABC transporter ABCG.14; Short=AtABCG14; AltName: Full=White-brown complex homolog protein 14; Short=AtWBC14^93.38%	--	GO:0005524^ATP binding^molecular_function;GO:0042626^ATPase-coupled transmembrane transporter activity^molecular_function;GO:0010588^cotyledon vascular tissue pattern formation^biological_process;GO:0010222^stem vascular tissue pattern formation^biological_process;GO:0055085^transmembrane transport^biological_process;GO:0016021^integral component of membrane^cellular_component;GO:0005886^plasma m…	COG1131|KOG0061^Abc transporter family protein^Q	PF01061.23^ABC-2 type transporter
BnaA06G0336100ZS	10.6499	3.4747e-12	--	--	--	--	PF02485.20^Core-2/I-Branching enzyme
BnaC05G0224800ZS	-2.84958	3.56764e-12	Q9C6M5.1^RecName: Full=AP2/ERF and B3 domain-containing transcription repressor TEM1; AltName: Full=Protein TEMPRANILLO 1; AltName: Full=RAV1-like ethylene-responsive transcription factor TEM1^85.24%	K09287|RAV|http://www.genome.jp/dbget-bin/www_bget?ko:K09287	GO:0003677^DNA binding^molecular_function;GO:0003700^DNA-binding transcription factor activity^molecular_function;GO:0009873^ethylene-activated signaling pathway^biological_process;GO:0048573^photoperiodism, flowering^biological_process;GO:0005634^nucleus^cellular_component	--	PF02362.20^B3 DNA binding domain
BnaC02G0115400ZS	-5.86326	3.62941e-12	Q0WT24.1^RecName: Full=Protein SENSITIVE TO PROTON RHIZOTOXICITY 2; AltName: Full=Zinc finger protein STOP2^73.82%	--	GO:0003700^DNA-binding transcription factor activity^molecular_function;GO:0046872^metal ion binding^molecular_function;GO:0003676^nucleic acid binding^molecular_function;GO:0006355^regulation of transcription, DNA-templated^biological_process;GO:0010447^response to acidic pH^biological_process;GO:0010044^response to aluminum ion^biological_process;GO:0010200^response to chitin^biological_process…	COG5048|KOG1721^Zinc finger, C2H2 type^K	PF00096.25^Zinc finger, C2H2 type
BnaA05G0423700ZS	-3.09517	3.82754e-12	P05100.1^RecName: Full=DNA-3-methyladenine glycosylase 1; AltName: Full=3-methyladenine-DNA glycosylase I, constitutive; Short=TAG I; AltName: Full=DNA-3-methyladenine glycosidase I; AltName: Full=DNA-3-methyladenine glycosylase I^40.0%	K01246|tag|http://www.genome.jp/dbget-bin/www_bget?ko:K01246	GO:0008725^DNA-3-methyladenine glycosylase activity^molecular_function;GO:0046872^metal ion binding^molecular_function;GO:0006284^base-excision repair^biological_process	COG2818^Methyladenine glycosylase family protein^L	PF03352.12^Methyladenine glycosylase
BnaA07G0332800ZS	-5.46529	3.86139e-12	A5EYE5.1^RecName: Full=Chaperone protein DnaJ^40.79%	--	GO:0005524^ATP binding^molecular_function;GO:0031072^heat shock protein binding^molecular_function;GO:0051082^unfolded protein binding^molecular_function;GO:0008270^zinc ion binding^molecular_function;GO:0006260^DNA replication^biological_process;GO:0006457^protein folding^biological_process;GO:0009408^response to heat^biological_process;GO:0005737^cytoplasm^cellular_component	COG0484|KOG0714^DnaJ domain^O	PF00226.30^DnaJ domain
BnaC04G0005000ZS	-3.38632	3.90314e-12	F4IL57.1^RecName: Full=Kinesin-like protein KIN-14I^82.4%	K10406|KIFC2_3|http://www.genome.jp/dbget-bin/www_bget?ko:K10406	GO:0005524^ATP binding^molecular_function;GO:0016887^ATPase activity^molecular_function;GO:0008017^microtubule binding^molecular_function;GO:0003777^microtubule motor activity^molecular_function;GO:0007018^microtubule-based movement^biological_process;GO:0005871^kinesin complex^cellular_component;GO:0005874^microtubule^cellular_component	COG5059|KOG0239^CH^Z	PF00225.22^Kinesin motor domain
BnaA09G0685800ZS	9.07818	3.98874e-12	Q9ZWB8.1^RecName: Full=CRIB domain-containing protein RIC8; AltName: Full=ROP-interactive CRIB motif-containing protein 8; AltName: Full=Target of ROP protein RIC8^73.17%	--	--	--	PF00786.27^P21-Rho-binding domain
BnaC04G0571400ZS	-2.18956	4.00209e-12	Q9S7W1.1^RecName: Full=Chlorophyll a-b binding protein CP29.3, chloroplastic; AltName: Full=LHCB4.3; AltName: Full=LHCII protein 4.3; Flags: Precursor^67.77%	K08915|LHCB4|http://www.genome.jp/dbget-bin/www_bget?ko:K08915	GO:0016168^chlorophyll binding^molecular_function;GO:0046872^metal ion binding^molecular_function;GO:0009768^photosynthesis, light harvesting in photosystem I^biological_process;GO:0018298^protein-chromophore linkage^biological_process;GO:0009637^response to blue light^biological_process;GO:0010218^response to far red light^biological_process;GO:0009416^response to light stimulus^biological_proce…	--	PF00504.20^Chlorophyll A-B binding protein
BnaA08G0280300ZS	-9.18295	4.02366e-12	P14009.1^RecName: Full=14 kDa proline-rich protein DC2.15; Flags: Precursor^60.29%	--	GO:0016021^integral component of membrane^cellular_component	--	PF14547.5^Hydrophobic seed protein
BnaA05G0477100ZS	-9.4711	4.0507e-12	Q8VZT3.1^RecName: Full=Sugar transporter ERD6-like 12; AltName: Full=Sugar transporter-like protein 5^72.14%	--	GO:0005351^carbohydrate:proton symporter activity^molecular_function;GO:0005887^integral component of plasma membrane^cellular_component	KOG0254^transporter^J	PF00083.23^Sugar (and other) transporter
BnaC04G0303200ZS	-9.76548	4.07475e-12	Q9M1J7.1^RecName: Full=Protein STRICTOSIDINE SYNTHASE-LIKE 8; Short=AtSSL8; AltName: Full=Strictosidine synthase 5; Short=AtSS5; Flags: Precursor^81.23%	--	GO:0009058^biosynthetic process^biological_process;GO:0005783^endoplasmic reticulum^cellular_component;GO:0016020^membrane^cellular_component;GO:0005774^vacuolar membrane^cellular_component	COG3386|KOG1520^Strictosidine synthase family protein^G	PF03088.15^Strictosidine synthase
new_gene1227	9.39737	4.10717e-12	Q9LHD1.1^RecName: Full=ABC transporter B family member 15; Short=ABC transporter ABCB.15; Short=AtABCB15; AltName: Full=Multidrug resistance protein 13; AltName: Full=P-glycoprotein 15^89.05%	K05658|ABCB1|http://www.genome.jp/dbget-bin/www_bget?ko:K05658	GO:0005524^ATP binding^molecular_function;GO:0042626^ATPase-coupled transmembrane transporter activity^molecular_function;GO:0016021^integral component of membrane^cellular_component;GO:0005886^plasma membrane^cellular_component	COG1132|KOG0055^Abc transporter family protein^Q	PF00664.22^ABC transporter transmembrane region
BnaC08G0285100ZS	-4.23817	4.12152e-12	Q9SB04.2^RecName: Full=Two-component response regulator ARR5; AltName: Full=Response reactor 2^93.48%	K14492|ARR-A|http://www.genome.jp/dbget-bin/www_bget?ko:K14492	GO:0000156^phosphorelay response regulator activity^molecular_function;GO:0007623^circadian rhythm^biological_process;GO:0009736^cytokinin-activated signaling pathway^biological_process;GO:0006355^regulation of transcription, DNA-templated^biological_process;GO:0009735^response to cytokinin^biological_process;GO:0010114^response to red light^biological_process;GO:0005737^cytoplasm^cellular_compon…	COG5641|KOG1601^response regulator^K	PF00072.23^Response regulator receiver domain
BnaC02G0116800ZS	-3.63153	4.25148e-12	Q9SE43.2^RecName: Full=Homeobox-leucine zipper protein REVOLUTA; AltName: Full=HD-ZIP protein REV; AltName: Full=Homeodomain transcription factor REV; AltName: Full=Protein AMPHIVASAL VASCULAR BUNDLE 1; AltName: Full=Protein INTERFASCICULAR FIBERLESS 1^93.48%	K09338|HD-ZIP|http://www.genome.jp/dbget-bin/www_bget?ko:K09338	GO:0003700^DNA-binding transcription factor activity^molecular_function;GO:0008289^lipid binding^molecular_function;GO:0043565^sequence-specific DNA binding^molecular_function;GO:0044212^transcription regulatory region DNA binding^molecular_function;GO:0030154^cell differentiation^biological_process;GO:0009855^determination of bilateral symmetry^biological_process;GO:0010014^meristem initiation^b…	--	PF08670.10^MEKHLA domain
new_gene1500	-3.55135	4.27415e-12	Q9LV10.1^RecName: Full=Protein NRT1/ PTR FAMILY 2.11; Short=AtNPF2.11; AltName: Full=Nitrate transporter 1.10; AltName: Full=Protein GLUCOSINOLATE TRANSPORTER-2^85.34%	--	GO:0090448^glucosinolate:proton symporter activity^molecular_function;GO:1901349^glucosinolate transport^biological_process;GO:0090449^phloem glucosinolate loading^biological_process;GO:0080167^response to karrikin^biological_process;GO:0016021^integral component of membrane^cellular_component;GO:0005886^plasma membrane^cellular_component;GO:0009506^plasmodesma^cellular_component	COG3104|KOG1237^transporter^E	PF00854.20^POT family
BnaC09G0155400ZS	-3.12396	4.41588e-12	--	--	--	--	--
BnaC07G0389200ZS	3.61865	4.4909e-12	Q9S7G2.1^RecName: Full=Probable galacturonosyltransferase-like 2^90.94%	--	GO:0047262^polygalacturonate 4-alpha-galacturonosyltransferase activity^molecular_function;GO:0071555^cell wall organization^biological_process;GO:0045489^pectin biosynthetic process^biological_process;GO:0005794^Golgi apparatus^cellular_component;GO:0000139^Golgi membrane^cellular_component;GO:0016021^integral component of membrane^cellular_component	--	PF01501.19^Glycosyl transferase family 8
new_gene1774	-10.0302	4.66214e-12	--	--	--	--	PF03004.13^Plant transposase (Ptta/En/Spm family)
BnaC07G0314000ZS	3.71822	4.77083e-12	Q9LSI7.1^RecName: Full=Transcription factor MYB35; AltName: Full=Myb-related protein 35; Short=AtMYB35; AltName: Full=Protein DEFECTIVE IN TAPETAL DEVELOPMENT AND FUNCTION 1^73.94%	K09422|MYBP|http://www.genome.jp/dbget-bin/www_bget?ko:K09422	GO:0003700^DNA-binding transcription factor activity^molecular_function;GO:0043565^sequence-specific DNA binding^molecular_function;GO:0044212^transcription regulatory region DNA binding^molecular_function;GO:0048658^anther wall tapetum development^biological_process;GO:0052545^callose localization^biological_process;GO:0030154^cell differentiation^biological_process;GO:0055046^microgametogenesis…	COG5147|KOG0048^defective in meristem development and function 1^K	PF00249.30^Myb-like DNA-binding domain
BnaC06G0163200ZS	-4.31917	4.76419e-12	--	--	--	--	--
BnaA01G0285500ZS	-9.21243	4.94042e-12	Q7Y225.1^RecName: Full=Dirigent protein 16; Short=AtDIR16; Flags: Precursor^96.72%	--	GO:0048046^apoplast^cellular_component	--	PF03018.13^Dirigent-like protein
Bnascaffold2543G0000100ZS	-5.6021	4.97829e-12	Q9SR37.1^RecName: Full=Beta-glucosidase 23; Short=AtBGLU23; AltName: Full=Protein PHOSPHATE STARVATION-RESPONSE 3.1; Flags: Precursor^90.27%	K01188|E3.2.1.21|http://www.genome.jp/dbget-bin/www_bget?ko:K01188	GO:0008422^beta-glucosidase activity^molecular_function;GO:0005507^copper ion binding^molecular_function;GO:0015928^fucosidase activity^molecular_function;GO:0002020^protease binding^molecular_function;GO:0042803^protein homodimerization activity^molecular_function;GO:0102483^scopolin beta-glucosidase activity^molecular_function;GO:0019137^thioglucosidase activity^molecular_function;GO:0005975^ca…	COG2723|KOG0626^beta-glucosidase copper ion binding fucosidase hydrolase, hydrolyzing O-glycosyl compounds^G	PF00232.17^Glycosyl hydrolase family 1
BnaA02G0288100ZS	-9.89284	4.99881e-12	Q9FI10.1^RecName: Full=CASP-like protein 1B1; Short=AtCASPL1B1^87.37%	--	GO:0051539^4 iron, 4 sulfur cluster binding^molecular_function;GO:0016021^integral component of membrane^cellular_component;GO:0005886^plasma membrane^cellular_component	--	PF04535.11^Domain of unknown function (DUF588)
BnaC09G0490300ZS	-2.74757	5.14198e-12	Q9LF57.1^RecName: Full=Heavy metal-associated isoprenylated plant protein 21; Short=AtHIP21; Short=AtHIPP21; Flags: Precursor^93.29%	--	GO:0046872^metal ion binding^molecular_function;GO:0055073^cadmium ion homeostasis^biological_process;GO:0071585^detoxification of cadmium ion^biological_process;GO:0030001^metal ion transport^biological_process;GO:0016020^membrane^cellular_component	COG2608|KOG1603^domain--containing protein^P	PF00403.25^Heavy-metal-associated domain
BnaA05G0085900ZS	6.7027	5.23049e-12	--	--	--	--	--
BnaC07G0271300ZS	-2.06462	5.22342e-12	Q9ZU49.2^RecName: Full=Lipid phosphate phosphatase 1; Short=AtLPP1; AltName: Full=Phosphatidic acid phosphatase 1; Short=AtPAP1; AltName: Full=Prenyl diphosphate phosphatase^75.65%	--	GO:0008195^phosphatidate phosphatase activity^molecular_function;GO:0009626^plant-type hypersensitive response^biological_process;GO:0010224^response to UV-B^biological_process;GO:0005887^integral component of plasma membrane^cellular_component;GO:0005886^plasma membrane^cellular_component	COG0671|KOG3030^phosphatidic acid phosphatase 1^I	PF01569.20^PAP2 superfamily
Bnascaffold2988G0000200ZS	9.72246	5.28307e-12	Q9FLH0.2^RecName: Full=Protein CROWDED NUCLEI 4; AltName: Full=Protein LITTLE NUCLEI 4^74.19%	--	GO:0006997^nucleus organization^biological_process;GO:0097298^regulation of nucleus size^biological_process;GO:0009507^chloroplast^cellular_component;GO:0010369^chromocenter^cellular_component;GO:0005737^cytoplasm^cellular_component;GO:0005652^nuclear lamina^cellular_component;GO:0031965^nuclear membrane^cellular_component;GO:0034399^nuclear periphery^cellular_component;GO:0005654^nucleoplasm^cel…	KOG2933^Papain family cysteine protease^S	PF00112.22^Papain family cysteine protease
BnaA03G0104400ZS	-7.24758	5.32151e-12	P48422.2^RecName: Full=Cytochrome P450 86A1; AltName: Full=CYPLXXXVI; AltName: Full=P450-dependent fatty acid omega-hydroxylase; AltName: Full=Protein HYDROXYLASE OF ROOT SUBERIZED TISSUE^91.62%	K15401|CYP86A1|http://www.genome.jp/dbget-bin/www_bget?ko:K15401	GO:0018685^alkane 1-monooxygenase activity^molecular_function;GO:0020037^heme binding^molecular_function;GO:0005506^iron ion binding^molecular_function;GO:0006631^fatty acid metabolic process^biological_process;GO:0010345^suberin biosynthetic process^biological_process;GO:0016021^integral component of membrane^cellular_component;GO:0005773^vacuole^cellular_component	COG2124|KOG0157^cytochrome P450^Q	PF00067.21^Cytochrome P450
BnaC09G0035000ZS	-10.5649	5.33525e-12	--	--	--	KOG1339^Inherit from KOG: aspartic^O	PF14541.5^Xylanase inhibitor C-terminal
BnaC07G0043100ZS	-3.27895	5.65227e-12	Q9SI15.1^RecName: Full=bZIP transcription factor 2; Short=AtbZIP2; AltName: Full=G-box-binding factor 5; AltName: Full=Protein FLORAL TRANSITION AT THE MERISTEM 3^86.72%	--	GO:0003700^DNA-binding transcription factor activity^molecular_function;GO:0046982^protein heterodimerization activity^molecular_function;GO:0043565^sequence-specific DNA binding^molecular_function;GO:0044212^transcription regulatory region DNA binding^molecular_function;GO:0045893^positive regulation of transcription, DNA-templated^biological_process;GO:0005634^nucleus^cellular_component	--	PF00170.20^bZIP transcription factor
BnaC05G0505400ZS	-10.4043	5.73792e-12	Q9SR37.1^RecName: Full=Beta-glucosidase 23; Short=AtBGLU23; AltName: Full=Protein PHOSPHATE STARVATION-RESPONSE 3.1; Flags: Precursor^80.73%	K01188|E3.2.1.21|http://www.genome.jp/dbget-bin/www_bget?ko:K01188	GO:0008422^beta-glucosidase activity^molecular_function;GO:0005507^copper ion binding^molecular_function;GO:0015928^fucosidase activity^molecular_function;GO:0002020^protease binding^molecular_function;GO:0042803^protein homodimerization activity^molecular_function;GO:0102483^scopolin beta-glucosidase activity^molecular_function;GO:0019137^thioglucosidase activity^molecular_function;GO:0005975^ca…	COG2723|KOG0626^beta-glucosidase copper ion binding fucosidase hydrolase, hydrolyzing O-glycosyl compounds^G	PF00232.17^Glycosyl hydrolase family 1
BnaC09G0171300ZS	-2.66994	5.77486e-12	--	--	--	--	--
BnaA07G0097200ZS	4.94265	5.94805e-12	Q9C7F7.1^RecName: Full=Non-specific lipid transfer protein GPI-anchored 1; Short=AtLTPG-1; Short=Protein LTP-GPI-ANCHORED 1; Flags: Precursor^71.88%	--	GO:0008289^lipid binding^molecular_function;GO:0042335^cuticle development^biological_process;GO:0050832^defense response to fungus^biological_process;GO:0006869^lipid transport^biological_process;GO:0031225^anchored component of membrane^cellular_component;GO:0046658^anchored component of plasma membrane^cellular_component;GO:0005783^endoplasmic reticulum^cellular_component;GO:0005576^extracellu…	--	PF14368.5^Probable lipid transfer
BnaC04G0411400ZS	-3.10582	5.97333e-12	Q9FLM1.1^RecName: Full=Glycerophosphodiester phosphodiesterase GDPD2; AltName: Full=Glycerophosphodiester phosphodiesterase 2; Short=AtGDPD2^88.27%	--	GO:0008889^glycerophosphodiester phosphodiesterase activity^molecular_function;GO:0006071^glycerol metabolic process^biological_process;GO:0046475^glycerophospholipid catabolic process^biological_process	COG0584|KOG2421^glycerophosphoryl diester phosphodiesterase family protein^C	PF03009.16^Glycerophosphoryl diester phosphodiesterase family
BnaC08G0018500ZS	4.92726	6.2404e-12	--	--	--	--	PF03478.17^Protein of unknown function (DUF295)
BnaC04G0298900ZS	-3.94459	7.58442e-12	F4J3D9.2^RecName: Full=Insulin-degrading enzyme-like 2; AltName: Full=Insulysin-like 2^82.83%	K01408|IDE, ide|http://www.genome.jp/dbget-bin/www_bget?ko:K01408	GO:0046872^metal ion binding^molecular_function;GO:0004222^metalloendopeptidase activity^molecular_function;GO:0051603^proteolysis involved in cellular protein catabolic process^biological_process;GO:0005739^mitochondrion^cellular_component	COG1025|KOG0959^Insulinase (Peptidase family M16)^O	PF16187.4^Middle or third domain of peptidase_M16
BnaA05G0390900ZS	-4.17753	7.74105e-12	O04310.1^RecName: Full=Jacalin-related lectin 34^73.2%	--	GO:0030246^carbohydrate binding^molecular_function;GO:0005507^copper ion binding^molecular_function;GO:0009409^response to cold^biological_process;GO:0005829^cytosol^cellular_component;GO:0016020^membrane^cellular_component;GO:0005634^nucleus^cellular_component;GO:0009506^plasmodesma^cellular_component	--	PF01419.16^Jacalin-like lectin domain
BnaC04G0043000ZS	5.56142	7.86837e-12	O24603.1^RecName: Full=Endochitinase CHI; Flags: Precursor^76.34%	K01183|E3.2.1.14|http://www.genome.jp/dbget-bin/www_bget?ko:K01183	GO:0008061^chitin binding^molecular_function;GO:0004568^chitinase activity^molecular_function;GO:0030247^polysaccharide binding^molecular_function;GO:0016998^cell wall macromolecule catabolic process^biological_process;GO:0006032^chitin catabolic process^biological_process;GO:0010150^leaf senescence^biological_process;GO:0000272^polysaccharide catabolic process^biological_process;GO:0072722^respo…	COG3979|KOG4742^Chitin recognition protein^G	PF00182.18^Chitinase class I
BnaC06G0135100ZS	-10.599	8.17479e-12	Q8W4H8.1^RecName: Full=Inactive GDSL esterase/lipase-like protein 23; AltName: Full=GDSL-like lipase 23; AltName: Full=Probable myrosinase-associated protein GLL23; Flags: Precursor^82.78%	--	GO:0016788^hydrolase activity, acting on ester bonds^molecular_function;GO:0005783^endoplasmic reticulum^cellular_component;GO:0016020^membrane^cellular_component;GO:0009506^plasmodesma^cellular_component;GO:0005774^vacuolar membrane^cellular_component;GO:0005773^vacuole^cellular_component	--	PF00657.21^GDSL-like Lipase/Acylhydrolase
BnaA05G0400200ZS	-3.67429	8.24193e-12	Q96386.1^RecName: Full=Metallothionein-like protein type 3; Short=MT-3^64.52%	--	GO:0046872^metal ion binding^molecular_function;GO:0006878^cellular copper ion homeostasis^biological_process;GO:0005623^cell^cellular_component	--	PF01439.17^Metallothionein
BnaC09G0101400ZS	-3.12811	8.26266e-12	--	--	--	--	PF05285.11^SDA1
BnaC02G0387900ZS	-4.24493	8.46735e-12	--	--	--	--	PF15816.4^Transmembrane protein 82
BnaC03G0411200ZS	3.97954	8.55147e-12	B3H4K7.1^RecName: Full=Proton pump-interactor 2^65.89%	--	GO:0010155^regulation of proton transport^biological_process;GO:0005789^endoplasmic reticulum membrane^cellular_component;GO:0016021^integral component of membrane^cellular_component;GO:0005886^plasma membrane^cellular_component	--	PF13931.5^Kinesin-associated microtubule-binding
BnaC03G0424800ZS	-7.23141	8.59845e-12	Q9LD37.1^RecName: Full=Probable cyclic nucleotide-gated ion channel 20, chloroplastic; AltName: Full=Cyclic nucleotide-binding transporter 1; Flags: Precursor^68.71%	K05391|CNGF|http://www.genome.jp/dbget-bin/www_bget?ko:K05391	GO:0005516^calmodulin binding^molecular_function;GO:0030552^cAMP binding^molecular_function;GO:0030553^cGMP binding^molecular_function;GO:0005216^ion channel activity^molecular_function;GO:0009624^response to nematode^biological_process;GO:0009535^chloroplast thylakoid membrane^cellular_component;GO:0016021^integral component of membrane^cellular_component	KOG0498^Potassium voltage-gated channel, subfamily H (Eag-related), member^U	PF00520.30^Ion transport protein
BnaA05G0103100ZS	7.13253	8.61473e-12	O22971.2^RecName: Full=CBL-interacting serine/threonine-protein kinase 13; AltName: Full=SNF1-related kinase 3.7; AltName: Full=SOS2-like protein kinase PKS10^85.31%	--	GO:0005524^ATP binding^molecular_function;GO:0004674^protein serine/threonine kinase activity^molecular_function;GO:0007165^signal transduction^biological_process	COG0515|KOG0583^serine threonine-protein kinase^T	PF00069.24^Protein kinase domain
BnaA04G0235800ZS	14.7882	8.80088e-12	Q9SKP0.1^RecName: Full=Late embryogenesis abundant protein ECP63; AltName: Full=Embryonic cell protein 63; Short=AtECP63; AltName: Full=LEA domain-containing protein ECP63^80.22%	--	GO:0005829^cytosol^cellular_component	--	PF02987.15^Late embryogenesis abundant protein
BnaC05G0536100ZS	5.09962	8.95815e-12	Q8VZT3.1^RecName: Full=Sugar transporter ERD6-like 12; AltName: Full=Sugar transporter-like protein 5^84.6%	--	GO:0005351^carbohydrate:proton symporter activity^molecular_function;GO:0005887^integral component of plasma membrane^cellular_component	KOG0254^transporter^J	PF00083.23^Sugar (and other) transporter
BnaC08G0241100ZS	9.55225	9.26624e-12	Q40392.1^RecName: Full=TMV resistance protein N^30.1%	--	GO:0043531^ADP binding^molecular_function;GO:0005524^ATP binding^molecular_function;GO:0009626^plant-type hypersensitive response^biological_process;GO:0007165^signal transduction^biological_process;GO:0005737^cytoplasm^cellular_component	--	PF01582.19^TIR domain
BnaA10G0248700ZS	-4.90838	9.24144e-12	Q9LXB8.1^RecName: Full=Protein PELPK1; AltName: Full=Proline-rich protein 10; AltName: Full=Protein Pro-Glu-Leu|Ile|Val-Pro-Lys 1; Flags: Precursor^82.98%	--	GO:0010030^positive regulation of seed germination^biological_process;GO:0009791^post-embryonic development^biological_process;GO:2000028^regulation of photoperiodism, flowering^biological_process;GO:0005576^extracellular region^cellular_component;GO:0009505^plant-type cell wall^cellular_component	--	PF02389.14^Cornifin (SPRR) family
BnaC01G0349800ZS	9.6229	9.26693e-12	Q9FHE4.1^RecName: Full=BOI-related E3 ubiquitin-protein ligase 1; AltName: Full=RING-type E3 ubiquitin transferase BRG1^52.33%	K19042|BOI|http://www.genome.jp/dbget-bin/www_bget?ko:K19042	GO:0046872^metal ion binding^molecular_function;GO:0004842^ubiquitin-protein transferase activity^molecular_function;GO:0006952^defense response^biological_process;GO:0043161^proteasome-mediated ubiquitin-dependent protein catabolic process^biological_process;GO:0043067^regulation of programmed cell death^biological_process	KOG1100^protein binding zinc ion binding^S	PF13920.5^Zinc finger, C3HC4 type (RING finger)
BnaA08G0233400ZS	5.27834	9.53868e-12	--	--	--	KOG2610^Inherit from strNOG: tetratricopeptide repeat protein 38-like^S	PF13428.5^Tetratricopeptide repeat
new_gene1260	4.68003	9.66793e-12	Q9LUC5.1^RecName: Full=Cytochrome P450 72A15^79.88%	--	GO:0020037^heme binding^molecular_function;GO:0005506^iron ion binding^molecular_function;GO:0004497^monooxygenase activity^molecular_function;GO:0016705^oxidoreductase activity, acting on paired donors, with incorporation or reduction of molecular oxygen^molecular_function;GO:0016021^integral component of membrane^cellular_component	COG2124|KOG0157^secologanin synthase-like^Q	PF00067.21^Cytochrome P450
BnaA01G0291900ZS	-3.16178	9.90198e-12	Q8S403.1^RecName: Full=Phosphate transporter PHO1; AltName: Full=Protein PHO1; Short=AtPHO1^89.03%	--	GO:0000822^inositol hexakisphosphate binding^molecular_function;GO:0015114^phosphate ion transmembrane transporter activity^molecular_function;GO:0016036^cellular response to phosphate starvation^biological_process;GO:0048016^inositol phosphate-mediated signaling^biological_process;GO:0006817^phosphate ion transport^biological_process;GO:0006799^polyphosphate biosynthetic process^biological_proce…	COG5409|KOG1162^AT3G23430 (E 0.0) PHO1, ATPHO1 PHO1 (phosphate 1)^P	PF03124.13^EXS family
BnaA10G0214700ZS	3.69311	9.97326e-12	Q9LY84.1^RecName: Full=GDSL esterase/lipase At5g14450; AltName: Full=Extracellular lipase At5g14450; Flags: Precursor^91.0%	--	GO:0016788^hydrolase activity, acting on ester bonds^molecular_function;GO:0016042^lipid catabolic process^biological_process;GO:0005576^extracellular region^cellular_component;GO:0009505^plant-type cell wall^cellular_component;GO:0009506^plasmodesma^cellular_component	--	PF00657.21^GDSL-like Lipase/Acylhydrolase
BnaC09G0258500ZS	2.31613	1.00861e-11	Q9C7I7.1^RecName: Full=MLP-like protein 165^69.47%	--	GO:0006952^defense response^biological_process	--	PF00407.18^Pathogenesis-related protein Bet v I family
BnaC04G0028300ZS	6.16471	1.0133e-11	--	--	--	--	--
BnaA02G0173100ZS	-4.6521	1.02982e-11	Q9C9H1.1^RecName: Full=Zinc finger protein GIS3; AltName: Full=Protein GLABROUS INFLORESCENCE STEMS 3^80.74%	--	GO:0003700^DNA-binding transcription factor activity^molecular_function;GO:0046872^metal ion binding^molecular_function;GO:0043565^sequence-specific DNA binding^molecular_function;GO:0044212^transcription regulatory region DNA binding^molecular_function;GO:0009736^cytokinin-activated signaling pathway^biological_process;GO:0009740^gibberellic acid mediated signaling pathway^biological_process;GO:…	--	PF13912.5^C2H2-type zinc finger
BnaA06G0058100ZS	2.65855	1.05934e-11	F4I111.1^RecName: Full=Calcium uniporter protein 6, mitochondrial; Flags: Precursor^84.51%	--	GO:0005262^calcium channel activity^molecular_function;GO:0015292^uniporter activity^molecular_function;GO:0051560^mitochondrial calcium ion homeostasis^biological_process;GO:0016021^integral component of membrane^cellular_component;GO:0005743^mitochondrial inner membrane^cellular_component;GO:0005739^mitochondrion^cellular_component	KOG2966^Protein of unknown function, DUF607^S	PF04678.12^Mitochondrial calcium uniporter
BnaC01G0074600ZS	-4.06112	1.06771e-11	Q5Q0B3.2^RecName: Full=Flowering-promoting factor 1-like protein 1; AltName: Full=FPF1-like protein 1^91.13%	--	GO:0009909^regulation of flower development^biological_process;GO:0010228^vegetative to reproductive phase transition of meristem^biological_process	--	--
BnaA01G0411900ZS	-3.4431	1.06654e-11	Q9M8T3.2^RecName: Full=Putative gamma-glutamylcyclotransferase At3g02910^83.68%	K19761|GGACT|http://www.genome.jp/dbget-bin/www_bget?ko:K19761	GO:0061929^gamma-glutamylaminecyclotransferase activity^molecular_function;GO:0016746^transferase activity, transferring acyl groups^molecular_function;GO:0042219^cellular modified amino acid catabolic process^biological_process;GO:0080167^response to karrikin^biological_process	--	PF06094.11^Gamma-glutamyl cyclotransferase, AIG2-like
BnaA01G0347500ZS	-3.9966	1.08443e-11	--	--	--	--	PF10960.7^BhlA holin family
BnaA07G0304300ZS	6.07615	1.10305e-11	Q8LAD7.1^RecName: Full=Protein IDA; AltName: Full=Protein INFLORESCENCE DEFICIENT IN ABSCISSION; Flags: Precursor^79.49%	--	GO:0005102^signaling receptor binding^molecular_function;GO:0050829^defense response to Gram-negative bacterium^biological_process;GO:0010227^floral organ abscission^biological_process;GO:0010102^lateral root morphogenesis^biological_process;GO:0060866^leaf abscission^biological_process;GO:0045490^pectin catabolic process^biological_process;GO:0060305^regulation of cell diameter^biological_proces…	--	--
BnaA02G0256100ZS	10.2572	1.15822e-11	Q9ZQX7.1^RecName: Full=Protein LIFEGUARD 3; Short=AtLFG3^86.29%	K06890|K06890|http://www.genome.jp/dbget-bin/www_bget?ko:K06890	GO:0034620^cellular response to unfolded protein^biological_process;GO:0016021^integral component of membrane^cellular_component	COG0670|KOG2322^transmembrane BAX inhibitor^T	PF01027.19^Inhibitor of apoptosis-promoting Bax1
BnaC02G0277500ZS	-2.78166	1.18204e-11	Q8VY81.1^RecName: Full=Nudix hydrolase 21, chloroplastic; Short=AtNUDT21; Flags: Precursor^78.28%	K07766|E3.6.1.52|http://www.genome.jp/dbget-bin/www_bget?ko:K07766	GO:0016787^hydrolase activity^molecular_function;GO:0046872^metal ion binding^molecular_function;GO:0009507^chloroplast^cellular_component;GO:0005737^cytoplasm^cellular_component;GO:0005634^nucleus^cellular_component	COG0494|KOG2839^NUDIX domain^T	PF00293.27^NUDIX domain
BnaC09G0553400ZS	-7.08082	1.19414e-11	--	--	--	--	--
BnaA07G0117000ZS	4.47793	1.20951e-11	Q94AJ5.1^RecName: Full=Probable polygalacturonase At1g80170; Short=PG; AltName: Full=Pectinase At1g80170; Flags: Precursor^44.86%	--	GO:0004650^polygalacturonase activity^molecular_function;GO:0005975^carbohydrate metabolic process^biological_process;GO:0071555^cell wall organization^biological_process;GO:0005576^extracellular region^cellular_component;GO:0009505^plant-type cell wall^cellular_component	COG5434^polygalacturonase^M	PF00295.16^Glycosyl hydrolases family 28
BnaC04G0339800ZS	9.59543	1.21849e-11	Q9LF88.1^RecName: Full=Late embryogenesis abundant protein At3g53040; AltName: Full=LEA domain-containing protein At3g53040^73.96%	--	GO:0010227^floral organ abscission^biological_process;GO:0005829^cytosol^cellular_component	--	PF02987.15^Late embryogenesis abundant protein
BnaC08G0149100ZS	5.78592	1.25495e-11	--	--	--	--	--
BnaC07G0503300ZS	2.90482	1.31122e-11	--	--	--	--	PF04156.13^IncA protein
BnaA10G0135600ZS	2.55541	1.35341e-11	Q8H1Z0.1^RecName: Full=Very-long-chain aldehyde decarbonylase CER3; AltName: Full=Protein ECERIFERUM 3; AltName: Full=Protein FACELESS POLLEN 1; AltName: Full=Protein WAX2; AltName: Full=Protein YORE-YORE^88.43%	--	GO:1990465^aldehyde oxygenase (deformylating) activity^molecular_function;GO:0005506^iron ion binding^molecular_function;GO:0009924^octadecanal decarbonylase activity^molecular_function;GO:0000170^sphingosine hydroxylase activity^molecular_function;GO:0043447^alkane biosynthetic process^biological_process;GO:0042335^cuticle development^biological_process;GO:0006723^cuticle hydrocarbon biosyntheti…	--	PF12076.7^WAX2 C-terminal domain
BnaA10G0127300ZS	5.46168	1.36623e-11	--	--	--	--	PF09333.10^Autophagy-related protein C terminal domain
Bnascaffold1957G0000200ZS	9.68133	1.36417e-11	Q9FLH0.2^RecName: Full=Protein CROWDED NUCLEI 4; AltName: Full=Protein LITTLE NUCLEI 4^74.19%	--	GO:0006997^nucleus organization^biological_process;GO:0097298^regulation of nucleus size^biological_process;GO:0009507^chloroplast^cellular_component;GO:0010369^chromocenter^cellular_component;GO:0005737^cytoplasm^cellular_component;GO:0005652^nuclear lamina^cellular_component;GO:0031965^nuclear membrane^cellular_component;GO:0034399^nuclear periphery^cellular_component;GO:0005654^nucleoplasm^cel…	KOG2933^Papain family cysteine protease^S	PF00112.22^Papain family cysteine protease
BnaC05G0372300ZS	-5.76071	1.38459e-11	Q9LU36.1^RecName: Full=4-coumarate--CoA ligase 4; Short=4CL 4; AltName: Full=4-coumarate--CoA ligase isoform 5; Short=At4CL5; AltName: Full=4-coumaroyl-CoA synthase 4^78.9%	K01904|4CL|http://www.genome.jp/dbget-bin/www_bget?ko:K01904	GO:0016207^4-coumarate-CoA ligase activity^molecular_function;GO:0005524^ATP binding^molecular_function;GO:0009699^phenylpropanoid biosynthetic process^biological_process	COG0318|KOG1176^4-coumarate-coA ligase^I	PF00501.27^AMP-binding enzyme
BnaA09G0587900ZS	7.05287	1.40501e-11	O22190.1^RecName: Full=Indole-3-acetic acid-amido synthetase GH3.3; AltName: Full=Auxin-responsive GH3-like protein 3; Short=AtGH3-3^90.94%	K14487|GH3|http://www.genome.jp/dbget-bin/www_bget?ko:K14487	GO:0010279^indole-3-acetic acid amido synthetase activity^molecular_function;GO:0010252^auxin homeostasis^biological_process	--	PF03321.12^GH3 auxin-responsive promoter
BnaC01G0128800ZS	3.35475	1.416e-11	O81862.1^RecName: Full=Class V chitinase; Short=AtChiC; Flags: Precursor^83.46%	K01183|E3.2.1.14|http://www.genome.jp/dbget-bin/www_bget?ko:K01183	GO:0008061^chitin binding^molecular_function;GO:0004568^chitinase activity^molecular_function;GO:0008843^endochitinase activity^molecular_function;GO:0035885^exochitinase activity^molecular_function;GO:0006032^chitin catabolic process^biological_process;GO:0000272^polysaccharide catabolic process^biological_process;GO:0009737^response to abscisic acid^biological_process;GO:0009753^response to jas…	COG3325|KOG2806^Glycosyl hydrolase family^G	PF00704.27^Glycosyl hydrolases family 18
BnaA09G0649800ZS	-4.00109	1.42338e-11	O65378.1^RecName: Full=1-aminocyclopropane-1-carboxylate oxidase 3; Short=ACC oxidase 3; Short=AtACO3^90.97%	K05933|E1.14.17.4|http://www.genome.jp/dbget-bin/www_bget?ko:K05933	GO:0009815^1-aminocyclopropane-1-carboxylate oxidase activity^molecular_function;GO:0051213^dioxygenase activity^molecular_function;GO:0031418^L-ascorbic acid binding^molecular_function;GO:0046872^metal ion binding^molecular_function;GO:0071398^cellular response to fatty acid^biological_process;GO:0006952^defense response^biological_process;GO:0009693^ethylene biosynthetic process^biological_proc…	COG3491|KOG0143^1-aminocyclopropane-1-carboxylate oxidase^H	PF03171.19^2OG-Fe(II) oxygenase superfamily
BnaC08G0479500ZS	-1.9761	1.5111e-11	Q9SA25.1^RecName: Full=Wall-associated receptor kinase-like 8; Flags: Precursor^65.46%	--	GO:0005524^ATP binding^molecular_function;GO:0005509^calcium ion binding^molecular_function;GO:0030247^polysaccharide binding^molecular_function;GO:0004674^protein serine/threonine kinase activity^molecular_function;GO:0016021^integral component of membrane^cellular_component;GO:0005886^plasma membrane^cellular_component	COG0515^wall-associated receptor kinase-like^T	PF07714.16^Protein tyrosine kinase
BnaA03G0467100ZS	3.89445	1.5174e-11	Q9SUW0.1^RecName: Full=Probable trehalose-phosphate phosphatase G; Short=AtTPPG; AltName: Full=Trehalose 6-phosphate phosphatase; AltName: Full=Trehalose-phosphate phosphatase 6^88.92%	K01087|otsB|http://www.genome.jp/dbget-bin/www_bget?ko:K01087	GO:0004805^trehalose-phosphatase activity^molecular_function;GO:0005992^trehalose biosynthetic process^biological_process	COG1877^Trehalose-phosphatase^G	PF02358.15^Trehalose-phosphatase
BnaA06G0148400ZS	-8.95324	1.52993e-11	--	--	--	--	PF03107.15^C1 domain
new_gene1599	10.8343	1.56949e-11	Q9LR29.2^RecName: Full=Tryptophan aminotransferase-related protein 1^75.84%	K16903|TAA1|http://www.genome.jp/dbget-bin/www_bget?ko:K16903	GO:0016846^carbon-sulfur lyase activity^molecular_function;GO:0050362^L-tryptophan:2-oxoglutarate aminotransferase activity^molecular_function;GO:0080097^L-tryptophan:pyruvate aminotransferase activity^molecular_function;GO:0009851^auxin biosynthetic process^biological_process;GO:0048825^cotyledon development^biological_process;GO:0010588^cotyledon vascular tissue pattern formation^biological_pro…	--	PF04864.12^Allinase
BnaC03G0519200ZS	-2.62258	1.57541e-11	Q9LSK9.1^RecName: Full=Uncharacterized protein At5g65660^88.65%	--	GO:0016021^integral component of membrane^cellular_component;GO:0005886^plasma membrane^cellular_component	--	PF14991.5^Protein melan-A
BnaA05G0142600ZS	7.06897	1.62184e-11	Q93ZR6.1^RecName: Full=O-acyltransferase WSD1; AltName: Full=Diacylglycerol O-acyltransferase; Short=DGAT; AltName: Full=Long-chain-alcohol O-fatty-acyltransferase; AltName: Full=Wax synthase; Short=WS^80.17%	K15406|WSD1|http://www.genome.jp/dbget-bin/www_bget?ko:K15406	GO:0102966^arachidoyl-CoA:1-dodecanol O-acyltransferase activity^molecular_function;GO:0004144^diacylglycerol O-acyltransferase activity^molecular_function;GO:0047196^long-chain-alcohol O-fatty-acyltransferase activity^molecular_function;GO:0103095^wax ester synthase activity^molecular_function;GO:0019432^triglyceride biosynthetic process^biological_process;GO:0010025^wax biosynthetic process^bio…	--	PF06974.12^Protein of unknown function (DUF1298)
Bnascaffold0071G0000400ZS	2.94441	1.62457e-11	P52839.2^RecName: Full=Cytosolic sulfotransferase 12; Short=AtSOT12; AltName: Full=Sulfotransferase 1; Short=AtST1^83.7%	--	GO:0080118^brassinosteroid sulfotransferase activity^molecular_function;GO:1990135^flavonoid sulfotransferase activity^molecular_function;GO:0008146^sulfotransferase activity^molecular_function;GO:0016131^brassinosteroid metabolic process^biological_process;GO:0006952^defense response^biological_process;GO:0009751^response to salicylic acid^biological_process;GO:0009651^response to salt stress^bi…	COG2178|KOG1584|KOG3066^Translin-associated protein^J	PF00685.26^Sulfotransferase domain
BnaC08G0106300ZS	-10.3963	1.66385e-11	Q9SR37.1^RecName: Full=Beta-glucosidase 23; Short=AtBGLU23; AltName: Full=Protein PHOSPHATE STARVATION-RESPONSE 3.1; Flags: Precursor^88.36%	K01188|E3.2.1.21|http://www.genome.jp/dbget-bin/www_bget?ko:K01188	GO:0008422^beta-glucosidase activity^molecular_function;GO:0005507^copper ion binding^molecular_function;GO:0015928^fucosidase activity^molecular_function;GO:0002020^protease binding^molecular_function;GO:0042803^protein homodimerization activity^molecular_function;GO:0102483^scopolin beta-glucosidase activity^molecular_function;GO:0019137^thioglucosidase activity^molecular_function;GO:0005975^ca…	COG2723|KOG0626^beta-glucosidase copper ion binding fucosidase hydrolase, hydrolyzing O-glycosyl compounds^G	PF00232.17^Glycosyl hydrolase family 1
BnaC06G0379300ZS	4.33264	1.69095e-11	Q9ZNS6.1^RecName: Full=Hydrophobic protein RCI2B; AltName: Full=Low temperature and salt-responsive protein LTI6B^77.36%	--	GO:0009409^response to cold^biological_process;GO:0016021^integral component of membrane^cellular_component	COG0401|KOG1773^hydrophobic protein^S	PF01679.16^Proteolipid membrane potential modulator
BnaC01G0184700ZS	-8.91656	1.69142e-11	Q9SW25.1^RecName: Full=Bidirectional sugar transporter SWEET14; Short=AtSWEET14; AltName: Full=Protein SUGARS WILL EVENTUALLY BE EXPORTED TRANSPORTERS 14^85.14%	K15382|SLC50A, SWEET|http://www.genome.jp/dbget-bin/www_bget?ko:K15382	GO:1905201^gibberellin transmembrane transporter activity^molecular_function;GO:0008515^sucrose transmembrane transporter activity^molecular_function;GO:0051119^sugar transmembrane transporter activity^molecular_function;GO:0009901^anther dehiscence^biological_process;GO:1905200^gibberellic acid transmembrane transport^biological_process;GO:0080112^seed growth^biological_process;GO:0015770^sucros…	KOG1623^Nodulin MtN3 family protein^P	PF03083.15^Sugar efflux transporter for intercellular exchange
BnaC05G0089100ZS	4.47164	1.69677e-11	O04084.2^RecName: Full=Serine carboxypeptidase-like 31; Flags: Precursor^87.78%	K16297|SCPL-II|http://www.genome.jp/dbget-bin/www_bget?ko:K16297	GO:0004185^serine-type carboxypeptidase activity^molecular_function;GO:0051603^proteolysis involved in cellular protein catabolic process^biological_process;GO:0005576^extracellular region^cellular_component;GO:0005773^vacuole^cellular_component	COG2939|KOG1282^serine carboxypeptidase-like 31^O	PF00450.21^Serine carboxypeptidase
BnaA02G0207100ZS	-2.94401	1.72493e-11	Q8VY81.1^RecName: Full=Nudix hydrolase 21, chloroplastic; Short=AtNUDT21; Flags: Precursor^77.05%	K07766|E3.6.1.52|http://www.genome.jp/dbget-bin/www_bget?ko:K07766	GO:0016787^hydrolase activity^molecular_function;GO:0046872^metal ion binding^molecular_function;GO:0009507^chloroplast^cellular_component;GO:0005737^cytoplasm^cellular_component;GO:0005634^nucleus^cellular_component	COG0494|KOG2839^NUDIX domain^T	PF00293.27^NUDIX domain
new_gene242	-4.22547	1.73649e-11	Q9FS16.3^RecName: Full=Extensin-3; Short=AtExt3; Short=AtExt5; AltName: Full=Extensin-3/5; AltName: Full=Protein ROOT-SHOOT-HYPOCOTYL-DEFECTIVE; Flags: Precursor^94.74%	--	GO:0005199^structural constituent of cell wall^molecular_function;GO:0009664^plant-type cell wall organization^biological_process;GO:0005576^extracellular region^cellular_component;GO:0009530^primary cell wall^cellular_component	--	PF04554.12^Extensin-like region
BnaC02G0187000ZS	7.34451	1.74705e-11	Q9ZW95.1^RecName: Full=Cytokinin hydroxylase; AltName: Full=Cytochrome P450 35A2^36.5%	--	GO:0020037^heme binding^molecular_function;GO:0005506^iron ion binding^molecular_function;GO:0004497^monooxygenase activity^molecular_function;GO:0016705^oxidoreductase activity, acting on paired donors, with incorporation or reduction of molecular oxygen^molecular_function;GO:0033466^trans-zeatin biosynthetic process^biological_process;GO:0016021^integral component of membrane^cellular_component…	COG2124|KOG0157^electron carrier heme binding iron ion binding monooxygenase oxygen binding^Q	PF00067.21^Cytochrome P450
BnaC01G0135500ZS	1.90008	1.78234e-11	Q9C5Q8.1^RecName: Full=Small RNA 2'-O-methyltransferase; AltName: Full=Protein CORYMBOSA 2; AltName: Full=Protein HUA ENHANCER 1; AltName: Full=S-adenosylmethionine-dependent RNA methyltransferase HEN1^56.67%	--	GO:0046872^metal ion binding^molecular_function;GO:0008171^O-methyltransferase activity^molecular_function;GO:0003723^RNA binding^molecular_function;GO:0008173^RNA methyltransferase activity^molecular_function;GO:0010589^leaf proximal/distal pattern formation^biological_process;GO:0010305^leaf vascular tissue pattern formation^biological_process;GO:0035279^mRNA cleavage involved in gene silencing…	KOG1045^Double-stranded RNA binding motif^S	PF00035.25^Double-stranded RNA binding motif
BnaA02G0258700ZS	-3.66161	1.79437e-11	Q8GXK5.2^RecName: Full=Sugar transporter ERD6-like 14^70.89%	K08145|SLC2A8, GLUT8|http://www.genome.jp/dbget-bin/www_bget?ko:K08145	GO:0005351^carbohydrate:proton symporter activity^molecular_function;GO:0005887^integral component of plasma membrane^cellular_component	KOG0254^transporter^J	PF00083.23^Sugar (and other) transporter
BnaC03G0773600ZS	-6.90988	1.80617e-11	Q9M0D2.1^RecName: Full=Probable xyloglucan endotransglucosylase/hydrolase protein 18; Short=At-XTH18; Short=XTH-18; Flags: Precursor^90.12%	K08235|E2.4.1.207|http://www.genome.jp/dbget-bin/www_bget?ko:K08235	GO:0004553^hydrolase activity, hydrolyzing O-glycosyl compounds^molecular_function;GO:0016762^xyloglucan:xyloglucosyl transferase activity^molecular_function;GO:0042546^cell wall biogenesis^biological_process;GO:0071555^cell wall organization^biological_process;GO:0010411^xyloglucan metabolic process^biological_process;GO:0048046^apoplast^cellular_component;GO:0005618^cell wall^cellular_component…	COG2273^xyloglucan xyloglucosyl transferase^G	PF00722.20^Glycosyl hydrolases family 16
BnaA04G0204000ZS	6.08098	1.82693e-11	Q8VYA1.1^RecName: Full=Probable poly(ADP-ribose) glycohydrolase 2^78.64%	K07759|PARG|http://www.genome.jp/dbget-bin/www_bget?ko:K07759	GO:0004649^poly(ADP-ribose) glycohydrolase activity^molecular_function;GO:1990966^ATP generation from poly-ADP-D-ribose^biological_process;GO:0005975^carbohydrate metabolic process^biological_process;GO:0006974^cellular response to DNA damage stimulus^biological_process;GO:0050832^defense response to fungus^biological_process;GO:0009225^nucleotide-sugar metabolic process^biological_process;GO:000…	KOG2064^poly (ADP-ribose) glycohydrolase^T	PF05028.13^Poly (ADP-ribose) glycohydrolase (PARG)
BnaA05G0157100ZS	-10.3788	1.82819e-11	Q8W4H8.1^RecName: Full=Inactive GDSL esterase/lipase-like protein 23; AltName: Full=GDSL-like lipase 23; AltName: Full=Probable myrosinase-associated protein GLL23; Flags: Precursor^82.78%	--	GO:0016788^hydrolase activity, acting on ester bonds^molecular_function;GO:0005783^endoplasmic reticulum^cellular_component;GO:0016020^membrane^cellular_component;GO:0009506^plasmodesma^cellular_component;GO:0005774^vacuolar membrane^cellular_component;GO:0005773^vacuole^cellular_component	--	PF00657.21^GDSL-like Lipase/Acylhydrolase
BnaC04G0211100ZS	-4.77276	1.88235e-11	--	--	--	KOG4198^Zn-finger in Ran binding protein and others^S	PF00641.17^Zn-finger in Ran binding protein and others
BnaA01G0079400ZS	-3.2093	1.90869e-11	Q9M0F8.1^RecName: Full=NAC domain-containing protein 75; Short=ANAC075^92.42%	--	GO:0003700^DNA-binding transcription factor activity^molecular_function;GO:0043565^sequence-specific DNA binding^molecular_function;GO:0044212^transcription regulatory region DNA binding^molecular_function;GO:0071555^cell wall organization^biological_process;GO:0007275^multicellular organism development^biological_process;GO:0045893^positive regulation of transcription, DNA-templated^biological_p…	--	PF02365.14^No apical meristem (NAM) protein
BnaC02G0251800ZS	-3.69596	1.93226e-11	Q8GUJ2.1^RecName: Full=Plasmodesmata-located protein 5; Short=PD-located protein 5; AltName: Full=Cysteine-rich repeat protein HWI1; AltName: Full=Cysteine-rich repeat secretory protein 2; AltName: Full=Plasmodesmata localizing protein 5; AltName: Full=Protein HOPW1-1-INDUCED 1; Flags: Precursor^63.07%	--	GO:0042742^defense response to bacterium^biological_process;GO:0051707^response to other organism^biological_process;GO:0016032^viral process^biological_process;GO:0016021^integral component of membrane^cellular_component;GO:0005886^plasma membrane^cellular_component;GO:0009506^plasmodesma^cellular_component	--	PF01657.16^Salt stress response/antifungal
BnaA04G0194900ZS	8.96719	1.96844e-11	O22920.1^RecName: Full=Cation/H(+) symporter 13; AltName: Full=Protein CATION/H+ EXCHANGER 13; Short=AtCHX13^82.67%	--	GO:0015079^potassium ion transmembrane transporter activity^molecular_function;GO:0015299^solute:proton antiporter activity^molecular_function;GO:0015293^symporter activity^molecular_function;GO:0006885^regulation of pH^biological_process;GO:0012505^endomembrane system^cellular_component;GO:0016021^integral component of membrane^cellular_component;GO:0005886^plasma membrane^cellular_component	COG0475|KOG1650^Sodium/hydrogen exchanger family^P	PF00999.20^Sodium/hydrogen exchanger family
BnaC07G0423700ZS	5.93989	1.99372e-11	--	--	--	--	PF05212.11^Protein of unknown function (DUF707)
BnaA06G0313100ZS	-2.529	2.06761e-11	Q9SI15.1^RecName: Full=bZIP transcription factor 2; Short=AtbZIP2; AltName: Full=G-box-binding factor 5; AltName: Full=Protein FLORAL TRANSITION AT THE MERISTEM 3^79.69%	--	GO:0003700^DNA-binding transcription factor activity^molecular_function;GO:0046982^protein heterodimerization activity^molecular_function;GO:0043565^sequence-specific DNA binding^molecular_function;GO:0044212^transcription regulatory region DNA binding^molecular_function;GO:0045893^positive regulation of transcription, DNA-templated^biological_process;GO:0005634^nucleus^cellular_component	--	PF00170.20^bZIP transcription factor
BnaC08G0128300ZS	-9.89267	2.08092e-11	Q9LEA7.2^RecName: Full=Germin-like protein subfamily 1 member 8; Flags: Precursor^90.0%	--	GO:0030145^manganese ion binding^molecular_function;GO:0045735^nutrient reservoir activity^molecular_function;GO:0009651^response to salt stress^biological_process;GO:0048046^apoplast^cellular_component;GO:0005618^cell wall^cellular_component;GO:0005576^extracellular region^cellular_component;GO:0000325^plant-type vacuole^cellular_component;GO:0005886^plasma membrane^cellular_component	--	PF00190.21^Cupin
BnaC05G0179900ZS	-4.21534	2.08072e-11	--	--	--	--	PF03107.15^C1 domain
BnaC09G0099900ZS	6.81282	2.08211e-11	--	--	--	--	PF10814.7^Cell wall synthesis protein CwsA
BnaC05G0538400ZS	-9.47537	2.12436e-11	Q8VZT3.1^RecName: Full=Sugar transporter ERD6-like 12; AltName: Full=Sugar transporter-like protein 5^71.71%	--	GO:0005351^carbohydrate:proton symporter activity^molecular_function;GO:0005887^integral component of plasma membrane^cellular_component	KOG0254^transporter^J	PF00083.23^Sugar (and other) transporter
BnaC01G0022800ZS	4.64814	2.16546e-11	Q1PE15.1^RecName: Full=Calcium uniporter protein 1, mitochondrial; Flags: Precursor^71.59%	--	GO:0005262^calcium channel activity^molecular_function;GO:0015292^uniporter activity^molecular_function;GO:0051560^mitochondrial calcium ion homeostasis^biological_process;GO:0016021^integral component of membrane^cellular_component;GO:0005743^mitochondrial inner membrane^cellular_component;GO:0005739^mitochondrion^cellular_component	KOG2966^Protein of unknown function, DUF607^S	PF04678.12^Mitochondrial calcium uniporter
BnaC03G0236900ZS	5.61218	2.17775e-11	--	--	--	--	PF09248.9^Domain of unknown function (DUF1965)
BnaC07G0062800ZS	-10.2978	2.18177e-11	Q43872.1^RecName: Full=Peroxidase 64; Short=Atperox P64; AltName: Full=ATP17a; AltName: Full=PRXR4; Flags: Precursor^85.49%	K00430|E1.11.1.7|http://www.genome.jp/dbget-bin/www_bget?ko:K00430	GO:0020037^heme binding^molecular_function;GO:0046872^metal ion binding^molecular_function;GO:0004601^peroxidase activity^molecular_function;GO:0042744^hydrogen peroxide catabolic process^biological_process;GO:0006979^response to oxidative stress^biological_process;GO:0005576^extracellular region^cellular_component;GO:0009505^plant-type cell wall^cellular_component;GO:0009506^plasmodesma^cellular…	--	PF00141.22^Peroxidase
new_gene745	6.82512	2.24316e-11	Q9ZQ96.1^RecName: Full=UDP-glycosyltransferase 73C3^83.8%	K13496|UGT73C|http://www.genome.jp/dbget-bin/www_bget?ko:K13496	GO:0080043^quercetin 3-O-glucosyltransferase activity^molecular_function;GO:0080044^quercetin 7-O-glucosyltransferase activity^molecular_function;GO:0008194^UDP-glycosyltransferase activity^molecular_function;GO:0043231^intracellular membrane-bounded organelle^cellular_component	COG1819|KOG1192^UDP-glucoronosyl and UDP-glucosyl transferase^CG	PF00201.17^UDP-glucoronosyl and UDP-glucosyl transferase
BnaC08G0320400ZS	5.00621	2.3122e-11	Q9SV13.1^RecName: Full=Sulfate transporter 3.1; AltName: Full=AST12; AltName: Full=AtST1^91.34%	K17471|SULTR3|http://www.genome.jp/dbget-bin/www_bget?ko:K17471	GO:0015301^anion:anion antiporter activity^molecular_function;GO:0008271^secondary active sulfate transmembrane transporter activity^molecular_function;GO:0015116^sulfate transmembrane transporter activity^molecular_function;GO:0015293^symporter activity^molecular_function;GO:0008272^sulfate transport^biological_process;GO:0009507^chloroplast^cellular_component;GO:0005887^integral component of pl…	COG0659|KOG0236^sulfate transporter^P	PF00916.19^Sulfate permease family
BnaC03G0350800ZS	-9.83694	2.32806e-11	Q9SS67.1^RecName: Full=Peroxidase 28; Short=Atperox P28; AltName: Full=ATP39; Flags: Precursor^80.19%	K00430|E1.11.1.7|http://www.genome.jp/dbget-bin/www_bget?ko:K00430	GO:0020037^heme binding^molecular_function;GO:0046872^metal ion binding^molecular_function;GO:0004601^peroxidase activity^molecular_function;GO:0071456^cellular response to hypoxia^biological_process;GO:0042744^hydrogen peroxide catabolic process^biological_process;GO:0006979^response to oxidative stress^biological_process;GO:0005576^extracellular region^cellular_component;GO:0009505^plant-type c…	--	PF00141.22^Peroxidase
BnaA05G0442000ZS	2.69692	2.4406e-11	Q6R032.1^RecName: Full=Transcription factor MYB3R-5; AltName: Full=Myb-related protein 3R-5^85.86%	K09422|MYBP|http://www.genome.jp/dbget-bin/www_bget?ko:K09422	GO:0003700^DNA-binding transcription factor activity^molecular_function;GO:0043565^sequence-specific DNA binding^molecular_function;GO:0008285^negative regulation of cell population proliferation^biological_process;GO:0045892^negative regulation of transcription, DNA-templated^biological_process;GO:0009723^response to ethylene^biological_process;GO:0009751^response to salicylic acid^biological_pr…	COG5147|KOG0048^Transcription factor^K	PF00249.30^Myb-like DNA-binding domain
BnaA09G0242100ZS	-9.27838	2.49437e-11	Q9S7I2.1^RecName: Full=Putative lipid-binding protein AIR1; AltName: Full=Auxin-induced in root cultures protein 1; Flags: Precursor^58.14%	--	GO:0010102^lateral root morphogenesis^biological_process;GO:0009733^response to auxin^biological_process;GO:0005576^extracellular region^cellular_component	--	PF14547.5^Hydrophobic seed protein
BnaC03G0042900ZS	-7.28224	2.52027e-11	--	--	--	--	--
BnaA01G0208500ZS	5.05984	2.65188e-11	P93031.3^RecName: Full=GDP-mannose 4,6 dehydratase 2; AltName: Full=GDP-D-mannose dehydratase 2; Short=GMD 2^89.81%	K01711|gmd, GMDS|http://www.genome.jp/dbget-bin/www_bget?ko:K01711	GO:0008446^GDP-mannose 4,6-dehydratase activity^molecular_function;GO:0005525^GTP binding^molecular_function;GO:0042351^'de novo' GDP-L-fucose biosynthetic process^biological_process;GO:0019673^GDP-mannose metabolic process^biological_process;GO:0009826^unidimensional cell growth^biological_process;GO:0005737^cytoplasm^cellular_component;GO:0005829^cytosol^cellular_component	COG1089|KOG1372^gdp-mannose^G	PF16363.4^GDP-mannose 4,6 dehydratase
BnaC02G0274100ZS	-9.13097	2.72744e-11	Q8RXD5.1^RecName: Full=Kunitz trypsin inhibitor 1; Short=AtKTI1; AltName: Full=Trypsin protease inhibitor; Flags: Precursor^54.5%	--	GO:0004866^endopeptidase inhibitor activity^molecular_function;GO:0042742^defense response to bacterium^biological_process;GO:0012501^programmed cell death^biological_process;GO:0042542^response to hydrogen peroxide^biological_process;GO:0009625^response to insect^biological_process;GO:0002237^response to molecule of bacterial origin^biological_process;GO:0002238^response to molecule of fungal or…	--	PF00197.17^Trypsin and protease inhibitor
BnaC02G0335800ZS	-2.45962	2.78367e-11	Q9M156.1^RecName: Full=UDP-glycosyltransferase 72B1; AltName: Full=Arbutin synthase; AltName: Full=Probable hydroquinone glucosyltransferase^83.44%	K08237|E2.4.1.218|http://www.genome.jp/dbget-bin/www_bget?ko:K08237	GO:0050505^hydroquinone glucosyltransferase activity^molecular_function;GO:0080043^quercetin 3-O-glucosyltransferase activity^molecular_function;GO:0080044^quercetin 7-O-glucosyltransferase activity^molecular_function;GO:0035251^UDP-glucosyltransferase activity^molecular_function;GO:0008194^UDP-glycosyltransferase activity^molecular_function;GO:0009809^lignin biosynthetic process^biological_proce…	COG1819|KOG1192^UDP-glucoronosyl and UDP-glucosyl transferase^CG	PF00201.17^UDP-glucoronosyl and UDP-glucosyl transferase
BnaC06G0263100ZS	6.33285	2.79687e-11	--	--	--	--	--
BnaC02G0439200ZS	3.31156	2.81118e-11	P42813.1^RecName: Full=Ribonuclease 1; Flags: Precursor^87.83%	K01166|E3.1.27.1|http://www.genome.jp/dbget-bin/www_bget?ko:K01166	GO:0004521^endoribonuclease activity^molecular_function;GO:0016829^lyase activity^molecular_function;GO:0004540^ribonuclease activity^molecular_function;GO:0033897^ribonuclease T2 activity^molecular_function;GO:0003723^RNA binding^molecular_function;GO:0009718^anthocyanin-containing compound biosynthetic process^biological_process;GO:0016036^cellular response to phosphate starvation^biological_pr…	KOG1642^Ribonuclease T2 family^A	PF00445.17^Ribonuclease T2 family
BnaA09G0708300ZS	-4.13231	2.85576e-11	F4I2H7.1^RecName: Full=Protein TPX2; Short=AtTPX2; AltName: Full=Targeting protein for XKLP2^75.66%	K16812|TPX2|http://www.genome.jp/dbget-bin/www_bget?ko:K16812	GO:0008017^microtubule binding^molecular_function;GO:0032147^activation of protein kinase activity^biological_process;GO:0051301^cell division^biological_process;GO:0000278^mitotic cell cycle^biological_process;GO:0090307^mitotic spindle assembly^biological_process;GO:0060236^regulation of mitotic spindle organization^biological_process;GO:0051225^spindle assembly^biological_process;GO:0009941^ch…	--	PF12214.7^Cell cycle regulated microtubule associated protein
BnaC09G0197600ZS	6.70227	2.90094e-11	P0DMS1.1^RecName: Full=Protein NETWORKED 2A^82.29%	--	GO:0051015^actin filament binding^molecular_function;GO:0005886^plasma membrane^cellular_component	--	PF07765.11^KIP1-like protein
new_gene1736	2.85777	3.01896e-11	Q9SRT9.1^RecName: Full=UDP-arabinopyranose mutase 1; AltName: Full=Reversibly glycosylated polypeptide 1; Short=AtRGP1; AltName: Full=UDP-L-arabinose mutase 1^97.48%	K13379|RGP, UTM|http://www.genome.jp/dbget-bin/www_bget?ko:K13379	GO:0016760^cellulose synthase (UDP-forming) activity^molecular_function;GO:0016866^intramolecular transferase activity^molecular_function;GO:0003735^structural constituent of ribosome^molecular_function;GO:0052691^UDP-arabinopyranose mutase activity^molecular_function;GO:0071555^cell wall organization^biological_process;GO:0009832^plant-type cell wall biogenesis^biological_process;GO:0071669^plan…	--	PF03214.12^Reversibly glycosylated polypeptide
BnaC04G0397300ZS	9.10383	3.03846e-11	--	--	--	--	PF11432.7^Protein of unknown function (DUF3197)
BnaA09G0391300ZS	-2.74113	3.05575e-11	Q9LQL2.2^RecName: Full=Protein NRT1/ PTR FAMILY 7.3; Short=AtNPF7.3; AltName: Full=Nitrate transporter 1.5^90.54%	K14638|SLC15A3_4, PHT|http://www.genome.jp/dbget-bin/www_bget?ko:K14638	GO:0015112^nitrate transmembrane transporter activity^molecular_function;GO:0015386^potassium:proton antiporter activity^molecular_function;GO:0015293^symporter activity^molecular_function;GO:0010150^leaf senescence^biological_process;GO:0015706^nitrate transport^biological_process;GO:0055075^potassium ion homeostasis^biological_process;GO:1902600^proton transmembrane transport^biological_process…	COG3104|KOG1237^Nitrate transporter^P	PF00854.20^POT family
BnaC06G0015400ZS	5.17966	3.10396e-11	--	--	--	--	--
new_gene639	-9.19579	3.11785e-11	O23044.1^RecName: Full=Peroxidase 3; Short=Atperox P3; AltName: Full=ATPRC; AltName: Full=RCI3A; AltName: Full=Rare cold-inducible protein; Flags: Precursor^93.87%	K00430|E1.11.1.7|http://www.genome.jp/dbget-bin/www_bget?ko:K00430	GO:0020037^heme binding^molecular_function;GO:0046872^metal ion binding^molecular_function;GO:0004601^peroxidase activity^molecular_function;GO:0042744^hydrogen peroxide catabolic process^biological_process;GO:0042538^hyperosmotic salinity response^biological_process;GO:0009409^response to cold^biological_process;GO:0009269^response to desiccation^biological_process;GO:0006979^response to oxidati…	--	PF00141.22^Peroxidase
BnaA09G0710100ZS	-8.8681	3.13107e-11	P16476.1^RecName: Full=Embryonic pepsinogen; Flags: Precursor^35.29%	K01379|CTSD|http://www.genome.jp/dbget-bin/www_bget?ko:K01379	GO:0004190^aspartic-type endopeptidase activity^molecular_function;GO:0007586^digestion^biological_process;GO:0030163^protein catabolic process^biological_process;GO:0006508^proteolysis^biological_process	KOG1339^Eukaryotic aspartyl protease^O	PF00026.22^Eukaryotic aspartyl protease
BnaC01G0349600ZS	-9.19919	3.31858e-11	Q7Y225.1^RecName: Full=Dirigent protein 16; Short=AtDIR16; Flags: Precursor^95.49%	--	GO:0048046^apoplast^cellular_component	--	PF03018.13^Dirigent-like protein
BnaA08G0100700ZS	-2.76564	3.35308e-11	F4JMI7.1^RecName: Full=WAT1-related protein At4g16620^83.14%	--	GO:0022857^transmembrane transporter activity^molecular_function;GO:0016021^integral component of membrane^cellular_component;GO:0005886^plasma membrane^cellular_component	--	PF00892.19^EamA-like transporter family
BnaA03G0199500ZS	3.95268	3.44255e-11	Q9SHB5.1^RecName: Full=WRKY transcription factor 55; AltName: Full=WRKY DNA-binding protein 55^69.72%	--	GO:0003700^DNA-binding transcription factor activity^molecular_function;GO:0043565^sequence-specific DNA binding^molecular_function;GO:0005634^nucleus^cellular_component	--	PF03106.14^WRKY DNA -binding domain
BnaA04G0299700ZS	6.24823	3.47678e-11	O82245.1^RecName: Full=Translocator protein homolog; Short=AtTSPO^87.31%	K05770|TSPO, BZRP|http://www.genome.jp/dbget-bin/www_bget?ko:K05770	GO:0020037^heme binding^molecular_function;GO:0006778^porphyrin-containing compound metabolic process^biological_process;GO:0009737^response to abscisic acid^biological_process;GO:0006970^response to osmotic stress^biological_process;GO:0009651^response to salt stress^biological_process;GO:0031969^chloroplast membrane^cellular_component;GO:0005783^endoplasmic reticulum^cellular_component;GO:00057…	--	PF03073.14^TspO/MBR family
BnaA07G0114800ZS	-10.362	3.48285e-11	Q93VR4.1^RecName: Full=MLP-like protein 423^90.26%	--	GO:0006952^defense response^biological_process;GO:0016020^membrane^cellular_component	--	PF00407.18^Pathogenesis-related protein Bet v I family
BnaA06G0087000ZS	3.31441	3.50528e-11	--	--	--	--	PF06880.10^Protein of unknown function (DUF1262)
BnaA04G0069100ZS	10.0297	3.5815e-11	Q9LF88.1^RecName: Full=Late embryogenesis abundant protein At3g53040; AltName: Full=LEA domain-containing protein At3g53040^74.49%	--	GO:0010227^floral organ abscission^biological_process;GO:0005829^cytosol^cellular_component	--	PF02987.15^Late embryogenesis abundant protein
BnaA07G0307900ZS	9.74988	3.63174e-11	Q9LQ98.1^RecName: Full=Ninja-family protein AFP1; AltName: Full=ABI five-binding protein 1; Short=ABI5-binding protein 1^71.35%	--	GO:0009738^abscisic acid-activated signaling pathway^biological_process;GO:0045892^negative regulation of transcription, DNA-templated^biological_process;GO:0005634^nucleus^cellular_component	--	PF16136.4^Putative nuclear localisation signal
BnaA09G0186100ZS	5.39484	3.68654e-11	--	--	--	--	PF03350.15^Uncharacterized protein family, UPF0114
BnaA10G0250700ZS	3.28573	3.72012e-11	Q9FYS5.1^RecName: Full=HMG-Y-related protein A; Short=ZmHMGA; AltName: Full=High mobility group A protein^44.16%	--	GO:0003690^double-stranded DNA binding^molecular_function;GO:0031492^nucleosomal DNA binding^molecular_function;GO:0043565^sequence-specific DNA binding^molecular_function;GO:0030261^chromosome condensation^biological_process;GO:0031936^negative regulation of chromatin silencing^biological_process;GO:0045910^negative regulation of DNA recombination^biological_process;GO:0006334^nucleosome assembl…	--	PF00538.18^linker histone H1 and H5 family
BnaA02G0010400ZS	2.79817	3.777e-11	--	--	--	--	PF07106.12^Tat binding protein 1(TBP-1)-interacting protein (TBPIP)
BnaC08G0214700ZS	-9.03846	3.81981e-11	P14009.1^RecName: Full=14 kDa proline-rich protein DC2.15; Flags: Precursor^58.09%	--	GO:0016021^integral component of membrane^cellular_component	--	PF14547.5^Hydrophobic seed protein
BnaA04G0006400ZS	-2.84491	3.84932e-11	Q9M1P7.1^RecName: Full=Probable boron transporter 2^95.31%	--	GO:0015301^anion:anion antiporter activity^molecular_function;GO:0080139^borate efflux transmembrane transporter activity^molecular_function;GO:0005452^inorganic anion exchanger activity^molecular_function;GO:0046713^borate transport^biological_process;GO:0051453^regulation of intracellular pH^biological_process;GO:0048364^root development^biological_process;GO:0005887^integral component of plasm…	KOG1172^HCO3- transporter family^P	PF00955.20^HCO3- transporter family
BnaC08G0293000ZS	-6.27271	3.98705e-11	Q84K70.1^RecName: Full=Heavy metal-associated isoprenylated plant protein 31; Short=AtHIP31; Flags: Precursor^97.1%	--	GO:0046872^metal ion binding^molecular_function;GO:0030001^metal ion transport^biological_process	COG2608|KOG1603^Heavy-metal-associated domain^P	PF00403.25^Heavy-metal-associated domain
BnaA03G0036300ZS	-9.38949	4.01104e-11	--	--	--	--	--
BnaC01G0205000ZS	9.8564	4.01258e-11	Q9SUA4.1^RecName: Full=Oligopeptide transporter 5; Short=AtOPT5^88.11%	--	GO:0035673^oligopeptide transmembrane transporter activity^molecular_function;GO:0015031^protein transport^biological_process;GO:0005887^integral component of plasma membrane^cellular_component;GO:0016020^membrane^cellular_component	KOG2262^OPT oligopeptide transporter protein^P	PF03169.14^OPT oligopeptide transporter protein
BnaC01G0201100ZS	2.27413	4.06284e-11	O23247.1^RecName: Full=Arginine--tRNA ligase, chloroplastic/mitochondrial; AltName: Full=Arginyl-tRNA synthetase; Short=ArgRS; AltName: Full=Protein EMBRYO DEFECTIVE 1027; Flags: Precursor^88.23%	K01887|RARS, argS|http://www.genome.jp/dbget-bin/www_bget?ko:K01887	GO:0004814^arginine-tRNA ligase activity^molecular_function;GO:0005524^ATP binding^molecular_function;GO:0006420^arginyl-tRNA aminoacylation^biological_process;GO:0009793^embryo development ending in seed dormancy^biological_process;GO:0009507^chloroplast^cellular_component;GO:0009570^chloroplast stroma^cellular_component;GO:0005739^mitochondrion^cellular_component	COG0018|KOG4426^embryo defective 1027^J	PF00750.18^tRNA synthetases class I (R)
BnaC05G0254700ZS	8.91589	4.11924e-11	Q9C7N3.1^RecName: Full=Oil body-associated protein 2C^87.34%	--	--	--	PF06884.10^Protein of unknown function (DUF1264)
new_gene488	3.07609	4.16874e-11	--	K19476|IST1|http://www.genome.jp/dbget-bin/www_bget?ko:K19476	--	KOG2027^Regulator of Vps4 activity in the MVB pathway^Z	PF03398.13^Regulator of Vps4 activity in the MVB pathway
new_gene115	7.01702	4.21182e-11	--	K07466|RFA1, RPA1, rpa|http://www.genome.jp/dbget-bin/www_bget?ko:K07466	--	COG1599|KOG0851^Inherit from KOG: DNA helicase^L	PF02721.13^Domain of unknown function DUF223
BnaA10G0111600ZS	2.62879	4.25929e-11	Q9FIA1.1^RecName: Full=GDSL esterase/lipase At5g55050; AltName: Full=Extracellular lipase At5g55050; Flags: Precursor^83.82%	--	GO:0016298^lipase activity^molecular_function;GO:0016042^lipid catabolic process^biological_process;GO:0005576^extracellular region^cellular_component	COG3240^GDSL-motif lipase hydrolase family protein^I	PF00657.21^GDSL-like Lipase/Acylhydrolase
BnaC07G0309100ZS	2.04692	4.41252e-11	--	--	--	--	--
BnaA09G0699000ZS	6.69332	4.58737e-11	Q9LNW3.1^RecName: Full=Protein phosphatase 2C 3; Short=AtPP2C03; AltName: Full=Protein AKT1-INTERACTING 1; AltName: Full=Protein phosphatase 2C AIP1; Short=PP2C AIP1^66.25%	K14497|PP2C|http://www.genome.jp/dbget-bin/www_bget?ko:K14497	GO:0004724^magnesium-dependent protein serine/threonine phosphatase activity^molecular_function;GO:0046872^metal ion binding^molecular_function;GO:0005267^potassium channel activity^molecular_function;GO:0004722^protein serine/threonine phosphatase activity^molecular_function;GO:0009788^negative regulation of abscisic acid-activated signaling pathway^biological_process;GO:1902039^negative regulat…	COG0631|KOG0698^PP2C_SIG^P	--
BnaA04G0132200ZS	-9.63993	4.82403e-11	O67409.1^RecName: Full=Tryptophan synthase beta chain 2^60.05%	K06001|trpB|http://www.genome.jp/dbget-bin/www_bget?ko:K06001	GO:0052684^L-serine hydro-lyase (adding indole, L-tryptophan-forming) activity^molecular_function;GO:0030170^pyridoxal phosphate binding^molecular_function;GO:0004834^tryptophan synthase activity^molecular_function;GO:0000162^tryptophan biosynthetic process^biological_process	COG1350^tryptophan synthase, beta chain^E	PF00291.24^Pyridoxal-phosphate dependent enzyme
BnaC07G0053000ZS	-9.08649	5.01383e-11	Q8RUD6.1^RecName: Full=Protein HIGH ARSENIC CONTENT 1, mitochondrial; Short=AtHAC1; AltName: Full=Arsenate reductase; AltName: Full=Arsenate tolerance QTL1; Short=AtATQ1; AltName: Full=Rhodanese-like domain-containing protein 19; AltName: Full=Sulfurtransferase 19; Short=AtStr19; Flags: Precursor^81.06%	--	GO:0008794^arsenate reductase (glutaredoxin) activity^molecular_function;GO:0030611^arsenate reductase activity^molecular_function;GO:0071722^detoxification of arsenic-containing substance^biological_process;GO:0005739^mitochondrion^cellular_component	COG0607|KOG1530^Rhodanese-like domain^P	PF00581.19^Rhodanese-like domain
BnaA09G0500200ZS	-3.52032	5.05239e-11	--	--	--	--	--
BnaC08G0345700ZS	7.0498	5.19135e-11	--	--	--	--	PF05440.11^Tetrahydromethanopterin S-methyltransferase subunit B
BnaC09G0610000ZS	-3.19884	5.20981e-11	--	--	--	KOG2344^exocyst complex^S	--
BnaA09G0491600ZS	2.23203	5.22901e-11	P93026.2^RecName: Full=Vacuolar-sorting receptor 1; Short=AtVSR1; AltName: Full=BP80-like protein b; Short=AtBP80b; AltName: Full=Epidermal growth factor receptor-like protein 1; Short=AtELP; Short=AtELP1; AltName: Full=Spot 3 protein; Flags: Precursor^93.57%	--	GO:0009940^amino-terminal vacuolar sorting propeptide binding^molecular_function;GO:0005509^calcium ion binding^molecular_function;GO:0061630^ubiquitin protein ligase activity^molecular_function;GO:0006896^Golgi to vacuole transport^biological_process;GO:0006623^protein targeting to vacuole^biological_process;GO:0006511^ubiquitin-dependent protein catabolic process^biological_process;GO:0007034^v…	--	PF02225.21^PA domain
new_gene657	5.04487	5.2309e-11	--	--	--	--	--
BnaA09G0044900ZS	3.59791	5.25633e-11	Q94F39.1^RecName: Full=Ninja-family protein AFP3; AltName: Full=ABI five-binding protein 3; Short=ABI5-binding protein 3^64.71%	--	GO:0045892^negative regulation of transcription, DNA-templated^biological_process;GO:0007165^signal transduction^biological_process;GO:0005634^nucleus^cellular_component	--	PF07897.10^Ethylene-responsive binding factor-associated repression
BnaA05G0403400ZS	-5.17191	5.28671e-11	Q84VW9.2^RecName: Full=Phosphoenolpyruvate carboxylase 3; Short=AtPPC3; Short=PEPC 3; Short=PEPCase 3^96.49%	K01595|ppc|http://www.genome.jp/dbget-bin/www_bget?ko:K01595	GO:0008964^phosphoenolpyruvate carboxylase activity^molecular_function;GO:0015977^carbon fixation^biological_process;GO:0048366^leaf development^biological_process;GO:0015979^photosynthesis^biological_process;GO:0006099^tricarboxylic acid cycle^biological_process;GO:0048046^apoplast^cellular_component;GO:0009507^chloroplast^cellular_component;GO:0005829^cytosol^cellular_component	COG2352^phosphoenolpyruvate carboxylase^C	PF00311.16^Phosphoenolpyruvate carboxylase
BnaA02G0043300ZS	5.59046	5.31407e-11	Q8S8S7.1^RecName: Full=U-box domain-containing protein 34; AltName: Full=Plant U-box protein 34; Includes: RecName: Full=E3 ubiquitin ligase; AltName: Full=RING-type E3 ubiquitin transferase; Includes: RecName: Full=Serine/threonine-protein kinase^51.49%	--	GO:0005524^ATP binding^molecular_function;GO:0004674^protein serine/threonine kinase activity^molecular_function;GO:0004842^ubiquitin-protein transferase activity^molecular_function	COG0515|KOG1187^receptor-like protein kinase^T	PF00069.24^Protein kinase domain
BnaA07G0162400ZS	1.85654	5.3869e-11	Q9SCV4.2^RecName: Full=Beta-galactosidase 8; Short=Lactase 8; AltName: Full=Protein AR782; Flags: Precursor^87.09%	--	GO:0004565^beta-galactosidase activity^molecular_function;GO:0030246^carbohydrate binding^molecular_function;GO:0005975^carbohydrate metabolic process^biological_process;GO:0048046^apoplast^cellular_component;GO:0005618^cell wall^cellular_component;GO:0005773^vacuole^cellular_component	COG1874|KOG0496^beta-galactosidase 8^G	PF01301.18^Glycosyl hydrolases family 35
BnaC08G0485900ZS	3.67985	5.44424e-11	Q8L731.1^RecName: Full=Protein DETOXIFICATION 12; Short=AtDTX12; AltName: Full=Multidrug and toxic compound extrusion protein 12; Short=MATE protein 12^82.29%	K03327|TC.MATE, SLC47A, norM, mdtK, dinF|http://www.genome.jp/dbget-bin/www_bget?ko:K03327	GO:0015297^antiporter activity^molecular_function;GO:0015238^xenobiotic transmembrane transporter activity^molecular_function;GO:0006855^drug transmembrane transport^biological_process;GO:0009507^chloroplast^cellular_component;GO:0016021^integral component of membrane^cellular_component	COG0534|KOG1347^Mate efflux family protein^V	PF01554.17^MatE
BnaC07G0302800ZS	-3.13144	5.58378e-11	Q9LI89.1^RecName: Full=F-box/kelch-repeat protein At3g27150^72.64%	--	GO:0005829^cytosol^cellular_component;GO:0005634^nucleus^cellular_component	KOG1072^Kelch repeat-containing F-box family protein^S	PF01344.24^Kelch motif
BnaC04G0551200ZS	14.4738	5.61956e-11	Q9SKP0.1^RecName: Full=Late embryogenesis abundant protein ECP63; AltName: Full=Embryonic cell protein 63; Short=AtECP63; AltName: Full=LEA domain-containing protein ECP63^80.22%	--	GO:0005829^cytosol^cellular_component	--	PF02987.15^Late embryogenesis abundant protein
BnaC03G0334000ZS	8.92481	5.88722e-11	Q9M157.1^RecName: Full=MYB-like transcription factor ETC3; AltName: Full=Protein CAPRICE-like MYB3; AltName: Full=Protein ENHANCER OF TRY AND CPC 3^86.49%	K09422|MYBP|http://www.genome.jp/dbget-bin/www_bget?ko:K09422	GO:0003700^DNA-binding transcription factor activity^molecular_function;GO:0043565^sequence-specific DNA binding^molecular_function;GO:0044212^transcription regulatory region DNA binding^molecular_function;GO:0030154^cell differentiation^biological_process;GO:0009737^response to abscisic acid^biological_process;GO:0009753^response to jasmonic acid^biological_process;GO:0009751^response to salicyl…	--	PF00249.30^Myb-like DNA-binding domain
BnaA02G0146100ZS	11.0246	6.28154e-11	Q04980.2^RecName: Full=Low-temperature-induced 65 kDa protein; AltName: Full=Desiccation-responsive protein 29B^60.25%	--	GO:0009738^abscisic acid-activated signaling pathway^biological_process;GO:0010150^leaf senescence^biological_process;GO:0009737^response to abscisic acid^biological_process;GO:0009409^response to cold^biological_process;GO:0009651^response to salt stress^biological_process;GO:0009414^response to water deprivation^biological_process	--	PF07918.10^CAP160 repeat
BnaA09G0155600ZS	5.21453	6.43122e-11	Q39176.1^RecName: Full=Lipid transfer protein EARLI 1; AltName: Full=Protein EARLY ARABIDOPSIS ALUMINUM INDUCED 1; Short=pEARLI1; Flags: Precursor^75.9%	--	GO:0050832^defense response to fungus^biological_process;GO:0009682^induced systemic resistance^biological_process;GO:0009737^response to abscisic acid^biological_process;GO:0009409^response to cold^biological_process;GO:0009651^response to salt stress^biological_process;GO:0009707^chloroplast outer membrane^cellular_component;GO:0005783^endoplasmic reticulum^cellular_component;GO:0005576^extrace…	--	PF14547.5^Hydrophobic seed protein
BnaC05G0403300ZS	-9.81118	6.48782e-11	--	--	--	--	PF03080.14^Neprosin
BnaC05G0491300ZS	8.07329	6.5343e-11	Q9SRL5.1^RecName: Full=Ferritin-2, chloroplastic; Flags: Precursor^84.05%	K00522|FTH1|http://www.genome.jp/dbget-bin/www_bget?ko:K00522	GO:0008199^ferric iron binding^molecular_function;GO:0008198^ferrous iron binding^molecular_function;GO:0004322^ferroxidase activity^molecular_function;GO:0042802^identical protein binding^molecular_function;GO:0005506^iron ion binding^molecular_function;GO:0009908^flower development^biological_process;GO:0006880^intracellular sequestering of iron ion^biological_process;GO:0006826^iron ion transp…	COG1528|KOG2332^Stores iron in a soluble, non-toxic, readily available form. Important for iron homeostasis (By similarity)^P	PF00210.23^Ferritin-like domain
BnaC09G0059100ZS	2.15777	6.57661e-11	Q9FL62.1^RecName: Full=Probable WRKY transcription factor 30; AltName: Full=WRKY DNA-binding protein 30^66.04%	--	GO:0003700^DNA-binding transcription factor activity^molecular_function;GO:0043565^sequence-specific DNA binding^molecular_function;GO:0044212^transcription regulatory region DNA binding^molecular_function;GO:0010150^leaf senescence^biological_process;GO:0042542^response to hydrogen peroxide^biological_process;GO:0010193^response to ozone^biological_process;GO:0009751^response to salicylic acid^b…	--	PF03106.14^WRKY DNA -binding domain
new_gene1951	9.58338	6.64532e-11	--	--	--	COG0439^RimK-like ATP-grasp domain^H	PF04991.12^LicD family
BnaC02G0486500ZS	3.14403	6.71163e-11	Q38864.1^RecName: Full=Expansin-A5; Short=AtEXPA5; AltName: Full=Alpha-expansin-5; Short=At-EXP5; Short=AtEx5; AltName: Full=Ath-ExpAlpha-1.4; Flags: Precursor^83.14%	--	GO:0009664^plant-type cell wall organization^biological_process;GO:0080022^primary root development^biological_process;GO:0009826^unidimensional cell growth^biological_process;GO:0005618^cell wall^cellular_component;GO:0005576^extracellular region^cellular_component;GO:0016020^membrane^cellular_component	--	PF01357.20^Pollen allergen
BnaC03G0212500ZS	6.57007	6.77817e-11	--	--	--	--	PF04759.12^Protein of unknown function, DUF617
BnaC03G0664700ZS	-10.1338	6.78618e-11	Q9SU08.2^RecName: Full=Auxilin-related protein 1; AltName: Full=Auxilin-like protein 1^37.98%	--	GO:0030276^clathrin binding^molecular_function;GO:0072318^clathrin coat disassembly^biological_process;GO:0072583^clathrin-dependent endocytosis^biological_process;GO:1900186^negative regulation of clathrin-dependent endocytosis^biological_process;GO:0045806^negative regulation of endocytosis^biological_process;GO:0045926^negative regulation of growth^biological_process;GO:0006898^receptor-mediat…	KOG0431^DnaJ domain^O	PF00226.30^DnaJ domain
BnaA08G0063200ZS	5.01867	6.79997e-11	Q8LAD7.1^RecName: Full=Protein IDA; AltName: Full=Protein INFLORESCENCE DEFICIENT IN ABSCISSION; Flags: Precursor^71.43%	--	GO:0005102^signaling receptor binding^molecular_function;GO:0050829^defense response to Gram-negative bacterium^biological_process;GO:0010227^floral organ abscission^biological_process;GO:0010102^lateral root morphogenesis^biological_process;GO:0060866^leaf abscission^biological_process;GO:0045490^pectin catabolic process^biological_process;GO:0060305^regulation of cell diameter^biological_proces…	--	--
BnaA02G0140800ZS	-8.74613	6.81851e-11	Q6NQN5.1^RecName: Full=Bidirectional sugar transporter SWEET3; Short=AtSWEET3; AltName: Full=Protein SUGARS WILL EVENTUALLY BE EXPORTED TRANSPORTERS 3^74.33%	K15382|SLC50A, SWEET|http://www.genome.jp/dbget-bin/www_bget?ko:K15382	GO:0051119^sugar transmembrane transporter activity^molecular_function;GO:0005887^integral component of plasma membrane^cellular_component	KOG1623^Nodulin MtN3 family protein^P	PF03083.15^Sugar efflux transporter for intercellular exchange
BnaC04G0260300ZS	-8.87201	6.93328e-11	Q9LZI9.1^RecName: Full=Glutathione S-transferase F13; Short=AtGSTF13; AltName: Full=GST class-phi member 13^89.04%	K00799|GST, gst|http://www.genome.jp/dbget-bin/www_bget?ko:K00799	GO:0043295^glutathione binding^molecular_function;GO:0004364^glutathione transferase activity^molecular_function;GO:0006749^glutathione metabolic process^biological_process;GO:0009407^toxin catabolic process^biological_process;GO:0005737^cytoplasm^cellular_component;GO:0005829^cytosol^cellular_component	COG0625|KOG0867^Glutathione S-transferase, C-terminal domain^O	PF02798.19^Glutathione S-transferase, N-terminal domain
BnaA10G0271300ZS	9.6462	7.12465e-11	--	--	--	--	PF09601.9^Protein of unknown function (DUF2459)
BnaC03G0120700ZS	-6.44941	7.20201e-11	P48422.2^RecName: Full=Cytochrome P450 86A1; AltName: Full=CYPLXXXVI; AltName: Full=P450-dependent fatty acid omega-hydroxylase; AltName: Full=Protein HYDROXYLASE OF ROOT SUBERIZED TISSUE^92.79%	K15401|CYP86A1|http://www.genome.jp/dbget-bin/www_bget?ko:K15401	GO:0018685^alkane 1-monooxygenase activity^molecular_function;GO:0020037^heme binding^molecular_function;GO:0005506^iron ion binding^molecular_function;GO:0006631^fatty acid metabolic process^biological_process;GO:0010345^suberin biosynthetic process^biological_process;GO:0016021^integral component of membrane^cellular_component;GO:0005773^vacuole^cellular_component	COG2124|KOG0157^cytochrome P450^Q	PF00067.21^Cytochrome P450
BnaA10G0062200ZS	-9.25477	7.52445e-11	Q2UNW5.1^RecName: Full=Probable feruloyl esterase A; AltName: Full=Ferulic acid esterase A; Flags: Precursor^31.18%	--	GO:0030600^feruloyl esterase activity^molecular_function;GO:0006629^lipid metabolic process^biological_process;GO:0045493^xylan catabolic process^biological_process;GO:0005576^extracellular region^cellular_component	--	PF01764.24^Lipase (class 3)
BnaA02G0135200ZS	7.01686	7.56396e-11	O60121.1^RecName: Full=Uncharacterized protein C16G5.07c^55.82%	--	GO:0007006^mitochondrial membrane organization^biological_process;GO:0005743^mitochondrial inner membrane^cellular_component;GO:0005739^mitochondrion^cellular_component	COG0330|KOG2620^Band 7 family protein^C	PF01145.24^SPFH domain / Band 7 family
BnaC02G0329300ZS	5.81247	7.59071e-11	--	--	--	--	PF00903.24^Glyoxalase/Bleomycin resistance protein/Dioxygenase superfamily
BnaA08G0141100ZS	9.8021	7.61413e-11	Q9ZT71.1^RecName: Full=Protein STABILIZED1; AltName: Full=Pre-mRNA processing factor 6-like protein; AltName: Full=Protein EMBRYO DEFECTIVE 2770^64.33%	K12855|PRPF6, PRP6|http://www.genome.jp/dbget-bin/www_bget?ko:K12855	GO:0000398^mRNA splicing, via spliceosome^biological_process;GO:2000630^positive regulation of miRNA metabolic process^biological_process;GO:2000636^positive regulation of primary miRNA processing^biological_process;GO:0009409^response to cold^biological_process;GO:0080188^RNA-directed DNA methylation^biological_process;GO:0009845^seed germination^biological_process;GO:0000244^spliceosomal tri-sn…	KOG0495^PRP6 pre-mRNA processing factor 6 homolog (S. cerevisiae)^A	PF06424.11^PRP1 splicing factor, N-terminal
BnaC09G0282500ZS	-4.18177	7.6927e-11	Q8LD38.1^RecName: Full=Mitochondrial pyruvate carrier 3; AltName: Full=Protein NEGATIVE REGULATOR OF GUARD CELL ABA SIGNALING 1^85.19%	--	GO:0050833^pyruvate transmembrane transporter activity^molecular_function;GO:0006850^mitochondrial pyruvate transmembrane transport^biological_process;GO:0010360^negative regulation of anion channel activity^biological_process;GO:1901017^negative regulation of potassium ion transmembrane transporter activity^biological_process;GO:2000070^regulation of response to water deprivation^biological_proc…	KOG1589^Brain protein^S	PF03650.12^Uncharacterised protein family (UPF0041)
BnaC07G0445100ZS	-8.8206	7.84566e-11	O49662.1^RecName: Full=AT-hook motif nuclear-localized protein 24^86.54%	--	GO:0003680^AT DNA binding^molecular_function;GO:0003700^DNA-binding transcription factor activity^molecular_function;GO:0010228^vegetative to reproductive phase transition of meristem^biological_process;GO:0005634^nucleus^cellular_component	--	PF03479.14^Domain of unknown function (DUF296)
BnaC05G0401500ZS	-2.97472	7.91316e-11	Q9SLN1.2^RecName: Full=Filament-like plant protein 7; Short=AtFPP7^27.29%	--	--	--	PF05911.10^Filament-like plant protein, long coiled-coil
BnaA08G0159800ZS	-4.08441	7.95122e-11	P27061.1^RecName: Full=Acid phosphatase 1; AltName: Full=Apase-1(1); Flags: Precursor^52.56%	--	GO:0003993^acid phosphatase activity^molecular_function	--	PF03767.13^HAD superfamily, subfamily IIIB (Acid phosphatase)
Bnascaffold0027G0012900ZS	-6.81179	7.98453e-11	Q9C899.1^RecName: Full=Feruloyl CoA ortho-hydroxylase 2^43.33%	K06892|F6H1|http://www.genome.jp/dbget-bin/www_bget?ko:K06892	GO:0051213^dioxygenase activity^molecular_function;GO:0046872^metal ion binding^molecular_function	COG3491|KOG0143^oxidoreductase, 2OG-Fe(II) oxygenase family protein^Q	PF03171.19^2OG-Fe(II) oxygenase superfamily
new_gene1721	14.6055	7.98868e-11	O81483.1^RecName: Full=Late embryogenesis abundant protein M10; Short=AtM10; Flags: Precursor^55.05%	--	GO:0010162^seed dormancy process^biological_process;GO:0005783^endoplasmic reticulum^cellular_component;GO:0005576^extracellular region^cellular_component;GO:0005773^vacuole^cellular_component	--	PF07172.10^Glycine rich protein family
BnaA07G0141100ZS	9.59358	8.07565e-11	Q9FG65.1^RecName: Full=Cytochrome P450 81D1^52.09%	--	GO:0020037^heme binding^molecular_function;GO:0005506^iron ion binding^molecular_function;GO:0016709^oxidoreductase activity, acting on paired donors, with incorporation or reduction of molecular oxygen, NAD(P)H as one donor, and incorporation of one atom of oxygen^molecular_function;GO:0042343^indole glucosinolate metabolic process^biological_process;GO:0016021^integral component of membrane^cel…	COG2124|KOG0156^electron carrier heme binding iron ion binding monooxygenase oxygen binding^Q	PF00067.21^Cytochrome P450
BnaA05G0401500ZS	-6.44901	8.53693e-11	K4PW38.1^RecName: Full=Protein RICE SALT SENSITIVE 3^52.97%	--	GO:0005737^cytoplasm^cellular_component;GO:0005634^nucleus^cellular_component	KOG4197^Inherit from KOG: Pentatricopeptide repeat-containing protein^S	PF14215.5^bHLH-MYC and R2R3-MYB transcription factors N-terminal
BnaA03G0295300ZS	8.71172	8.55093e-11	O22969.1^RecName: Full=Uncharacterized protein At2g34160^66.67%	--	GO:0003676^nucleic acid binding^molecular_function;GO:0005829^cytosol^cellular_component	--	PF01918.20^Alba
BnaA03G0550700ZS	2.99059	8.64546e-11	Q42344.1^RecName: Full=High mobility group B protein 4; AltName: Full=High mobility group protein G; Short=AtHMGgamma; Short=HMG gamma; AltName: Full=Nucleosome/chromatin assembly factor group D 04; Short=Nucleosome/chromatin assembly factor group D 4^72.66%	K11296|HMGB3|http://www.genome.jp/dbget-bin/www_bget?ko:K11296	GO:0003682^chromatin binding^molecular_function;GO:0003677^DNA binding^molecular_function;GO:0003700^DNA-binding transcription factor activity^molecular_function;GO:0030527^structural constituent of chromatin^molecular_function;GO:0006333^chromatin assembly or disassembly^biological_process;GO:0000785^chromatin^cellular_component;GO:0005737^cytoplasm^cellular_component;GO:0005829^cytosol^cellular…	COG5648|KOG0381^DNA binding chromatin binding structural constituent of chromatin transcription factor^K	PF00505.18^HMG (high mobility group) box
BnaC02G0483500ZS	5.31519	8.7628e-11	Q93XW5.1^RecName: Full=Nitrile-specifier protein 5; Short=AtNSP5^89.44%	--	GO:0030234^enzyme regulator activity^molecular_function;GO:0019762^glucosinolate catabolic process^biological_process;GO:0080028^nitrile biosynthetic process^biological_process;GO:0005829^cytosol^cellular_component;GO:0005634^nucleus^cellular_component	KOG0379^Kelch motif^S	PF13418.5^Galactose oxidase, central domain
BnaC09G0422300ZS	-3.08189	8.94348e-11	--	--	--	--	PF11493.7^Thylakoid soluble phosphoprotein TSP9
BnaA10G0262500ZS	-9.48175	8.99444e-11	Q9SK27.2^RecName: Full=Early nodulin-like protein 1; AltName: Full=Phytocyanin-like protein; Flags: Precursor^34.18%	--	GO:0009055^electron transfer activity^molecular_function;GO:0031225^anchored component of membrane^cellular_component;GO:0046658^anchored component of plasma membrane^cellular_component;GO:0005886^plasma membrane^cellular_component;GO:0009506^plasmodesma^cellular_component	--	PF02298.16^Plastocyanin-like domain
BnaC09G0411500ZS	2.12849	9.07505e-11	Q8H1Z0.1^RecName: Full=Very-long-chain aldehyde decarbonylase CER3; AltName: Full=Protein ECERIFERUM 3; AltName: Full=Protein FACELESS POLLEN 1; AltName: Full=Protein WAX2; AltName: Full=Protein YORE-YORE^90.25%	--	GO:1990465^aldehyde oxygenase (deformylating) activity^molecular_function;GO:0005506^iron ion binding^molecular_function;GO:0009924^octadecanal decarbonylase activity^molecular_function;GO:0000170^sphingosine hydroxylase activity^molecular_function;GO:0043447^alkane biosynthetic process^biological_process;GO:0042335^cuticle development^biological_process;GO:0006723^cuticle hydrocarbon biosyntheti…	--	PF12076.7^WAX2 C-terminal domain
BnaC08G0213800ZS	-3.27639	9.12228e-11	--	--	--	--	--
BnaA01G0321000ZS	-9.80896	9.18246e-11	Q9LT78.1^RecName: Full=Probable cysteine protease RD21C; Flags: Precursor^78.08%	--	GO:0004197^cysteine-type endopeptidase activity^molecular_function;GO:0051603^proteolysis involved in cellular protein catabolic process^biological_process;GO:0005615^extracellular space^cellular_component;GO:0005764^lysosome^cellular_component	COG4870|KOG1543|KOG4296^Granulin^T	PF00112.22^Papain family cysteine protease
BnaC04G0558300ZS	5.37151	9.26365e-11	--	--	--	--	PF14368.5^Probable lipid transfer
BnaA09G0350600ZS	4.75882	9.41212e-11	--	--	--	--	--
BnaC07G0260100ZS	-6.23935	9.46609e-11	Q8LPF3.1^RecName: Full=Probable pectinesterase 68; Short=PE 68; AltName: Full=Pectin methylesterase 68; Short=AtPME68; Flags: Precursor^90.14%	--	GO:0045330^aspartyl esterase activity^molecular_function;GO:0030599^pectinesterase activity^molecular_function;GO:0042545^cell wall modification^biological_process;GO:0045490^pectin catabolic process^biological_process;GO:0005618^cell wall^cellular_component;GO:0005576^extracellular region^cellular_component	COG4677^pectinesterase^G	PF01095.18^Pectinesterase
BnaC07G0239100ZS	-5.7471	9.51468e-11	F4JT82.1^RecName: Full=Probable disease resistance protein At4g19520^38.78%	--	GO:0043531^ADP binding^molecular_function;GO:0005524^ATP binding^molecular_function;GO:0003700^DNA-binding transcription factor activity^molecular_function;GO:0043565^sequence-specific DNA binding^molecular_function;GO:0044212^transcription regulatory region DNA binding^molecular_function;GO:0071456^cellular response to hypoxia^biological_process;GO:0006952^defense response^biological_process;GO:…	COG4886^leucine Rich Repeat^S	PF00931.21^NB-ARC domain
BnaA01G0071800ZS	-4.3296	9.50357e-11	Q96522.1^RecName: Full=Peroxidase 45; Short=Atperox P45; AltName: Full=ATP8a; Flags: Precursor^89.23%	K00430|E1.11.1.7|http://www.genome.jp/dbget-bin/www_bget?ko:K00430	GO:0020037^heme binding^molecular_function;GO:0046872^metal ion binding^molecular_function;GO:0004601^peroxidase activity^molecular_function;GO:0042744^hydrogen peroxide catabolic process^biological_process;GO:0006979^response to oxidative stress^biological_process;GO:0005576^extracellular region^cellular_component	--	PF00141.22^Peroxidase
BnaA07G0356200ZS	5.06239	9.56526e-11	Q94CH6.1^RecName: Full=GDSL esterase/lipase EXL3; AltName: Full=Family II extracellular lipase 3; Short=Family II lipase EXL3; Flags: Precursor^85.16%	--	GO:0016298^lipase activity^molecular_function;GO:0016042^lipid catabolic process^biological_process;GO:0005576^extracellular region^cellular_component	COG3240^GDSL-like Lipase/Acylhydrolase^I	PF00657.21^GDSL-like Lipase/Acylhydrolase
BnaC02G0461500ZS	5.6937	9.67109e-11	F4J339.1^RecName: Full=Probable disease resistance protein RPP1; AltName: Full=Protein RECOGNITION OF PERONOSPORA PARASITICA 1^49.49%	--	GO:0043531^ADP binding^molecular_function;GO:0005524^ATP binding^molecular_function;GO:0030275^LRR domain binding^molecular_function;GO:0006952^defense response^biological_process;GO:0009817^defense response to fungus, incompatible interaction^biological_process;GO:0002239^response to oomycetes^biological_process;GO:0007165^signal transduction^biological_process;GO:0005789^endoplasmic reticulum m…	--	PF01582.19^TIR domain
BnaA08G0286600ZS	5.19189	9.67225e-11	Q65XS5.1^RecName: Full=Glycosyltransferase BC10; AltName: Full=Protein BRITTLE CULM 10; AltName: Full=Protein FRAGILE CULM 116^35.09%	--	GO:0008375^acetylglucosaminyltransferase activity^molecular_function;GO:0016757^transferase activity, transferring glycosyl groups^molecular_function;GO:0030244^cellulose biosynthetic process^biological_process;GO:0009664^plant-type cell wall organization^biological_process;GO:0000139^Golgi membrane^cellular_component;GO:0016021^integral component of membrane^cellular_component	--	PF02485.20^Core-2/I-Branching enzyme
BnaA03G0437300ZS	4.21194	9.69407e-11	O23522.2^RecName: Full=Phospholipase A1-Ibeta2, chloroplastic; Flags: Precursor^88.46%	--	GO:0047714^galactolipase activity^molecular_function;GO:0008970^phospholipase A1 activity^molecular_function;GO:0004620^phospholipase activity^molecular_function;GO:0004806^triglyceride lipase activity^molecular_function;GO:0016042^lipid catabolic process^biological_process;GO:0009507^chloroplast^cellular_component	--	PF01764.24^Lipase (class 3)
BnaA02G0058100ZS	-5.53679	9.83875e-11	Q9LXG3.1^RecName: Full=Peroxidase 56; Short=Atperox P56; AltName: Full=ATP33; Flags: Precursor^82.73%	K00430|E1.11.1.7|http://www.genome.jp/dbget-bin/www_bget?ko:K00430	GO:0020037^heme binding^molecular_function;GO:0046872^metal ion binding^molecular_function;GO:0004601^peroxidase activity^molecular_function;GO:0042744^hydrogen peroxide catabolic process^biological_process;GO:0006979^response to oxidative stress^biological_process;GO:0005576^extracellular region^cellular_component;GO:0009505^plant-type cell wall^cellular_component;GO:0009506^plasmodesma^cellular…	--	PF00141.22^Peroxidase
BnaC06G0171100ZS	2.17234	9.86079e-11	Q9FHD8.1^RecName: Full=Probable xyloglucan galactosyltransferase GT20; AltName: Full=Glycosyltransferase 20; Short=AtGT20^65.44%	--	GO:0016757^transferase activity, transferring glycosyl groups^molecular_function;GO:0006486^protein glycosylation^biological_process;GO:0000139^Golgi membrane^cellular_component;GO:0016021^integral component of membrane^cellular_component	KOG1021^exostosin family^GMW	PF03016.14^Exostosin family
BnaA03G0529500ZS	-7.16479	9.92451e-11	Q9SZ58.1^RecName: Full=Brassinosteroid-related acyltransferase 1; Short=BR-related acyltransferase 1; AltName: Full=Protein DWARF AND ROUND LEAF 1; AltName: Full=Protein PIZZA^83.19%	--	GO:0003996^acyl-CoA ligase activity^molecular_function;GO:0016747^transferase activity, transferring acyl groups other than amino-acyl groups^molecular_function;GO:0016132^brassinosteroid biosynthetic process^biological_process;GO:0010087^phloem or xylem histogenesis^biological_process;GO:0001558^regulation of cell growth^biological_process;GO:0009737^response to abscisic acid^biological_process;…	--	PF02458.14^Transferase family
BnaA02G0389600ZS	-3.51057	9.92427e-11	Q8LDF9.1^RecName: Full=High mobility group B protein 7; AltName: Full=Nucleosome/chromatin assembly factor group D 07; Short=Nucleosome/chromatin assembly factor group D 7; AltName: Full=Protein NUCLEAR FUSION DEFECTIVE 7^87.58%	--	GO:0003677^DNA binding^molecular_function;GO:0003700^DNA-binding transcription factor activity^molecular_function;GO:0000741^karyogamy^biological_process;GO:0010197^polar nucleus fusion^biological_process;GO:0005634^nucleus^cellular_component	COG5648|KOG0381^HMG (high mobility group) box^K	PF00505.18^HMG (high mobility group) box
BnaA02G0106000ZS	5.66216	9.94661e-11	Q9LLR7.1^RecName: Full=Non-specific lipid-transfer protein 3; Short=LTP 3; Flags: Precursor^76.72%	--	GO:0008289^lipid binding^molecular_function;GO:0006869^lipid transport^biological_process;GO:0009737^response to abscisic acid^biological_process;GO:0009414^response to water deprivation^biological_process;GO:0048046^apoplast^cellular_component;GO:0005618^cell wall^cellular_component	--	PF00234.21^Protease inhibitor/seed storage/LTP family
BnaA03G0195600ZS	1.92809	1.01579e-10	--	--	--	--	--
BnaC04G0614200ZS	-5.52372	1.02943e-10	O22893.1^RecName: Full=Galactinol synthase 1; Short=AtGolS1; Short=GolS-1^88.95%	K18819|GOLS|http://www.genome.jp/dbget-bin/www_bget?ko:K18819	GO:0047216^inositol 3-alpha-galactosyltransferase activity^molecular_function;GO:0046872^metal ion binding^molecular_function;GO:0006012^galactose metabolic process^biological_process;GO:0009737^response to abscisic acid^biological_process;GO:0009409^response to cold^biological_process;GO:0009408^response to heat^biological_process;GO:0009644^response to high light intensity^biological_process;GO…	COG5597|KOG1950^Galactinol synthase 1^G	PF01501.19^Glycosyl transferase family 8
BnaC06G0446000ZS	-9.60142	1.05614e-10	Q7XXN5.1^RecName: Full=Putrescine hydroxycinnamoyltransferase 3; Short=OsPHT3^25.98%	--	GO:0050734^hydroxycinnamoyltransferase activity^molecular_function	--	PF02458.14^Transferase family
BnaA04G0252100ZS	-2.24077	1.06188e-10	P59234.1^RecName: Full=Protein yippee-like^82.95%	--	GO:0046872^metal ion binding^molecular_function	KOG3399^Pfam:Yippee^S	PF03226.13^Yippee zinc-binding/DNA-binding /Mis18, centromere assembly
BnaC04G0064600ZS	-5.58861	1.06318e-10	Q8S8E3.1^RecName: Full=Abscisic acid receptor PYL6; AltName: Full=ABI1-binding protein 5; AltName: Full=PYR1-like protein 6; AltName: Full=Regulatory components of ABA receptor 9^78.87%	K14496|PYL|http://www.genome.jp/dbget-bin/www_bget?ko:K14496	GO:0010427^abscisic acid binding^molecular_function;GO:0042803^protein homodimerization activity^molecular_function;GO:0004864^protein phosphatase inhibitor activity^molecular_function;GO:0038023^signaling receptor activity^molecular_function;GO:0009738^abscisic acid-activated signaling pathway^biological_process;GO:0009867^jasmonic acid mediated signaling pathway^biological_process;GO:0080163^re…	--	PF10604.8^Polyketide cyclase / dehydrase and lipid transport
BnaC05G0173000ZS	4.41936	1.06495e-10	Q9SGS5.1^RecName: Full=Uncharacterized protein At1g76070^45.38%	--	GO:0005886^plasma membrane^cellular_component	--	--
BnaA02G0325800ZS	3.38474	1.07353e-10	P42813.1^RecName: Full=Ribonuclease 1; Flags: Precursor^87.56%	K01166|E3.1.27.1|http://www.genome.jp/dbget-bin/www_bget?ko:K01166	GO:0004521^endoribonuclease activity^molecular_function;GO:0016829^lyase activity^molecular_function;GO:0004540^ribonuclease activity^molecular_function;GO:0033897^ribonuclease T2 activity^molecular_function;GO:0003723^RNA binding^molecular_function;GO:0009718^anthocyanin-containing compound biosynthetic process^biological_process;GO:0016036^cellular response to phosphate starvation^biological_pr…	KOG1642^Ribonuclease T2 family^A	PF00445.17^Ribonuclease T2 family
BnaA09G0186200ZS	4.52884	1.09173e-10	--	--	--	--	PF03350.15^Uncharacterized protein family, UPF0114
BnaA06G0289400ZS	-9.15727	1.12599e-10	Q9FN04.1^RecName: Full=Amino acid permease 4; AltName: Full=Amino acid transporter AAP4^92.7%	--	GO:0015172^acidic amino acid transmembrane transporter activity^molecular_function;GO:0015171^amino acid transmembrane transporter activity^molecular_function;GO:0015175^neutral amino acid transmembrane transporter activity^molecular_function;GO:0015399^primary active transmembrane transporter activity^molecular_function;GO:0015293^symporter activity^molecular_function;GO:0003333^amino acid trans…	COG0814|KOG1303^amino acid^E	PF01490.17^Transmembrane amino acid transporter protein
BnaC08G0330300ZS	2.25938	1.1317e-10	P93026.2^RecName: Full=Vacuolar-sorting receptor 1; Short=AtVSR1; AltName: Full=BP80-like protein b; Short=AtBP80b; AltName: Full=Epidermal growth factor receptor-like protein 1; Short=AtELP; Short=AtELP1; AltName: Full=Spot 3 protein; Flags: Precursor^93.09%	--	GO:0009940^amino-terminal vacuolar sorting propeptide binding^molecular_function;GO:0005509^calcium ion binding^molecular_function;GO:0061630^ubiquitin protein ligase activity^molecular_function;GO:0006896^Golgi to vacuole transport^biological_process;GO:0006623^protein targeting to vacuole^biological_process;GO:0006511^ubiquitin-dependent protein catabolic process^biological_process;GO:0007034^v…	--	PF02225.21^PA domain
BnaC04G0111800ZS	5.29197	1.13737e-10	Q93ZT5.1^RecName: Full=EID1-like F-box protein 3^78.93%	--	GO:0009738^abscisic acid-activated signaling pathway^biological_process;GO:0010029^regulation of seed germination^biological_process;GO:0009737^response to abscisic acid^biological_process;GO:0006970^response to osmotic stress^biological_process;GO:0009651^response to salt stress^biological_process;GO:0009414^response to water deprivation^biological_process;GO:0010228^vegetative to reproductive p…	--	PF12937.6^F-box-like
BnaC03G0509600ZS	-3.07314	1.16189e-10	Q9SI15.1^RecName: Full=bZIP transcription factor 2; Short=AtbZIP2; AltName: Full=G-box-binding factor 5; AltName: Full=Protein FLORAL TRANSITION AT THE MERISTEM 3^83.97%	--	GO:0003700^DNA-binding transcription factor activity^molecular_function;GO:0046982^protein heterodimerization activity^molecular_function;GO:0043565^sequence-specific DNA binding^molecular_function;GO:0044212^transcription regulatory region DNA binding^molecular_function;GO:0045893^positive regulation of transcription, DNA-templated^biological_process;GO:0005634^nucleus^cellular_component	--	PF00170.20^bZIP transcription factor
BnaA03G0069100ZS	9.31324	1.16932e-10	--	--	--	KOG0827|KOG1337^Traf interacting protein^O	PF08614.10^Autophagy protein 16 (ATG16)
BnaA09G0178900ZS	3.99541	1.1674e-10	Q9FXB2.1^RecName: Full=Galactinol synthase 2; Short=AtGolS2; Short=GolS-2^76.92%	K18819|GOLS|http://www.genome.jp/dbget-bin/www_bget?ko:K18819	GO:0047216^inositol 3-alpha-galactosyltransferase activity^molecular_function;GO:0046872^metal ion binding^molecular_function;GO:0006012^galactose metabolic process^biological_process;GO:0009737^response to abscisic acid^biological_process;GO:0009409^response to cold^biological_process;GO:0006979^response to oxidative stress^biological_process;GO:0009651^response to salt stress^biological_process…	COG5597|KOG1950^Glycosyl transferase family 8^G	PF01501.19^Glycosyl transferase family 8
BnaC08G0489000ZS	-3.74481	1.1683e-10	Q67ZF6.1^RecName: Full=Probable transmembrane ascorbate ferrireductase 3; AltName: Full=Artb561-3; AltName: Full=Protein b561A.tha14^93.72%	K08360|CYB561|http://www.genome.jp/dbget-bin/www_bget?ko:K08360	GO:0046872^metal ion binding^molecular_function;GO:0016491^oxidoreductase activity^molecular_function;GO:0016021^integral component of membrane^cellular_component	KOG1619^Eukaryotic cytochrome b561^C	PF03188.15^Eukaryotic cytochrome b561
BnaC04G0498400ZS	-8.83624	1.19689e-10	Q56YT0.2^RecName: Full=Laccase-3; AltName: Full=Benzenediol:oxygen oxidoreductase 3; AltName: Full=Diphenol oxidase 3; AltName: Full=Urishiol oxidase 3; Flags: Precursor^93.51%	K05909|E1.10.3.2|http://www.genome.jp/dbget-bin/www_bget?ko:K05909	GO:0005507^copper ion binding^molecular_function;GO:0052716^hydroquinone:oxygen oxidoreductase activity^molecular_function;GO:0046274^lignin catabolic process^biological_process;GO:0048046^apoplast^cellular_component	COG2132|KOG1263^laccase 3^Q	PF07732.14^Multicopper oxidase
BnaA08G0081400ZS	-5.48633	1.19975e-10	--	--	--	--	PF05498.10^Rapid ALkalinization Factor (RALF)
BnaA09G0425800ZS	-3.54048	1.20481e-10	Q8GWB2.1^RecName: Full=Protein NEOXANTHIN-DEFICIENT 1^81.05%	--	GO:0016123^xanthophyll biosynthetic process^biological_process	--	PF06314.10^Acetoacetate decarboxylase (ADC)
BnaA03G0367000ZS	3.60373	1.23175e-10	--	--	--	--	--
new_gene1941	-8.63343	1.24874e-10	Q84M97.1^RecName: Full=Mechanosensitive ion channel protein 9; AltName: Full=Mechanosensitive channel of small conductance-like 9; AltName: Full=MscS-Like protein 9; Short=AtMSL9^78.25%	--	GO:0008381^mechanosensitive ion channel activity^molecular_function;GO:0006820^anion transport^biological_process;GO:0050982^detection of mechanical stimulus^biological_process;GO:0080167^response to karrikin^biological_process;GO:0016021^integral component of membrane^cellular_component;GO:0005634^nucleus^cellular_component;GO:0005886^plasma membrane^cellular_component	COG0668|KOG4629^mechanosensitive channel of small conductance-like 9^P	PF00924.17^Mechanosensitive ion channel
BnaA03G0399700ZS	-2.70961	1.25356e-10	Q9SLE4.1^RecName: Full=Ubiquitin-conjugating enzyme E2 29; AltName: Full=E2 ubiquitin-conjugating enzyme 29; AltName: Full=Ubiquitin carrier protein 29^86.3%	--	GO:0005524^ATP binding^molecular_function;GO:0061631^ubiquitin conjugating enzyme activity^molecular_function;GO:0004842^ubiquitin-protein transferase activity^molecular_function;GO:0006511^ubiquitin-dependent protein catabolic process^biological_process	COG5078|KOG0417^ubiquitin-conjugating enzyme^O	PF00179.25^Ubiquitin-conjugating enzyme
BnaA04G0247000ZS	10.3356	1.25364e-10	--	--	--	--	--
BnaC03G0216500ZS	-5.94394	1.26992e-10	P24102.2^RecName: Full=Peroxidase 22; Short=Atperox P22; AltName: Full=ATPEa; AltName: Full=Basic peroxidase E; Flags: Precursor^83.43%	K00430|E1.11.1.7|http://www.genome.jp/dbget-bin/www_bget?ko:K00430	GO:0020037^heme binding^molecular_function;GO:0046872^metal ion binding^molecular_function;GO:0004601^peroxidase activity^molecular_function;GO:0042744^hydrogen peroxide catabolic process^biological_process;GO:0006979^response to oxidative stress^biological_process;GO:0009651^response to salt stress^biological_process;GO:0010043^response to zinc ion^biological_process;GO:0005576^extracellular reg…	--	PF00141.22^Peroxidase
BnaC09G0107200ZS	-2.7572	1.28732e-10	--	--	--	--	PF06724.10^Domain of Unknown Function (DUF1206)
BnaA01G0310800ZS	-8.6524	1.29952e-10	Q5YGP8.1^RecName: Full=AP2-like ethylene-responsive transcription factor PLT1; AltName: Full=Protein AINTEGUMENTA-LIKE 3; AltName: Full=Protein PLETHORA 1^89.57%	K09285|OVM, ANT|http://www.genome.jp/dbget-bin/www_bget?ko:K09285	GO:0003677^DNA binding^molecular_function;GO:0003700^DNA-binding transcription factor activity^molecular_function;GO:0009734^auxin-activated signaling pathway^biological_process;GO:0009873^ethylene-activated signaling pathway^biological_process;GO:0007389^pattern specification process^biological_process;GO:0048364^root development^biological_process;GO:0010449^root meristem growth^biological_proc…	--	PF00847.19^AP2 domain
BnaC08G0178600ZS	8.66327	1.30776e-10	Q9D832.1^RecName: Full=DnaJ homolog subfamily B member 4^41.48%	K09510|DNAJB4|http://www.genome.jp/dbget-bin/www_bget?ko:K09510	GO:0001671^ATPase activator activity^molecular_function;GO:0051087^chaperone binding^molecular_function;GO:0051082^unfolded protein binding^molecular_function;GO:0051085^chaperone cofactor-dependent protein refolding^biological_process;GO:0000122^negative regulation of transcription by RNA polymerase II^biological_process;GO:0005829^cytosol^cellular_component;GO:0005654^nucleoplasm^cellular_compo…	COG0484|KOG0714^DNAJ heat shock^O	PF01556.17^DnaJ C terminal domain
BnaA05G0041500ZS	9.38953	1.31689e-10	Q6AWU6.1^RecName: Full=Probable thiol methyltransferase 2; AltName: Full=Protein HARMLESS TO OZONE LAYER 3; Short=AtHOL3^72.45%	--	GO:0018708^thiol S-methyltransferase activity^molecular_function;GO:0009507^chloroplast^cellular_component;GO:0009941^chloroplast envelope^cellular_component;GO:0005829^cytosol^cellular_component;GO:0005777^peroxisome^cellular_component	COG0500^Thiol methyltransferase^Q	PF05724.10^Thiopurine S-methyltransferase (TPMT)
BnaA08G0160600ZS	7.11132	1.31852e-10	--	--	--	--	--
BnaC04G0558400ZS	9.07674	1.33538e-10	O22227.1^RecName: Full=Protein MIZU-KUSSEI 1^49.71%	--	GO:0009658^chloroplast organization^biological_process;GO:0010274^hydrotropism^biological_process;GO:0032541^cortical endoplasmic reticulum^cellular_component;GO:0005737^cytoplasm^cellular_component;GO:0005783^endoplasmic reticulum^cellular_component;GO:0005789^endoplasmic reticulum membrane^cellular_component;GO:0016020^membrane^cellular_component	--	PF04759.12^Protein of unknown function, DUF617
BnaA08G0266900ZS	-4.42933	1.33582e-10	Q8CCA0.1^RecName: Full=DCN1-like protein 4; AltName: Full=DCUN1 domain-containing protein 4; AltName: Full=Defective in cullin neddylation protein 1-like protein 4^35.63%	K17824|DCUN1D4_5|http://www.genome.jp/dbget-bin/www_bget?ko:K17824	GO:0097602^cullin family protein binding^molecular_function;GO:0031624^ubiquitin conjugating enzyme binding^molecular_function;GO:0032182^ubiquitin-like protein binding^molecular_function;GO:0051443^positive regulation of ubiquitin-protein transferase activity^biological_process;GO:0045116^protein neddylation^biological_process;GO:0005634^nucleus^cellular_component;GO:0000151^ubiquitin ligase com…	KOG3077^DCN1, defective in cullin neddylation 1, domain containing^S	PF03556.14^Cullin binding
BnaA01G0361600ZS	8.83417	1.33359e-10	Q9LK50.2^RecName: Full=ABC transporter G family member 26; Short=ABC transporter ABCG.26; Short=AtABCG26; AltName: Full=Putative white-brown complex homolog protein 27; Short=AtWBC27^92.99%	--	GO:0005524^ATP binding^molecular_function;GO:0042626^ATPase-coupled transmembrane transporter activity^molecular_function;GO:0009555^pollen development^biological_process;GO:0010584^pollen exine formation^biological_process;GO:0010152^pollen maturation^biological_process;GO:0055085^transmembrane transport^biological_process;GO:0016021^integral component of membrane^cellular_component;GO:0005886^p…	COG1131|KOG0061^transporter family^Q	PF01061.23^ABC-2 type transporter
BnaA03G0367500ZS	-4.91574	1.36929e-10	--	--	--	--	--
BnaC02G0128900ZS	5.76936	1.37353e-10	Q9LLR7.1^RecName: Full=Non-specific lipid-transfer protein 3; Short=LTP 3; Flags: Precursor^77.59%	--	GO:0008289^lipid binding^molecular_function;GO:0006869^lipid transport^biological_process;GO:0009737^response to abscisic acid^biological_process;GO:0009414^response to water deprivation^biological_process;GO:0048046^apoplast^cellular_component;GO:0005618^cell wall^cellular_component	--	PF00234.21^Protease inhibitor/seed storage/LTP family
BnaA04G0173100ZS	2.55708	1.40448e-10	Q570B4.2^RecName: Full=3-ketoacyl-CoA synthase 10; Short=KCS-10; AltName: Full=Protein FIDDLEHEAD; AltName: Full=Very long-chain fatty acid condensing enzyme 10; Short=VLCFA condensing enzyme 10^96.52%	K15397|KCS|http://www.genome.jp/dbget-bin/www_bget?ko:K15397	GO:0102336^3-oxo-arachidoyl-CoA synthase activity^molecular_function;GO:0102337^3-oxo-cerotoyl-CoA synthase activity^molecular_function;GO:0102338^3-oxo-lignoceronyl-CoA synthase activity^molecular_function;GO:0102756^very-long-chain 3-ketoacyl-CoA synthase activity^molecular_function;GO:0006633^fatty acid biosynthetic process^biological_process;GO:0009409^response to cold^biological_process;GO:0…	--	PF08392.11^FAE1/Type III polyketide synthase-like protein
BnaC01G0143800ZS	4.81856	1.41221e-10	Q8GXN2.2^RecName: Full=Protein NRT1/ PTR FAMILY 7.2; Short=AtNPF7.2; AltName: Full=Nitrate transporter 1.8^91.14%	--	GO:0015112^nitrate transmembrane transporter activity^molecular_function;GO:0015293^symporter activity^molecular_function;GO:0042128^nitrate assimilation^biological_process;GO:0046686^response to cadmium ion^biological_process;GO:0010167^response to nitrate^biological_process;GO:0016021^integral component of membrane^cellular_component;GO:0005886^plasma membrane^cellular_component	COG3104|KOG1237^proton-dependent oligopeptide transport^P	PF00854.20^POT family
BnaC04G0321600ZS	5.00695	1.44059e-10	Q8LAD7.1^RecName: Full=Protein IDA; AltName: Full=Protein INFLORESCENCE DEFICIENT IN ABSCISSION; Flags: Precursor^71.43%	--	GO:0005102^signaling receptor binding^molecular_function;GO:0050829^defense response to Gram-negative bacterium^biological_process;GO:0010227^floral organ abscission^biological_process;GO:0010102^lateral root morphogenesis^biological_process;GO:0060866^leaf abscission^biological_process;GO:0045490^pectin catabolic process^biological_process;GO:0060305^regulation of cell diameter^biological_proces…	--	--
BnaA04G0265000ZS	9.1503	1.45001e-10	B3H5R0.1^RecName: Full=Glycosyltransferase-like At2g41451; Flags: Precursor^82.12%	--	GO:0016757^transferase activity, transferring glycosyl groups^molecular_function;GO:0007049^cell cycle^biological_process;GO:0030154^cell differentiation^biological_process;GO:0051301^cell division^biological_process;GO:0071555^cell wall organization^biological_process;GO:0007275^multicellular organism development^biological_process;GO:0040008^regulation of growth^biological_process;GO:0005737^cy…	--	PF13704.5^Glycosyl transferase family 2
BnaC08G0237000ZS	4.52673	1.48275e-10	--	--	--	--	--
BnaC03G0206700ZS	-4.01164	1.49069e-10	Q9SJL2.2^RecName: Full=Heavy metal-associated isoprenylated plant protein 5; Short=AtHIP05; AltName: Full=Farnesylated protein 2; Short=AtFP2; Flags: Precursor^46.15%	--	GO:0005507^copper ion binding^molecular_function;GO:0030001^metal ion transport^biological_process	COG2608|KOG1603^Heavy metal-associated domain containing protein^P	PF00403.25^Heavy-metal-associated domain
BnaC03G0084100ZS	-4.39782	1.49102e-10	Q42521.2^RecName: Full=Glutamate decarboxylase 1; Short=GAD 1^95.4%	K01580|E4.1.1.15, gadB, gadA, GAD|http://www.genome.jp/dbget-bin/www_bget?ko:K01580	GO:0005516^calmodulin binding^molecular_function;GO:0004351^glutamate decarboxylase activity^molecular_function;GO:0030170^pyridoxal phosphate binding^molecular_function;GO:0006538^glutamate catabolic process^biological_process;GO:0046686^response to cadmium ion^biological_process;GO:0005829^cytosol^cellular_component	COG0076|KOG1383^Pyridoxal-dependent decarboxylase conserved domain^E	PF00282.18^Pyridoxal-dependent decarboxylase conserved domain
BnaC01G0085000ZS	-5.73769	1.51518e-10	Q96522.1^RecName: Full=Peroxidase 45; Short=Atperox P45; AltName: Full=ATP8a; Flags: Precursor^88.29%	K00430|E1.11.1.7|http://www.genome.jp/dbget-bin/www_bget?ko:K00430	GO:0020037^heme binding^molecular_function;GO:0046872^metal ion binding^molecular_function;GO:0004601^peroxidase activity^molecular_function;GO:0042744^hydrogen peroxide catabolic process^biological_process;GO:0006979^response to oxidative stress^biological_process;GO:0005576^extracellular region^cellular_component	--	PF00141.22^Peroxidase
Bnascaffold0469G0000200ZS	-8.98041	1.54069e-10	O23044.1^RecName: Full=Peroxidase 3; Short=Atperox P3; AltName: Full=ATPRC; AltName: Full=RCI3A; AltName: Full=Rare cold-inducible protein; Flags: Precursor^93.87%	K00430|E1.11.1.7|http://www.genome.jp/dbget-bin/www_bget?ko:K00430	GO:0020037^heme binding^molecular_function;GO:0046872^metal ion binding^molecular_function;GO:0004601^peroxidase activity^molecular_function;GO:0042744^hydrogen peroxide catabolic process^biological_process;GO:0042538^hyperosmotic salinity response^biological_process;GO:0009409^response to cold^biological_process;GO:0009269^response to desiccation^biological_process;GO:0006979^response to oxidati…	--	PF00141.22^Peroxidase
new_gene585	-5.32123	1.56694e-10	P64956.1^RecName: Full=Uncharacterized protein Mb2253c >P9WLH4.1 RecName: Full=Uncharacterized protein MT2287 >P9WLH5.1 RecName: Full=Bifunctional protein Rv2228c; Includes: RecName: Full=Ribonuclease H; Includes: RecName: Full=Adenosylcobalamin/alpha-ribazole phosphatase^48.06%	--	GO:0003676^nucleic acid binding^molecular_function;GO:0004523^RNA-DNA hybrid ribonuclease activity^molecular_function	COG0328^RNase H domain-containing protein^L	PF13456.5^Reverse transcriptase-like
BnaA09G0531800ZS	4.05072	1.57468e-10	Q8LGB6.1^RecName: Full=Non-functional pseudokinase ZED1; AltName: Full=Protein HOPZ-ETI-DEFICIENT 1^43.52%	--	GO:0005524^ATP binding^molecular_function;GO:0004674^protein serine/threonine kinase activity^molecular_function;GO:0050829^defense response to Gram-negative bacterium^biological_process;GO:0005886^plasma membrane^cellular_component	COG0515|KOG1187^receptor-like protein kinase^T	PF00069.24^Protein kinase domain
BnaC04G0074200ZS	-5.49268	1.59101e-10	O80630.1^RecName: Full=Dirigent protein 9; Short=AtDIR9; Flags: Precursor^89.41%	--	GO:0048046^apoplast^cellular_component	--	PF03018.13^Dirigent-like protein
BnaC05G0544700ZS	8.91912	1.59418e-10	O22969.1^RecName: Full=Uncharacterized protein At2g34160^66.36%	--	GO:0003676^nucleic acid binding^molecular_function;GO:0005829^cytosol^cellular_component	--	PF01918.20^Alba
BnaC05G0226200ZS	2.46292	1.61567e-10	Q9XF43.1^RecName: Full=3-ketoacyl-CoA synthase 6; Short=KCS-6; AltName: Full=Cuticular protein 1; AltName: Full=Eceriferum 6; AltName: Full=Very long-chain fatty acid condensing enzyme 6; Short=VLCFA condensing enzyme 6^87.53%	K15397|KCS|http://www.genome.jp/dbget-bin/www_bget?ko:K15397	GO:0102336^3-oxo-arachidoyl-CoA synthase activity^molecular_function;GO:0102337^3-oxo-cerotoyl-CoA synthase activity^molecular_function;GO:0102338^3-oxo-lignoceronyl-CoA synthase activity^molecular_function;GO:0102756^very-long-chain 3-ketoacyl-CoA synthase activity^molecular_function;GO:0006633^fatty acid biosynthetic process^biological_process;GO:0009409^response to cold^biological_process;GO:0…	--	PF08392.11^FAE1/Type III polyketide synthase-like protein
BnaA09G0507600ZS	1.79942	1.629e-10	--	--	--	--	PF13259.5^Protein of unknown function (DUF4050)
BnaC08G0450700ZS	2.63465	1.64547e-10	Q8VZ49.1^RecName: Full=Alcohol dehydrogenase-like 4^93.16%	K00001|E1.1.1.1, adh|http://www.genome.jp/dbget-bin/www_bget?ko:K00001	GO:0004024^alcohol dehydrogenase activity, zinc-dependent^molecular_function;GO:0051903^S-(hydroxymethyl)glutathione dehydrogenase activity^molecular_function;GO:0008270^zinc ion binding^molecular_function;GO:0046294^formaldehyde catabolic process^biological_process;GO:0005829^cytosol^cellular_component	COG1062|KOG0022^Alcohol dehydrogenase GroES-like domain^Q	PF08240.11^Alcohol dehydrogenase GroES-like domain
BnaA02G0129300ZS	4.26629	1.66198e-10	Q9FLP7.2^RecName: Full=Putative F-box protein At5g55150^63.13%	--	--	--	PF03478.17^Protein of unknown function (DUF295)
BnaC04G0427400ZS	2.89553	1.68934e-10	Q9SKP9.1^RecName: Full=Proline-rich protein 2; Short=AtPRP2; Flags: Precursor^70.72%	--	GO:0009664^plant-type cell wall organization^biological_process;GO:0005618^cell wall^cellular_component;GO:0005576^extracellular region^cellular_component	--	PF01190.16^Pollen proteins Ole e I like
BnaC04G0384800ZS	-6.42882	1.70689e-10	Q9FHQ1.1^RecName: Full=GDSL esterase/lipase At5g37690; AltName: Full=Extracellular lipase At5g37690; Flags: Precursor^88.45%	--	GO:0016788^hydrolase activity, acting on ester bonds^molecular_function;GO:0016042^lipid catabolic process^biological_process;GO:0005576^extracellular region^cellular_component	COG3240^GDSL-like Lipase/Acylhydrolase^I	PF00657.21^GDSL-like Lipase/Acylhydrolase
BnaA03G0385600ZS	3.38842	1.70971e-10	Q9SJB4.1^RecName: Full=GDSL esterase/lipase At2g04570; AltName: Full=Extracellular lipase At2g04570; Flags: Precursor^89.77%	--	GO:0016788^hydrolase activity, acting on ester bonds^molecular_function;GO:0016042^lipid catabolic process^biological_process;GO:0005576^extracellular region^cellular_component	COG3240^GDSL-motif lipase hydrolase family protein^I	PF00657.21^GDSL-like Lipase/Acylhydrolase
BnaC01G0049200ZS	-4.50702	1.72347e-10	Q9ZNS4.1^RecName: Full=Pathogenesis-related protein 1; Short=AtPRB1; Flags: Precursor^59.39%	K13449|PR1|http://www.genome.jp/dbget-bin/www_bget?ko:K13449	GO:0009814^defense response, incompatible interaction^biological_process;GO:0009617^response to bacterium^biological_process;GO:0009723^response to ethylene^biological_process;GO:0080027^response to herbivore^biological_process;GO:0009753^response to jasmonic acid^biological_process;GO:0009751^response to salicylic acid^biological_process;GO:0009611^response to wounding^biological_process;GO:0005…	COG2340|KOG3017^SCP^S	PF00188.25^Cysteine-rich secretory protein family
BnaA03G0363000ZS	-9.37962	1.73104e-10	Q9FPT1.2^RecName: Full=Ubiquitin carboxyl-terminal hydrolase 12; AltName: Full=Deubiquitinating enzyme 12; Short=AtUBP12; AltName: Full=Ubiquitin thioesterase 12; AltName: Full=Ubiquitin-specific-processing protease 12^33.33%	--	GO:0004197^cysteine-type endopeptidase activity^molecular_function;GO:0004843^thiol-dependent ubiquitin-specific protease activity^molecular_function;GO:0009867^jasmonic acid mediated signaling pathway^biological_process;GO:0016579^protein deubiquitination^biological_process;GO:0031647^regulation of protein stability^biological_process;GO:0006511^ubiquitin-dependent protein catabolic process^biol…	KOG1987^meprin and TRAF homology domain-containing protein MATH domain-containing protein^D	PF00917.25^MATH domain
BnaC04G0313500ZS	3.33146	1.74929e-10	Q9M060.1^RecName: Full=Eukaryotic translation initiation factor 6-2; Short=AteIF-6;2^95.51%	K03264|EIF6|http://www.genome.jp/dbget-bin/www_bget?ko:K03264	GO:0043023^ribosomal large subunit binding^molecular_function;GO:0043022^ribosome binding^molecular_function;GO:0003743^translation initiation factor activity^molecular_function;GO:1902626^assembly of large subunit precursor of preribosome^biological_process;GO:0071215^cellular response to abscisic acid stimulus^biological_process;GO:0009793^embryo development ending in seed dormancy^biological_p…	COG1976|KOG3185^Binds to the 60S ribosomal subunit and prevents its association with the 40S ribosomal subunit to form the 80S initiation complex in the cytoplasm. May also be involved in ribosome biogenesis (By similarity)^J	PF01912.17^eIF-6 family
BnaC04G0410700ZS	-3.70866	1.8185e-10	Q94CD1.1^RecName: Full=Omega-hydroxypalmitate O-feruloyl transferase; AltName: Full=Omega-hydroxyacid hydroxycinnamoyltransferase; AltName: Full=Protein ALIPHATIC SUBERIN FERULOYL TRANSFERASE^93.44%	K15400|HHT1|http://www.genome.jp/dbget-bin/www_bget?ko:K15400	GO:0050734^hydroxycinnamoyltransferase activity^molecular_function;GO:0102406^omega-hydroxypalmitate O-sinapoyl transferase activity^molecular_function;GO:0052325^cell wall pectin biosynthetic process^biological_process;GO:0010345^suberin biosynthetic process^biological_process	--	PF02458.14^Transferase family
BnaA09G0237600ZS	3.91897	1.83477e-10	Q9XEC6.1^RecName: Full=Cysteine-rich receptor-like protein kinase 36; Short=Cysteine-rich RLK36; Flags: Precursor^81.46%	--	GO:0005524^ATP binding^molecular_function;GO:0004674^protein serine/threonine kinase activity^molecular_function;GO:0006468^protein phosphorylation^biological_process;GO:0009737^response to abscisic acid^biological_process;GO:0016021^integral component of membrane^cellular_component;GO:0005886^plasma membrane^cellular_component	COG4886^Pfam:DUF26^G	PF07714.16^Protein tyrosine kinase
BnaC01G0210000ZS	2.28045	1.88417e-10	Q93W34.1^RecName: Full=Polyadenylate-binding protein RBP45C; Short=Poly(A)-binding protein RBP45C; AltName: Full=RNA-binding protein 45C; Short=AtRBP45C^84.95%	--	GO:0003729^mRNA binding^molecular_function;GO:0008143^poly(A) binding^molecular_function;GO:0006397^mRNA processing^biological_process;GO:0005829^cytosol^cellular_component;GO:0005634^nucleus^cellular_component	COG0724|KOG0118^RNA recognition motif. (a.k.a. RRM, RBD, or RNP domain)^A	PF00076.21^RNA recognition motif. (a.k.a. RRM, RBD, or RNP domain)
BnaA02G0340900ZS	-2.89822	1.89471e-10	--	--	--	--	PF11820.7^Protein of unknown function (DUF3339)
BnaA08G0315600ZS	-2.92639	1.90183e-10	P93824.1^RecName: Full=1-aminocyclopropane-1-carboxylate oxidase homolog 6^81.39%	--	GO:0051213^dioxygenase activity^molecular_function;GO:0046872^metal ion binding^molecular_function	COG3491|KOG0143^2OG-Fe(II) oxygenase superfamily^Q	PF03171.19^2OG-Fe(II) oxygenase superfamily
BnaC03G0511300ZS	-8.95636	1.981e-10	--	--	--	COG0596|KOG1454^hydrolase, alpha beta fold family^S	PF00561.19^alpha/beta hydrolase fold
BnaA09G0612100ZS	-1.77447	2.03297e-10	--	--	--	--	PF05633.10^Protein BYPASS1-related
BnaA02G0053700ZS	9.07536	2.11185e-10	--	--	--	KOG2933^Papain family cysteine protease^S	PF00112.22^Papain family cysteine protease
BnaA01G0157900ZS	2.80776	2.13258e-10	O23247.1^RecName: Full=Arginine--tRNA ligase, chloroplastic/mitochondrial; AltName: Full=Arginyl-tRNA synthetase; Short=ArgRS; AltName: Full=Protein EMBRYO DEFECTIVE 1027; Flags: Precursor^88.05%	K01887|RARS, argS|http://www.genome.jp/dbget-bin/www_bget?ko:K01887	GO:0004814^arginine-tRNA ligase activity^molecular_function;GO:0005524^ATP binding^molecular_function;GO:0006420^arginyl-tRNA aminoacylation^biological_process;GO:0009793^embryo development ending in seed dormancy^biological_process;GO:0009507^chloroplast^cellular_component;GO:0009570^chloroplast stroma^cellular_component;GO:0005739^mitochondrion^cellular_component	COG0018|KOG4426^embryo defective 1027^J	PF00750.18^tRNA synthetases class I (R)
BnaA09G0155700ZS	-4.33072	2.13792e-10	Q00451.1^RecName: Full=36.4 kDa proline-rich protein^67.9%	--	--	--	PF14547.5^Hydrophobic seed protein
BnaA03G0147100ZS	9.06995	2.1445e-10	F4HRJ4.1^RecName: Full=Mitogen-activated protein kinase kinase kinase 3; AltName: Full=MAP3K alpha protein kinase; Short=AtMAP3Kalpha^31.43%	--	GO:0005524^ATP binding^molecular_function;GO:0004709^MAP kinase kinase kinase activity^molecular_function;GO:0004674^protein serine/threonine kinase activity^molecular_function;GO:0032147^activation of protein kinase activity^biological_process;GO:0002221^pattern recognition receptor signaling pathway^biological_process;GO:1900424^regulation of defense response to bacterium^biological_process;GO:…	KOG0198^mitogen-activated protein kinase kinase kinase^T	PF00069.24^Protein kinase domain
BnaC07G0156400ZS	-5.28881	2.15334e-10	Q8VYU7.1^RecName: Full=Purple acid phosphatase 4; Flags: Precursor^84.96%	K14379|ACP5|http://www.genome.jp/dbget-bin/www_bget?ko:K14379	GO:0003993^acid phosphatase activity^molecular_function;GO:0008199^ferric iron binding^molecular_function;GO:0008198^ferrous iron binding^molecular_function;GO:0005576^extracellular region^cellular_component	COG1409|KOG2679^Purple acid phosphatase^O	PF00149.27^Calcineurin-like phosphoesterase
BnaC01G0008900ZS	-5.40697	2.16493e-10	F4JW68.1^RecName: Full=FCS-Like Zinc finger 7^71.93%	--	GO:0019900^kinase binding^molecular_function;GO:0046872^metal ion binding^molecular_function;GO:0009749^response to glucose^biological_process;GO:1905582^response to mannose^biological_process;GO:0009744^response to sucrose^biological_process;GO:0005737^cytoplasm^cellular_component;GO:0005634^nucleus^cellular_component	--	PF04570.13^zinc-finger of the FCS-type, C2-C2
BnaC01G0075000ZS	1.9852	2.16954e-10	--	--	--	--	PF08614.10^Autophagy protein 16 (ATG16)
BnaA07G0194400ZS	-2.76902	2.19816e-10	O82089.1^RecName: Full=Copper transport protein CCH; AltName: Full=Copper chaperone CCH^98.67%	K07213|ATOX1, ATX1, copZ, golB|http://www.genome.jp/dbget-bin/www_bget?ko:K07213	GO:0016531^copper chaperone activity^molecular_function;GO:0019904^protein domain specific binding^molecular_function;GO:0006878^cellular copper ion homeostasis^biological_process;GO:0006825^copper ion transport^biological_process;GO:0046686^response to cadmium ion^biological_process;GO:0009651^response to salt stress^biological_process;GO:0048046^apoplast^cellular_component;GO:0009507^chloroplas…	COG2608|KOG1603^Heavy-metal-associated domain^P	PF00403.25^Heavy-metal-associated domain
BnaA06G0122200ZS	3.37959	2.25031e-10	--	--	--	--	PF05623.11^Protein of unknown function (DUF789)
BnaC03G0743600ZS	1.84345	2.36062e-10	P0DH92.1^RecName: Full=V-type proton ATPase subunit c1; Short=V-ATPase subunit c1; AltName: Full=V-type proton ATPase 16 kDa proteolipid subunit c1; Short=V-ATPase 16 kDa proteolipid subunit c1; AltName: Full=Vacuolar H(+)-ATPase subunit c isoform 1; AltName: Full=Vacuolar proton pump 16 kDa proteolipid subunit c1; AltName: Full=Vacuolar proton pump subunit c1 >P0DH93.1 RecName: Full=V-type proto…	K02155|ATPeV0C, ATP6L|http://www.genome.jp/dbget-bin/www_bget?ko:K02155	GO:0046961^proton-transporting ATPase activity, rotational mechanism^molecular_function;GO:0015991^ATP hydrolysis coupled proton transport^biological_process;GO:0016021^integral component of membrane^cellular_component;GO:0033179^proton-transporting V-type ATPase, V0 domain^cellular_component;GO:0005774^vacuolar membrane^cellular_component;GO:0005773^vacuole^cellular_component	COG0636|KOG0232^16 kDa proteolipid subunit^C	PF00137.20^ATP synthase subunit C
BnaA04G0043100ZS	-8.83399	2.36737e-10	Q9M3C8.1^RecName: Full=Dirigent protein 24; Short=AtDIR24; Flags: Precursor^89.1%	--	GO:0048046^apoplast^cellular_component	--	PF03018.13^Dirigent-like protein
BnaC09G0289100ZS	-8.70672	2.37262e-10	Q38838.2^RecName: Full=Agamous-like MADS-box protein AGL14; AltName: Full=Protein XAANTAL 2^81.0%	--	GO:0003700^DNA-binding transcription factor activity^molecular_function;GO:0046983^protein dimerization activity^molecular_function;GO:0000977^RNA polymerase II regulatory region sequence-specific DNA binding^molecular_function;GO:0043565^sequence-specific DNA binding^molecular_function;GO:0008134^transcription factor binding^molecular_function;GO:0044212^transcription regulatory region DNA bindi…	COG5068|KOG0014^agamous-like MADS-box protein^K	PF00319.17^SRF-type transcription factor (DNA-binding and dimerisation domain)
BnaC02G0442300ZS	-2.7728	2.37555e-10	Q9ZQ85.2^RecName: Full=Myb family transcription factor EFM; AltName: Full=MYB-domain transcription factor HHO4; AltName: Full=Protein EARLY FLOWERING MYB; AltName: Full=Protein HRS1 HOMOLOG 4^85.02%	--	GO:0003677^DNA binding^molecular_function;GO:0003700^DNA-binding transcription factor activity^molecular_function;GO:0009908^flower development^biological_process;GO:0009740^gibberellic acid mediated signaling pathway^biological_process;GO:0010452^histone H3-K36 methylation^biological_process;GO:0048579^negative regulation of long-day photoperiodism, flowering^biological_process;GO:1903507^negati…	--	PF00249.30^Myb-like DNA-binding domain
BnaA04G0248700ZS	8.91076	2.39338e-10	--	--	--	--	PF16507.4^Proteasome-substrate-size regulator, mid region
BnaC03G0220500ZS	4.34559	2.42001e-10	--	--	--	--	--
BnaC05G0128900ZS	4.12835	2.43426e-10	Q9XI23.1^RecName: Full=Boron transporter 4^91.37%	--	GO:0015301^anion:anion antiporter activity^molecular_function;GO:0080139^borate efflux transmembrane transporter activity^molecular_function;GO:0005452^inorganic anion exchanger activity^molecular_function;GO:0046713^borate transport^biological_process;GO:0080029^cellular response to boron-containing substance levels^biological_process;GO:0051453^regulation of intracellular pH^biological_process;…	KOG0291|KOG1172^Dip2/Utp12 Family^A	PF00955.20^HCO3- transporter family
BnaA07G0127600ZS	4.33743	2.46208e-10	--	--	--	--	--
BnaC06G0396200ZS	9.75284	2.52527e-10	P26587.1^RecName: Full=Aquaporin TIP3-1; AltName: Full=Alpha-tonoplast intrinsic protein; Short=Alpha-TIP; AltName: Full=Tonoplast intrinsic protein 3-1; Short=AtTIP3;1; Contains: RecName: Full=Aquaporin TIP3-1, N-terminally processed^89.93%	K09873|TIP|http://www.genome.jp/dbget-bin/www_bget?ko:K09873	GO:0015250^water channel activity^molecular_function;GO:0006914^autophagy^biological_process;GO:0042807^central vacuole^cellular_component;GO:0016021^integral component of membrane^cellular_component;GO:0009705^plant-type vacuole membrane^cellular_component;GO:0000326^protein storage vacuole^cellular_component	COG0580|KOG0223^Aquaporin^G	PF00230.19^Major intrinsic protein
BnaC04G0351300ZS	-7.69305	2.5533e-10	Q8GWQ2.1^RecName: Full=AT-hook motif nuclear-localized protein 20^89.86%	--	GO:0003680^AT DNA binding^molecular_function;GO:0003700^DNA-binding transcription factor activity^molecular_function;GO:0042742^defense response to bacterium^biological_process;GO:0045087^innate immune response^biological_process;GO:1900425^negative regulation of defense response to bacterium^biological_process;GO:0045824^negative regulation of innate immune response^biological_process;GO:0005634…	--	PF03479.14^Domain of unknown function (DUF296)
BnaC05G0153800ZS	-4.1652	2.57498e-10	Q8S905.1^RecName: Full=Kinesin-like protein KIN-7A; AltName: Full=NPK1-activating kinesin-1; Short=AtNACK1; AltName: Full=Protein HINKEL^89.7%	K11498|CENPE|http://www.genome.jp/dbget-bin/www_bget?ko:K11498	GO:0005524^ATP binding^molecular_function;GO:0016887^ATPase activity^molecular_function;GO:0008017^microtubule binding^molecular_function;GO:0003777^microtubule motor activity^molecular_function;GO:0000911^cytokinesis by cell plate formation^biological_process;GO:0009558^embryo sac cellularization^biological_process;GO:0048229^gametophyte development^biological_process;GO:0007018^microtubule-base…	COG5059|KOG0242^Domain of unknown function (DUF3490)^Z	PF00225.22^Kinesin motor domain
BnaC05G0016800ZS	-6.74696	2.59294e-10	Q9SRY3.1^RecName: Full=Protein RALF-like 1; AltName: Full=Rapid alkalinization factor 1; Short=AtRALF1; Flags: Precursor^77.87%	--	GO:0005179^hormone activity^molecular_function;GO:0019722^calcium-mediated signaling^biological_process;GO:0007267^cell-cell signaling^biological_process;GO:0030308^negative regulation of cell growth^biological_process;GO:0048364^root development^biological_process;GO:0048046^apoplast^cellular_component;GO:0009506^plasmodesma^cellular_component	--	PF05498.10^Rapid ALkalinization Factor (RALF)
BnaC04G0318000ZS	-8.4494	2.59683e-10	Q9M3C8.1^RecName: Full=Dirigent protein 24; Short=AtDIR24; Flags: Precursor^86.86%	--	GO:0048046^apoplast^cellular_component	--	PF03018.13^Dirigent-like protein
BnaA02G0095900ZS	-6.4997	2.61311e-10	Q0WT24.1^RecName: Full=Protein SENSITIVE TO PROTON RHIZOTOXICITY 2; AltName: Full=Zinc finger protein STOP2^66.58%	--	GO:0003700^DNA-binding transcription factor activity^molecular_function;GO:0046872^metal ion binding^molecular_function;GO:0003676^nucleic acid binding^molecular_function;GO:0006355^regulation of transcription, DNA-templated^biological_process;GO:0010447^response to acidic pH^biological_process;GO:0010044^response to aluminum ion^biological_process;GO:0010200^response to chitin^biological_process…	COG5048|KOG1721^Zinc finger protein^S	PF00096.25^Zinc finger, C2H2 type
BnaC04G0120400ZS	3.28637	2.61103e-10	O64745.1^RecName: Full=Berberine bridge enzyme-like 16; Short=AtBBE-like 16; Flags: Precursor^88.95%	--	GO:0071949^FAD binding^molecular_function;GO:0016491^oxidoreductase activity^molecular_function;GO:0009753^response to jasmonic acid^biological_process;GO:0009611^response to wounding^biological_process;GO:0005618^cell wall^cellular_component;GO:0005576^extracellular region^cellular_component	COG0277^domain-containing protein^C	PF01565.22^FAD binding domain
new_gene956	7.15149	2.60967e-10	--	--	--	--	PF09331.10^Domain of unknown function (DUF1985)
BnaA09G0412400ZS	7.27015	2.6223e-10	--	--	--	--	PF05553.10^Cotton fibre expressed protein
BnaA02G0124700ZS	8.88031	2.63691e-10	--	--	--	--	PF01277.16^Oleosin
BnaA04G0007300ZS	5.32678	2.70436e-10	Q9M1R4.1^RecName: Full=Auxin-responsive protein IAA30; AltName: Full=Indoleacetic acid-induced protein 30^87.21%	K14484|IAA|http://www.genome.jp/dbget-bin/www_bget?ko:K14484	GO:0003700^DNA-binding transcription factor activity^molecular_function;GO:0009734^auxin-activated signaling pathway^biological_process;GO:0009630^gravitropism^biological_process;GO:0009733^response to auxin^biological_process;GO:0048364^root development^biological_process;GO:0010262^somatic embryogenesis^biological_process;GO:0005634^nucleus^cellular_component	--	PF02309.15^AUX/IAA family
BnaC09G0122400ZS	4.25841	2.73206e-10	Q9ZU70.1^RecName: Full=Homeobox-leucine zipper protein ATHB-21; AltName: Full=HD-ZIP protein ATHB-21; AltName: Full=Homeodomain transcription factor ATHB-21^77.58%	K09338|HD-ZIP|http://www.genome.jp/dbget-bin/www_bget?ko:K09338	GO:0003700^DNA-binding transcription factor activity^molecular_function;GO:0043565^sequence-specific DNA binding^molecular_function;GO:0045893^positive regulation of transcription, DNA-templated^biological_process;GO:0005634^nucleus^cellular_component	KOG0483^Homeobox domain^K	PF00046.28^Homeobox domain
BnaC07G0494600ZS	-4.11404	2.73811e-10	Q96522.1^RecName: Full=Peroxidase 45; Short=Atperox P45; AltName: Full=ATP8a; Flags: Precursor^88.0%	K00430|E1.11.1.7|http://www.genome.jp/dbget-bin/www_bget?ko:K00430	GO:0020037^heme binding^molecular_function;GO:0046872^metal ion binding^molecular_function;GO:0004601^peroxidase activity^molecular_function;GO:0042744^hydrogen peroxide catabolic process^biological_process;GO:0006979^response to oxidative stress^biological_process;GO:0005576^extracellular region^cellular_component	--	PF00141.22^Peroxidase
BnaC07G0273900ZS	-2.1245	2.75037e-10	Q8S341.1^RecName: Full=Purple acid phosphatase 7; Flags: Precursor^83.81%	--	GO:0003993^acid phosphatase activity^molecular_function;GO:0008199^ferric iron binding^molecular_function;GO:0008198^ferrous iron binding^molecular_function;GO:0005576^extracellular region^cellular_component	COG1409|KOG2679^Calcineurin-like phosphoesterase^O	PF00149.27^Calcineurin-like phosphoesterase
BnaC04G0010000ZS	4.03945	2.78471e-10	O80725.1^RecName: Full=ABC transporter B family member 4; Short=ABC transporter ABCB.4; Short=AtABCB4; AltName: Full=Multidrug resistance protein 4; AltName: Full=P-glycoprotein 4^92.11%	K05658|ABCB1|http://www.genome.jp/dbget-bin/www_bget?ko:K05658	GO:0005524^ATP binding^molecular_function;GO:0042626^ATPase-coupled transmembrane transporter activity^molecular_function;GO:0010329^auxin efflux transmembrane transporter activity^molecular_function;GO:0010328^auxin influx transmembrane transporter activity^molecular_function;GO:0008559^ATPase-coupled xenobiotic transmembrane transporter activity^molecular_function;GO:0010315^auxin efflux^biolog…	COG1132|KOG0055^at2g47000 (e 0.0) mdr4, pgp4, abcb4, atpgp4 abcb4 (atp binding cassette subfamily b4)^Q	PF00664.22^ABC transporter transmembrane region
BnaA04G0169200ZS	2.71572	2.78305e-10	Q9SKJ7.1^RecName: Full=Probable sugar phosphate/phosphate translocator At2g25520^91.64%	--	GO:0015297^antiporter activity^molecular_function;GO:0022857^transmembrane transporter activity^molecular_function;GO:0008643^carbohydrate transport^biological_process;GO:0005768^endosome^cellular_component;GO:0005794^Golgi apparatus^cellular_component;GO:0016021^integral component of membrane^cellular_component;GO:0005802^trans-Golgi network^cellular_component	KOG1441^solute carrier family 35 member^S	PF03151.15^Triose-phosphate Transporter family
new_gene814	-9.06355	2.86949e-10	O23044.1^RecName: Full=Peroxidase 3; Short=Atperox P3; AltName: Full=ATPRC; AltName: Full=RCI3A; AltName: Full=Rare cold-inducible protein; Flags: Precursor^93.87%	K00430|E1.11.1.7|http://www.genome.jp/dbget-bin/www_bget?ko:K00430	GO:0020037^heme binding^molecular_function;GO:0046872^metal ion binding^molecular_function;GO:0004601^peroxidase activity^molecular_function;GO:0042744^hydrogen peroxide catabolic process^biological_process;GO:0042538^hyperosmotic salinity response^biological_process;GO:0009409^response to cold^biological_process;GO:0009269^response to desiccation^biological_process;GO:0006979^response to oxidati…	--	PF00141.22^Peroxidase
BnaC04G0099400ZS	10.3902	2.87745e-10	Q9SKP0.1^RecName: Full=Late embryogenesis abundant protein ECP63; AltName: Full=Embryonic cell protein 63; Short=AtECP63; AltName: Full=LEA domain-containing protein ECP63^82.22%	--	GO:0005829^cytosol^cellular_component	--	PF02986.13^Fibronectin binding repeat
BnaA06G0297700ZS	-5.29365	2.88724e-10	Q9FGF6.1^RecName: Full=Root meristem growth factor 9; Short=AtRGF9; Flags: Precursor^72.15%	--	GO:0008083^growth factor activity^molecular_function;GO:0030154^cell differentiation^biological_process;GO:0048527^lateral root development^biological_process;GO:0009958^positive gravitropism^biological_process;GO:0008284^positive regulation of cell population proliferation^biological_process;GO:2000012^regulation of auxin polar transport^biological_process;GO:0032880^regulation of protein locali…	--	--
BnaC08G0393600ZS	-3.31962	2.93514e-10	Q9M1D0.1^RecName: Full=Beta-glucosidase 16; Short=AtBGLU16; AltName: Full=Protein YELLOW-LEAF-SPECIFIC GENE 1; Flags: Precursor^84.72%	K01188|E3.2.1.21|http://www.genome.jp/dbget-bin/www_bget?ko:K01188	GO:0008422^beta-glucosidase activity^molecular_function;GO:0102483^scopolin beta-glucosidase activity^molecular_function;GO:0005975^carbohydrate metabolic process^biological_process;GO:0019762^glucosinolate catabolic process^biological_process;GO:0009651^response to salt stress^biological_process	COG2723|KOG0626^beta-glucosidase^G	PF00232.17^Glycosyl hydrolase family 1
BnaC02G0139100ZS	5.96998	2.97436e-10	Q9LSQ3.1^RecName: Full=Transcription factor bHLH82; AltName: Full=Basic helix-loop-helix protein 82; Short=AtbHLH82; Short=bHLH 82; AltName: Full=Transcription factor EN 96; AltName: Full=bHLH transcription factor bHLH082^77.78%	--	GO:0003677^DNA binding^molecular_function;GO:0001228^DNA-binding transcription activator activity, RNA polymerase II-specific^molecular_function;GO:0003700^DNA-binding transcription factor activity^molecular_function;GO:0046983^protein dimerization activity^molecular_function;GO:0006355^regulation of transcription, DNA-templated^biological_process;GO:0080147^root hair cell development^biological_…	--	PF00010.25^Helix-loop-helix DNA-binding domain
BnaA07G0250600ZS	-5.38767	2.98133e-10	Q9CA51.1^RecName: Full=Mini zinc finger protein 1; Short=AtMIF1^93.94%	--	GO:0003677^DNA binding^molecular_function;GO:0046872^metal ion binding^molecular_function;GO:0042803^protein homodimerization activity^molecular_function;GO:0007275^multicellular organism development^biological_process;GO:0043392^negative regulation of DNA binding^biological_process;GO:0045892^negative regulation of transcription, DNA-templated^biological_process;GO:0009640^photomorphogenesis^bio…	--	PF04770.11^ZF-HD protein dimerisation region
new_gene1783	5.25179	2.98658e-10	--	--	--	--	PF03478.17^Protein of unknown function (DUF295)
BnaC05G0181600ZS	-5.67182	3.00484e-10	Q9LPU9.1^RecName: Full=Vacuolar iron transporter homolog 1; AltName: Full=Protein NODULIN-LIKE 1^86.0%	--	GO:0005381^iron ion transmembrane transporter activity^molecular_function;GO:0005384^manganese ion transmembrane transporter activity^molecular_function;GO:0030026^cellular manganese ion homeostasis^biological_process;GO:0071369^cellular response to ethylene stimulus^biological_process;GO:0071281^cellular response to iron ion^biological_process;GO:0071732^cellular response to nitric oxide^biologi…	COG1814|KOG4473^VIT family^P	PF01988.18^VIT family
BnaC07G0067400ZS	-2.72667	3.03345e-10	--	--	--	--	--
BnaA04G0154900ZS	-8.90062	3.06382e-10	O80470.1^RecName: Full=GDSL esterase/lipase At2g23540; AltName: Full=Extracellular lipase At2g23540; Flags: Precursor^93.01%	--	GO:0016788^hydrolase activity, acting on ester bonds^molecular_function;GO:0016042^lipid catabolic process^biological_process;GO:0005576^extracellular region^cellular_component	--	PF00657.21^GDSL-like Lipase/Acylhydrolase
BnaC06G0269400ZS	9.77775	3.15121e-10	--	--	--	--	PF01214.17^Casein kinase II regulatory subunit
BnaA01G0013100ZS	-2.99602	3.17283e-10	Q9SZF7.1^RecName: Full=Protein SHORT-ROOT; Short=AtSHR; AltName: Full=GRAS family protein 26; Short=AtGRAS-26; AltName: Full=Protein SHOOT GRAVITROPISM 7^94.88%	--	GO:0003700^DNA-binding transcription factor activity^molecular_function;GO:0043565^sequence-specific DNA binding^molecular_function;GO:0008356^asymmetric cell division^biological_process;GO:0055072^iron ion homeostasis^biological_process;GO:0048366^leaf development^biological_process;GO:0045930^negative regulation of mitotic cell cycle^biological_process;GO:0009956^radial pattern formation^biolog…	--	PF03514.13^GRAS domain family
BnaC05G0462800ZS	-3.96747	3.20696e-10	Q9LRW3.1^RecName: Full=Scarecrow-like protein 29; Short=AtSCL29; AltName: Full=GRAS family protein 16; Short=AtGRAS-16^73.74%	--	GO:0003700^DNA-binding transcription factor activity^molecular_function;GO:0043565^sequence-specific DNA binding^molecular_function;GO:0042446^hormone biosynthetic process^biological_process;GO:2000032^regulation of secondary shoot formation^biological_process;GO:0006355^regulation of transcription, DNA-templated^biological_process;GO:0005634^nucleus^cellular_component	--	PF03514.13^GRAS domain family
BnaA05G0117300ZS	2.70778	3.22712e-10	Q9C5Y2.2^RecName: Full=Ent-kaurenoic acid oxidase 2; Short=AtKAO2; AltName: Full=Cytochrome P450 88A4^86.24%	K04123|KAO|http://www.genome.jp/dbget-bin/www_bget?ko:K04123	GO:0051777^ent-kaurenoate oxidase activity^molecular_function;GO:0020037^heme binding^molecular_function;GO:0005506^iron ion binding^molecular_function;GO:0004497^monooxygenase activity^molecular_function;GO:0016132^brassinosteroid biosynthetic process^biological_process;GO:0010268^brassinosteroid homeostasis^biological_process;GO:0009686^gibberellin biosynthetic process^biological_process;GO:000…	COG2124|KOG0157^ent-kaurenoic acid hydroxylase^Q	PF00067.21^Cytochrome P450
BnaA07G0172100ZS	-4.12192	3.25087e-10	Q9SSG3.2^RecName: Full=HIPL1 protein; Flags: Precursor^53.53%	--	GO:0016491^oxidoreductase activity^molecular_function;GO:0031225^anchored component of membrane^cellular_component;GO:0046658^anchored component of plasma membrane^cellular_component;GO:0005886^plasma membrane^cellular_component	COG2133^Glucose / Sorbosone dehydrogenase^G	PF07995.10^Glucose / Sorbosone dehydrogenase
[truncated: 9,159 more rows]
