# Supplementary material for: Metabolomics and Transcriptome Analysis of Rapeseed Under Salt Stress at Germination Stage
Source: Curr Issues Mol Biol. 2025 Jun 24;47(7):481. doi: 10.3390/cimb47070481 (PMC12293533; doi:10.3390/cimb47070481)
Supplement: Supplementary file 1 [file cimb-47-00481-s001.zip › Table S4.xlsx]

## Sheet: Sheet1
Table S4 KEGG pathway enrichment results of DEGs.
Term	Count	Ontology
Carbohydrate metabolism	551	Metabolism
Amino acid metabolism	405	Metabolism
Lipid metabolism	344	Metabolism
Global and overview maps	267	Metabolism
Biosynthesis of other secondary metabolites	257	Metabolism
Signal transduction	210	Environmental Information Processing
Energy metabolism	157	Metabolism
Folding, sorting and degradation	148	Genetic Information Processing
Transport and catabolism	132	Cellular Processes
Replication and repair	126	Genetic Information Processing
Metabolism of other amino acids	125	Metabolism
Environmental adaptation	104	Organismal Systems
Nucleotide metabolism	103	Metabolism
Translation	103	Genetic Information Processing
Metabolism of terpenoids and polyketides	96	Metabolism
Metabolism of cofactors and vitamins	58	Metabolism
Transcription	51	Genetic Information Processing
Glycan biosynthesis and metabolism	26	Metabolism
Membrane transport	17	Environmental Information Processing
