# Supplementary material for: Metabolomics and Transcriptome Analysis of Rapeseed Under Salt Stress at Germination Stage
Source: Curr Issues Mol Biol. 2025 Jun 24;47(7):481. doi: 10.3390/cimb47070481 (PMC12293533; doi:10.3390/cimb47070481)
Supplement: Supplementary file 1 [file cimb-47-00481-s001.zip › Table S5.xlsx]

## Sheet: Sheet1
Table S5 Differentially expressed genes KEGG enrichment pathway.
Term	Database	ID	Input_number	Background_number	P_Value
Plant hormone signal transduction	KEGG PATHWAY	ko04075	186	1064	9.67e-10
Phenylpropanoid biosynthesis	KEGG PATHWAY	ko00940	174	628	4.18e-25
Starch and sucrose metabolism	KEGG PATHWAY	ko00500	124	812	0.000148884
Biosynthesis of amino acids	KEGG PATHWAY	ko01230	102	1010	0.704278
Carbon metabolism	KEGG PATHWAY	ko01200	101	1027	0.787631
Plant-pathogen interaction	KEGG PATHWAY	ko04626	88	643	0.0161818
Amino sugar and nucleotide sugar metabolism	KEGG PATHWAY	ko00520	75	512	0.00669873
Cysteine and methionine metabolism	KEGG PATHWAY	ko00270	67	440	0.00469144
Protein processing in endoplasmic reticulum	KEGG PATHWAY	ko04141	61	743	0.981093
Purine metabolism	KEGG PATHWAY	ko00230	57	577	0.720452
Glycolysis / Gluconeogenesis	KEGG PATHWAY	ko00010	53	459	0.301962
Endocytosis	KEGG PATHWAY	ko04144	53	633	0.963223
Arginine and proline metabolism	KEGG PATHWAY	ko00330	49	232	3.07e-05
Peroxisome	KEGG PATHWAY	ko04146	49	320	0.0127508
Glycerophospholipid metabolism	KEGG PATHWAY	ko00564	47	348	0.0736677
Cyanoamino acid metabolism	KEGG PATHWAY	ko00460	46	243	0.00045745
Pyrimidine metabolism	KEGG PATHWAY	ko00240	46	458	0.664488
Glycerolipid metabolism	KEGG PATHWAY	ko00561	45	249	0.00120217
DNA replication	KEGG PATHWAY	ko03030	45	410	0.440276
Alanine, aspartate and glutamate metabolism	KEGG PATHWAY	ko00250	44	228	0.000422673
Glyoxylate and dicarboxylate metabolism	KEGG PATHWAY	ko00630	44	313	0.0517531
Cutin, suberine and wax biosynthesis	KEGG PATHWAY	ko00073	42	117	8.88e-10
Pentose and glucuronate interconversions	KEGG PATHWAY	ko00040	42	380	0.427074
Oxidative phosphorylation	KEGG PATHWAY	ko00190	42	643	0.99962
Ribosome	KEGG PATHWAY	ko03010	40	1327	1
Galactose metabolism	KEGG PATHWAY	ko00052	39	182	0.000144643
Fatty acid elongation	KEGG PATHWAY	ko00062	38	123	1.42e-07
alpha-Linolenic acid metabolism	KEGG PATHWAY	ko00592	37	150	1.72e-05
Tryptophan metabolism	KEGG PATHWAY	ko00380	37	167	0.000118893
Carbon fixation in photosynthetic organisms	KEGG PATHWAY	ko00710	37	296	0.196839
Pyruvate metabolism	KEGG PATHWAY	ko00620	37	346	0.510078
Inositol phosphate metabolism	KEGG PATHWAY	ko00562	35	232	0.0366233
Fatty acid metabolism	KEGG PATHWAY	ko01212	35	243	0.0594281
Glutathione metabolism	KEGG PATHWAY	ko00480	34	352	0.727419
Fatty acid degradation	KEGG PATHWAY	ko00071	32	158	0.00122412
Glycine, serine and threonine metabolism	KEGG PATHWAY	ko00260	32	311	0.595442
Ubiquitin mediated proteolysis	KEGG PATHWAY	ko04120	32	488	0.998265
Phagosome	KEGG PATHWAY	ko04145	30	401	0.978671
Ascorbate and aldarate metabolism	KEGG PATHWAY	ko00053	29	153	0.00460625
Valine, leucine and isoleucine degradation	KEGG PATHWAY	ko00280	29	185	0.0368848
2-Oxocarboxylic acid metabolism	KEGG PATHWAY	ko01210	29	281	0.587451
Arginine biosynthesis	KEGG PATHWAY	ko00220	27	153	0.0133203
Tyrosine metabolism	KEGG PATHWAY	ko00350	27	161	0.0224598
Phenylalanine metabolism	KEGG PATHWAY	ko00360	27	192	0.106703
RNA degradation	KEGG PATHWAY	ko03018	27	446	0.999251
Spliceosome	KEGG PATHWAY	ko03040	27	725	1
Mismatch repair	KEGG PATHWAY	ko03430	26	363	0.983763
RNA transport	KEGG PATHWAY	ko03013	25	685	1
Phosphatidylinositol signaling system	KEGG PATHWAY	ko04070	24	281	0.872573
Limonene and pinene degradation	KEGG PATHWAY	ko00903	23	105	0.00240376
Stilbenoid, diarylheptanoid and gingerol biosynthesis	KEGG PATHWAY	ko00945	23	119	0.00886551
Nitrogen metabolism	KEGG PATHWAY	ko00910	23	152	0.0759392
beta-Alanine metabolism	KEGG PATHWAY	ko00410	23	166	0.141377
Photosynthesis	KEGG PATHWAY	ko00195	23	231	0.647935
Fructose and mannose metabolism	KEGG PATHWAY	ko00051	23	249	0.768976
Homologous recombination	KEGG PATHWAY	ko03440	23	399	0.999355
Ether lipid metabolism	KEGG PATHWAY	ko00565	21	91	0.00212983
Sulfur metabolism	KEGG PATHWAY	ko00920	21	146	0.121941
Tropane, piperidine and pyridine alkaloid biosynthesis	KEGG PATHWAY	ko00960	21	158	0.19685
Terpenoid backbone biosynthesis	KEGG PATHWAY	ko00900	21	176	0.340416
Phenylalanine, tyrosine and tryptophan biosynthesis	KEGG PATHWAY	ko00400	21	212	0.652831
Steroid biosynthesis	KEGG PATHWAY	ko00100	20	130	0.0829372
Biosynthesis of unsaturated fatty acids	KEGG PATHWAY	ko01040	19	89	0.00690152
Lysine degradation	KEGG PATHWAY	ko00310	19	116	0.0582502
Ubiquinone and other terpenoid-quinone biosynthesis	KEGG PATHWAY	ko00130	19	157	0.330479
Flavonoid biosynthesis	KEGG PATHWAY	ko00941	18	96	0.0240718
Nucleotide excision repair	KEGG PATHWAY	ko03420	18	445	0.999999
ABC transporters	KEGG PATHWAY	ko02010	17	92	0.0308817
mRNA surveillance pathway	KEGG PATHWAY	ko03015	17	497	1
Circadian rhythm - plant	KEGG PATHWAY	ko04712	16	147	0.501834
Isoquinoline alkaloid biosynthesis	KEGG PATHWAY	ko00950	15	108	0.200861
Fatty acid biosynthesis	KEGG PATHWAY	ko00061	15	151	0.636564
Pentose phosphate pathway	KEGG PATHWAY	ko00030	15	215	0.961898
Carotenoid biosynthesis	KEGG PATHWAY	ko00906	14	105	0.251242
Base excision repair	KEGG PATHWAY	ko03410	14	129	0.510962
RNA polymerase	KEGG PATHWAY	ko03020	13	166	0.887024
Histidine metabolism	KEGG PATHWAY	ko00340	12	79	0.161441
Citrate cycle (TCA cycle)	KEGG PATHWAY	ko00020	12	233	0.997772
Sesquiterpenoid and triterpenoid biosynthesis	KEGG PATHWAY	ko00909	11	54	0.044328
Photosynthesis - antenna proteins	KEGG PATHWAY	ko00196	11	78	0.233074
Butanoate metabolism	KEGG PATHWAY	ko00650	11	82	0.278963
SNARE interactions in vesicular transport	KEGG PATHWAY	ko04130	11	177	0.976228
Basal transcription factors	KEGG PATHWAY	ko03022	11	191	0.988652
Aminoacyl-tRNA biosynthesis	KEGG PATHWAY	ko00970	11	252	0.999707
Other glycan degradation	KEGG PATHWAY	ko00511	10	73	0.272786
Taurine and hypotaurine metabolism	KEGG PATHWAY	ko00430	10	79	0.349747
Sphingolipid metabolism	KEGG PATHWAY	ko00600	10	91	0.508461
Diterpenoid biosynthesis	KEGG PATHWAY	ko00904	10	93	0.534156
Valine, leucine and isoleucine biosynthesis	KEGG PATHWAY	ko00290	10	101	0.631331
Ribosome biogenesis in eukaryotes	KEGG PATHWAY	ko03008	10	375	1
Vitamin B6 metabolism	KEGG PATHWAY	ko00750	9	48	0.0924418
Arachidonic acid metabolism	KEGG PATHWAY	ko00590	9	74	0.402898
Selenocompound metabolism	KEGG PATHWAY	ko00450	9	77	0.445189
Zeatin biosynthesis	KEGG PATHWAY	ko00908	8	61	0.342629
Pantothenate and CoA biosynthesis	KEGG PATHWAY	ko00770	8	115	0.913402
N-Glycan biosynthesis	KEGG PATHWAY	ko00510	8	153	0.989486
Linoleic acid metabolism	KEGG PATHWAY	ko00591	7	40	0.160542
Propanoate metabolism	KEGG PATHWAY	ko00640	7	109	0.936814
Proteasome	KEGG PATHWAY	ko03050	7	241	0.999993
Brassinosteroid biosynthesis	KEGG PATHWAY	ko00905	6	35	0.196405
Protein export	KEGG PATHWAY	ko03060	6	208	0.999976
C5-Branched dibasic acid metabolism	KEGG PATHWAY	ko00660	5	41	0.45611
Biotin metabolism	KEGG PATHWAY	ko00780	5	70	0.858167
Folate biosynthesis	KEGG PATHWAY	ko00790	5	82	0.929261
Porphyrin and chlorophyll metabolism	KEGG PATHWAY	ko00860	5	149	0.999351
Glycosphingolipid biosynthesis - globo series	KEGG PATHWAY	ko00603	4	37	0.563643
Sulfur relay system	KEGG PATHWAY	ko04122	4	46	0.719909
Monobactam biosynthesis	KEGG PATHWAY	ko00261	4	48	0.748335
Lysine biosynthesis	KEGG PATHWAY	ko00300	4	57	0.849411
Nicotinate and nicotinamide metabolism	KEGG PATHWAY	ko00760	4	63	0.89573
Glycosylphosphatidylinositol(GPI)-anchor biosynthesis	KEGG PATHWAY	ko00563	4	69	0.929022
Monoterpenoid biosynthesis	KEGG PATHWAY	ko00902	3	16	0.27322
Phosphonate and phosphinate metabolism	KEGG PATHWAY	ko00440	3	29	0.604878
Synthesis and degradation of ketone bodies	KEGG PATHWAY	ko00072	2	20	0.638007
Glucosinolate biosynthesis	KEGG PATHWAY	ko00966	2	21	0.662363
Thiamine metabolism	KEGG PATHWAY	ko00730	2	28	0.79755
Riboflavin metabolism	KEGG PATHWAY	ko00740	1	34	0.970845
