# Supplementary material for: Metabolomics and Transcriptome Analysis of Rapeseed Under Salt Stress at Germination Stage
Source: Curr Issues Mol Biol. 2025 Jun 24;47(7):481. doi: 10.3390/cimb47070481 (PMC12293533; doi:10.3390/cimb47070481)
Supplement: Supplementary file 1 [file cimb-47-00481-s001.zip › Table S6.xlsx]

## Sheet: Sheet2
Table S6 The candidate genes related to salt stress.
B.napus gene name /gene symbol	log2FoldChange	Pfam	gene_ontology_blast
BnaA07G0240100ZS	11.8141	PF00107.25^Zinc-binding dehydrogenase	GO:0004022^alcohol dehydrogenase (NAD) activity^molecular_function;GO:0004024^alcohol dehydrogenase activity, zinc-dependent^molecular_function;GO:0000166^nucleotide binding^molecular_function;GO:0042803^protein homodimerization activity^molecular_function;GO:0051903^S-(hydroxymethyl)glutathione dehydrogenase activity^molecular_function;GO:0008270^zinc ion binding^molecular_function;GO:0046294^fo…
BnaC06G0262300ZS	11.0633	PF00107.25^Zinc-binding dehydrogenase	GO:0004022^alcohol dehydrogenase (NAD) activity^molecular_function;GO:0004024^alcohol dehydrogenase activity, zinc-dependent^molecular_function;GO:0000166^nucleotide binding^molecular_function;GO:0042803^protein homodimerization activity^molecular_function;GO:0051903^S-(hydroxymethyl)glutathione dehydrogenase activity^molecular_function;GO:0008270^zinc ion binding^molecular_function;GO:0046294^fo…
BnaC04G0279200ZS	7.90445	PF00232.17^Glycosyl hydrolase family 1	GO:0008422^beta-glucosidase activity^molecular_function;GO:0102483^scopolin beta-glucosidase activity^molecular_function;GO:0005975^carbohydrate metabolic process^biological_process;GO:0019762^glucosinolate catabolic process^biological_process;GO:0009651^response to salt stress^biological_process
BnaA09G0547400ZS	7.66087	PF00232.17^Glycosyl hydrolase family 1	GO:0008422^beta-glucosidase activity^molecular_function;GO:0102483^scopolin beta-glucosidase activity^molecular_function;GO:0005975^carbohydrate metabolic process^biological_process;GO:0019762^glucosinolate catabolic process^biological_process;GO:0009651^response to salt stress^biological_process
BnaA08G0115100ZS	7.52534	PF00456.20^Transketolase, thiamine diphosphate binding domain	GO:0046872^metal ion binding^molecular_function;GO:0004802^transketolase activity^molecular_function;GO:0006098^pentose-phosphate shunt^biological_process;GO:0019253^reductive pentose-phosphate cycle^biological_process;GO:0046686^response to cadmium ion^biological_process;GO:0009651^response to salt stress^biological_process;GO:0009507^chloroplast^cellular_component;GO:0009941^chloroplast envelop…
BnaC02G0305400ZS	7.18919	PF00085.19^Thioredoxin	GO:0003756^protein disulfide isomerase activity^molecular_function;GO:0045454^cell redox homeostasis^biological_process;GO:0010205^photoinhibition^biological_process;GO:0006457^protein folding^biological_process;GO:0046686^response to cadmium ion^biological_process;GO:0034976^response to endoplasmic reticulum stress^biological_process;GO:0009644^response to high light intensity^biological_process…
BnaA04G0017900ZS	6.59762	PF00232.17^Glycosyl hydrolase family 1	GO:0008422^beta-glucosidase activity^molecular_function;GO:0102483^scopolin beta-glucosidase activity^molecular_function;GO:0005975^carbohydrate metabolic process^biological_process;GO:0019762^glucosinolate catabolic process^biological_process;GO:0009651^response to salt stress^biological_process
BnaA05G0063500ZS	6.55761	PF00696.27^Amino acid kinase family	GO:0005524^ATP binding^molecular_function;GO:0017084^delta1-pyrroline-5-carboxylate synthetase activity^molecular_function;GO:0004349^glutamate 5-kinase activity^molecular_function;GO:0004350^glutamate-5-semialdehyde dehydrogenase activity^molecular_function;GO:0042538^hyperosmotic salinity response^biological_process;GO:0055129^L-proline biosynthetic process^biological_process;GO:0009555^pollen …
BnaC04G0569500ZS	6.49667	PF00696.27^Amino acid kinase family	GO:0005524^ATP binding^molecular_function;GO:0017084^delta1-pyrroline-5-carboxylate synthetase activity^molecular_function;GO:0004349^glutamate 5-kinase activity^molecular_function;GO:0004350^glutamate-5-semialdehyde dehydrogenase activity^molecular_function;GO:0042538^hyperosmotic salinity response^biological_process;GO:0055129^L-proline biosynthetic process^biological_process;GO:0009555^pollen …
BnaC08G0393700ZS	6.41281	PF00232.17^Glycosyl hydrolase family 1	GO:0008422^beta-glucosidase activity^molecular_function;GO:0102483^scopolin beta-glucosidase activity^molecular_function;GO:0005975^carbohydrate metabolic process^biological_process;GO:0019762^glucosinolate catabolic process^biological_process;GO:0009651^response to salt stress^biological_process
BnaC04G0050600ZS	6.37825	PF00232.17^Glycosyl hydrolase family 1	GO:0008422^beta-glucosidase activity^molecular_function;GO:0102483^scopolin beta-glucosidase activity^molecular_function;GO:0005975^carbohydrate metabolic process^biological_process;GO:0019762^glucosinolate catabolic process^biological_process;GO:0051707^response to other organism^biological_process;GO:0009651^response to salt stress^biological_process
BnaA04G0253600ZS	6.25145	PF00696.27^Amino acid kinase family	GO:0005524^ATP binding^molecular_function;GO:0017084^delta1-pyrroline-5-carboxylate synthetase activity^molecular_function;GO:0004349^glutamate 5-kinase activity^molecular_function;GO:0004350^glutamate-5-semialdehyde dehydrogenase activity^molecular_function;GO:0042538^hyperosmotic salinity response^biological_process;GO:0055129^L-proline biosynthetic process^biological_process;GO:0009555^pollen …
BnaC08G0353800ZS	6.09638	PF00121.17^Triosephosphate isomerase	GO:0005507^copper ion binding^molecular_function;GO:0004807^triose-phosphate isomerase activity^molecular_function;GO:0044262^cellular carbohydrate metabolic process^biological_process;GO:0006094^gluconeogenesis^biological_process;GO:0046166^glyceraldehyde-3-phosphate biosynthetic process^biological_process;GO:0019563^glycerol catabolic process^biological_process;GO:0006096^glycolytic process^bio…
BnaC04G0069800ZS	5.76387	PF00696.27^Amino acid kinase family	GO:0005524^ATP binding^molecular_function;GO:0017084^delta1-pyrroline-5-carboxylate synthetase activity^molecular_function;GO:0004349^glutamate 5-kinase activity^molecular_function;GO:0004350^glutamate-5-semialdehyde dehydrogenase activity^molecular_function;GO:0042538^hyperosmotic salinity response^biological_process;GO:0055129^L-proline biosynthetic process^biological_process;GO:0009555^pollen …
BnaA01G0105700ZS	4.42094	PF00704.27^Glycosyl hydrolases family 18	GO:0008061^chitin binding^molecular_function;GO:0004568^chitinase activity^molecular_function;GO:0008843^endochitinase activity^molecular_function;GO:0035885^exochitinase activity^molecular_function;GO:0006032^chitin catabolic process^biological_process;GO:0000272^polysaccharide catabolic process^biological_process;GO:0009737^response to abscisic acid^biological_process;GO:0009753^response to jas…
BnaA03G0194400ZS	4.31017	PF00696.27^Amino acid kinase family	GO:0005524^ATP binding^molecular_function;GO:0017084^delta1-pyrroline-5-carboxylate synthetase activity^molecular_function;GO:0004349^glutamate 5-kinase activity^molecular_function;GO:0004350^glutamate-5-semialdehyde dehydrogenase activity^molecular_function;GO:0042538^hyperosmotic salinity response^biological_process;GO:0055129^L-proline biosynthetic process^biological_process;GO:0009555^pollen …
BnaC03G0227700ZS	3.85133	PF00696.27^Amino acid kinase family	GO:0005524^ATP binding^molecular_function;GO:0017084^delta1-pyrroline-5-carboxylate synthetase activity^molecular_function;GO:0004349^glutamate 5-kinase activity^molecular_function;GO:0004350^glutamate-5-semialdehyde dehydrogenase activity^molecular_function;GO:0042538^hyperosmotic salinity response^biological_process;GO:0055129^L-proline biosynthetic process^biological_process;GO:0009555^pollen …
BnaA04G0018100ZS	3.6822	PF00232.17^Glycosyl hydrolase family 1	GO:0008422^beta-glucosidase activity^molecular_function;GO:0102483^scopolin beta-glucosidase activity^molecular_function;GO:0005975^carbohydrate metabolic process^biological_process;GO:0019762^glucosinolate catabolic process^biological_process;GO:0009651^response to salt stress^biological_process
BnaC01G0128800ZS	3.35475	PF00704.27^Glycosyl hydrolases family 18	GO:0008061^chitin binding^molecular_function;GO:0004568^chitinase activity^molecular_function;GO:0008843^endochitinase activity^molecular_function;GO:0035885^exochitinase activity^molecular_function;GO:0006032^chitin catabolic process^biological_process;GO:0000272^polysaccharide catabolic process^biological_process;GO:0009737^response to abscisic acid^biological_process;GO:0009753^response to jas…
BnaC05G0570000ZS	3.05789	PF03214.12^Reversibly glycosylated polypeptide	GO:0016760^cellulose synthase (UDP-forming) activity^molecular_function;GO:0016866^intramolecular transferase activity^molecular_function;GO:0003735^structural constituent of ribosome^molecular_function;GO:0052691^UDP-arabinopyranose mutase activity^molecular_function;GO:0071555^cell wall organization^biological_process;GO:0009832^plant-type cell wall biogenesis^biological_process;GO:0071669^plan…
BnaC09G0536700ZS	-3.03412	PF00011.20^Hsp20/alpha crystallin family	GO:0043621^protein self-association^molecular_function;GO:0051082^unfolded protein binding^molecular_function;GO:0051259^protein complex oligomerization^biological_process;GO:0006457^protein folding^biological_process;GO:0009408^response to heat^biological_process;GO:0042542^response to hydrogen peroxide^biological_process;GO:0000302^response to reactive oxygen species^biological_process;GO:00096…
BnaA02G0043400ZS	-3.04259	PF00011.20^Hsp20/alpha crystallin family	GO:0043621^protein self-association^molecular_function;GO:0051082^unfolded protein binding^molecular_function;GO:0051259^protein complex oligomerization^biological_process;GO:0006457^protein folding^biological_process;GO:0009408^response to heat^biological_process;GO:0042542^response to hydrogen peroxide^biological_process;GO:0000302^response to reactive oxygen species^biological_process;GO:00096…
BnaA10G0231100ZS	-3.05014	PF00011.20^Hsp20/alpha crystallin family	GO:0043621^protein self-association^molecular_function;GO:0051082^unfolded protein binding^molecular_function;GO:0051259^protein complex oligomerization^biological_process;GO:0006457^protein folding^biological_process;GO:0009408^response to heat^biological_process;GO:0042542^response to hydrogen peroxide^biological_process;GO:0000302^response to reactive oxygen species^biological_process;GO:00096…
BnaA06G0098900ZS	-3.096	PF00232.17^Glycosyl hydrolase family 1	GO:0008422^beta-glucosidase activity^molecular_function;GO:0102483^scopolin beta-glucosidase activity^molecular_function;GO:0005975^carbohydrate metabolic process^biological_process;GO:0019762^glucosinolate catabolic process^biological_process;GO:0009651^response to salt stress^biological_process;GO:0005788^endoplasmic reticulum lumen^cellular_component
BnaA08G0115900ZS	-3.26729	PF00704.27^Glycosyl hydrolases family 18	GO:0008061^chitin binding^molecular_function;GO:0004568^chitinase activity^molecular_function;GO:0008843^endochitinase activity^molecular_function;GO:0035885^exochitinase activity^molecular_function;GO:0006032^chitin catabolic process^biological_process;GO:0000272^polysaccharide catabolic process^biological_process;GO:0009737^response to abscisic acid^biological_process;GO:0009753^response to jas…
BnaC08G0393600ZS	-3.31962	PF00232.17^Glycosyl hydrolase family 1	GO:0008422^beta-glucosidase activity^molecular_function;GO:0102483^scopolin beta-glucosidase activity^molecular_function;GO:0005975^carbohydrate metabolic process^biological_process;GO:0019762^glucosinolate catabolic process^biological_process;GO:0009651^response to salt stress^biological_process
BnaC03G0083900ZS	-3.33937	PF01704.17^UTP--glucose-1-phosphate uridylyltransferase	GO:0003983^UTP:glucose-1-phosphate uridylyltransferase activity^molecular_function;GO:0052543^callose deposition in cell wall^biological_process;GO:0005977^glycogen metabolic process^biological_process;GO:0009555^pollen development^biological_process;GO:0010942^positive regulation of cell death^biological_process;GO:0046686^response to cadmium ion^biological_process;GO:0009651^response to salt st…
BnaC04G0494400ZS	-3.67088	PF00011.20^Hsp20/alpha crystallin family	GO:0043621^protein self-association^molecular_function;GO:0051082^unfolded protein binding^molecular_function;GO:0051259^protein complex oligomerization^biological_process;GO:0006457^protein folding^biological_process;GO:0009408^response to heat^biological_process;GO:0009644^response to high light intensity^biological_process;GO:0042542^response to hydrogen peroxide^biological_process;GO:0006979^…
BnaC04G0184700ZS	-3.71473	PF00011.20^Hsp20/alpha crystallin family	GO:0043621^protein self-association^molecular_function;GO:0051082^unfolded protein binding^molecular_function;GO:0051259^protein complex oligomerization^biological_process;GO:0006457^protein folding^biological_process;GO:0009408^response to heat^biological_process;GO:0009644^response to high light intensity^biological_process;GO:0042542^response to hydrogen peroxide^biological_process;GO:0006979^…
BnaA04G0190700ZS	-3.74206	PF00011.20^Hsp20/alpha crystallin family	GO:0043621^protein self-association^molecular_function;GO:0051082^unfolded protein binding^molecular_function;GO:0051259^protein complex oligomerization^biological_process;GO:0006457^protein folding^biological_process;GO:0009408^response to heat^biological_process;GO:0009644^response to high light intensity^biological_process;GO:0042542^response to hydrogen peroxide^biological_process;GO:0006979^…
BnaC06G0106600ZS	-3.78718	PF00011.20^Hsp20/alpha crystallin family	GO:0043621^protein self-association^molecular_function;GO:0051082^unfolded protein binding^molecular_function;GO:0051259^protein complex oligomerization^biological_process;GO:0006457^protein folding^biological_process;GO:0009408^response to heat^biological_process;GO:0042542^response to hydrogen peroxide^biological_process;GO:0000302^response to reactive oxygen species^biological_process;GO:00096…
BnaA06G0257000ZS	-4.0346	PF07993.11^Male sterility protein	GO:0102965^alcohol-forming fatty acyl-CoA reductase activity^molecular_function;GO:0080019^fatty-acyl-CoA reductase (alcohol-forming) activity^molecular_function;GO:0050062^long-chain-fatty-acyl-CoA reductase activity^molecular_function;GO:0006629^lipid metabolic process^biological_process;GO:0035336^long-chain fatty-acyl-CoA metabolic process^biological_process;GO:0009651^response to salt stress…
BnaC03G0301100ZS	-4.52489	PF00011.20^Hsp20/alpha crystallin family	GO:0043621^protein self-association^molecular_function;GO:0051082^unfolded protein binding^molecular_function;GO:0051259^protein complex oligomerization^biological_process;GO:0006457^protein folding^biological_process;GO:0009408^response to heat^biological_process;GO:0042542^response to hydrogen peroxide^biological_process;GO:0000302^response to reactive oxygen species^biological_process;GO:00096…
BnaC03G0579500ZS	-4.80195	PF07993.11^Male sterility protein	GO:0102965^alcohol-forming fatty acyl-CoA reductase activity^molecular_function;GO:0080019^fatty-acyl-CoA reductase (alcohol-forming) activity^molecular_function;GO:0050062^long-chain-fatty-acyl-CoA reductase activity^molecular_function;GO:0006629^lipid metabolic process^biological_process;GO:0035336^long-chain fatty-acyl-CoA metabolic process^biological_process;GO:0009651^response to salt stress…
BnaC03G0597600ZS	-5.21638	PF07993.11^Male sterility protein	GO:0102965^alcohol-forming fatty acyl-CoA reductase activity^molecular_function;GO:0080019^fatty-acyl-CoA reductase (alcohol-forming) activity^molecular_function;GO:0050062^long-chain-fatty-acyl-CoA reductase activity^molecular_function;GO:0006629^lipid metabolic process^biological_process;GO:0035336^long-chain fatty-acyl-CoA metabolic process^biological_process;GO:0009651^response to salt stress…
BnaA09G0382800ZS	-5.31171	PF00011.20^Hsp20/alpha crystallin family	GO:0043621^protein self-association^molecular_function;GO:0051082^unfolded protein binding^molecular_function;GO:0051259^protein complex oligomerization^biological_process;GO:0006457^protein folding^biological_process;GO:0009408^response to heat^biological_process;GO:0042542^response to hydrogen peroxide^biological_process;GO:0000302^response to reactive oxygen species^biological_process;GO:00096…
BnaC03G0216500ZS	-5.94394	PF00141.22^Peroxidase	GO:0020037^heme binding^molecular_function;GO:0046872^metal ion binding^molecular_function;GO:0004601^peroxidase activity^molecular_function;GO:0042744^hydrogen peroxide catabolic process^biological_process;GO:0006979^response to oxidative stress^biological_process;GO:0009651^response to salt stress^biological_process;GO:0010043^response to zinc ion^biological_process;GO:0005576^extracellular reg…
BnaA03G0184500ZS	-6.07777	PF00141.22^Peroxidase	GO:0020037^heme binding^molecular_function;GO:0046872^metal ion binding^molecular_function;GO:0004601^peroxidase activity^molecular_function;GO:0042744^hydrogen peroxide catabolic process^biological_process;GO:0006979^response to oxidative stress^biological_process;GO:0009651^response to salt stress^biological_process;GO:0010043^response to zinc ion^biological_process;GO:0005576^extracellular reg…
BnaC02G0060000ZS	-6.3378	PF00180.19^Isocitrate/isopropylmalate dehydrogenase	GO:0003862^3-isopropylmalate dehydrogenase activity^molecular_function;GO:0000287^magnesium ion binding^molecular_function;GO:0051287^NAD binding^molecular_function;GO:0009553^embryo sac development^biological_process;GO:0019761^glucosinolate biosynthetic process^biological_process;GO:0009098^leucine biosynthetic process^biological_process;GO:0009555^pollen development^biological_process;GO:00097…
BnaA09G0547300ZS	-7.33465	PF00232.17^Glycosyl hydrolase family 1	GO:0008422^beta-glucosidase activity^molecular_function;GO:0102483^scopolin beta-glucosidase activity^molecular_function;GO:0005975^carbohydrate metabolic process^biological_process;GO:0019762^glucosinolate catabolic process^biological_process;GO:0009651^response to salt stress^biological_process
BnaA02G0052200ZS	-7.81852	PF00180.19^Isocitrate/isopropylmalate dehydrogenase	GO:0003862^3-isopropylmalate dehydrogenase activity^molecular_function;GO:0000287^magnesium ion binding^molecular_function;GO:0051287^NAD binding^molecular_function;GO:0009553^embryo sac development^biological_process;GO:0019761^glucosinolate biosynthetic process^biological_process;GO:0009098^leucine biosynthetic process^biological_process;GO:0009555^pollen development^biological_process;GO:00097…
BnaC08G0106300ZS	-10.3963	PF00232.17^Glycosyl hydrolase family 1	GO:0008422^beta-glucosidase activity^molecular_function;GO:0005507^copper ion binding^molecular_function;GO:0015928^fucosidase activity^molecular_function;GO:0002020^protease binding^molecular_function;GO:0042803^protein homodimerization activity^molecular_function;GO:0102483^scopolin beta-glucosidase activity^molecular_function;GO:0019137^thioglucosidase activity^molecular_function;GO:0005975^ca…
BnaC05G0505400ZS	-10.4043	PF00232.17^Glycosyl hydrolase family 1	GO:0008422^beta-glucosidase activity^molecular_function;GO:0005507^copper ion binding^molecular_function;GO:0015928^fucosidase activity^molecular_function;GO:0002020^protease binding^molecular_function;GO:0042803^protein homodimerization activity^molecular_function;GO:0102483^scopolin beta-glucosidase activity^molecular_function;GO:0019137^thioglucosidase activity^molecular_function;GO:0005975^ca…
BnaC05G0505500ZS	-10.6555	PF00232.17^Glycosyl hydrolase family 1	GO:0008422^beta-glucosidase activity^molecular_function;GO:0005507^copper ion binding^molecular_function;GO:0015928^fucosidase activity^molecular_function;GO:0002020^protease binding^molecular_function;GO:0042803^protein homodimerization activity^molecular_function;GO:0102483^scopolin beta-glucosidase activity^molecular_function;GO:0019137^thioglucosidase activity^molecular_function;GO:0005975^ca…
