# Supplementary material for: Metabolomics and Transcriptome Analysis of Rapeseed Under Salt Stress at Germination Stage
Source: Curr Issues Mol Biol. 2025 Jun 24;47(7):481. doi: 10.3390/cimb47070481 (PMC12293533; doi:10.3390/cimb47070481)
Supplement: Supplementary file 1 [file cimb-47-00481-s001.zip › Table S7.xlsx]

## Sheet: Sheet1
Table S7 Kmeans Analysis of DEMs.
Metabolites	Ion mode	Formula	Compounds	Class	CK	T1	Cluster	genenames
hymn00447	Positive	C10H10O4	Hydroxy-methoxycinnamate	Phenolic acids	-0.247553	-0.0617569	Sub Class 6 , 254 Metabolites	hymn00447
hymn00442	Negative	C25H26O14	Hesperetin O-malonylhexoside	Flavanones	-0.296305	-0.290053	Sub Class 6 , 254 Metabolites	hymn00442
hymn00293	Positive	C28H56NO7P	LysoPC 20:1 (2n isomer)	LPC	-0.299618	-0.284781	Sub Class 6 , 254 Metabolites	hymn00293
hymn01428	Negative	C16H12O7	Isorhamnetin	Flavonols	-0.290445	-0.290301	Sub Class 6 , 254 Metabolites	hymn01428
hymn00682	Negative	C21H28N7O17P3	NADP (Nicotinamide adenine dinucleotide phosphate)	Nucleotide and its derivates	-0.287838	-0.286665	Sub Class 6 , 254 Metabolites	hymn00682
hymn00680	Negative	C10H15N5O10P2	Adenosine 5'-Diphosphate	Nucleotides and derivatives	-0.297191	-0.291116	Sub Class 6 , 254 Metabolites	hymn00680
hymn05109	Positive	C15H22NO4+	Feruloylcholine	Alkaloids	-0.265277	-0.180266	Sub Class 6 , 254 Metabolites	hymn05109
hymn06060	Negative	C4H8N2O3	3-Ureidopropionic Acid	Organic acids	-0.282695	-0.284003	Sub Class 6 , 254 Metabolites	hymn06060
hymn03421	Negative	C7H14O7	Sedoheptulose	Saccharides and Alcohols	-0.141319	-0.2551	Sub Class 6 , 254 Metabolites	hymn03421
hymn05107	Positive	C26H50NO7P	LysoPC 18:2(isomer)	LPC	1.35523	4.66112	Sub Class 2 , 4 Metabolites	hymn05107
hymn00896	Positive	C8H11NO	L-Tyramine	Amino acids and derivatives	-0.28604	0.755507	Sub Class 5 , 20 Metabolites	hymn00896
hymn00897	Positive	C7H13NO2	1,2-N-Methylpipecolic acid	Amino acids and derivatives	-0.267753	-0.283617	Sub Class 6 , 254 Metabolites	hymn00897
hymn00894	Negative	C4H7NO4	L-AsparticAcid	Amino acids and derivatives	0.216984	-0.244655	Sub Class 9 , 33 Metabolites	hymn00894
hymn00899	Positive	C7H14NO2+	Proline betaine(ProBet)	Amino acids and derivatives	-0.288048	-0.287207	Sub Class 6 , 254 Metabolites	hymn00899
hymn07822	Negative	C4H9N3O2	3-Guanidinopropionic acid	Organic acids	-0.276253	-0.276513	Sub Class 6 , 254 Metabolites	hymn07822
hymn00742	Positive	C8H11NO	Hydroxyphenethylamine	Others	-0.292112	0.125646	Sub Class 5 , 20 Metabolites	hymn00742
hymn00593	Positive	C4H12N2	Putrescine	Alkaloids	4.1434	2.29445	Sub Class 3 , 5 Metabolites	hymn00593
hymn07766	Negative	C6H6O4	Muconic acid	Organic acids	-0.289573	0.297813	Sub Class 5 , 20 Metabolites	hymn07766
hymn07760	Negative	C11H20N2O6	L-Saccharopine	Amino acids and derivatives	-0.294857	-0.290623	Sub Class 6 , 254 Metabolites	hymn07760
hymn03647	Positive	C10H12N2O2	Acancifoliuside	Alkaloids	-0.121846	-0.229916	Sub Class 6 , 254 Metabolites	hymn03647
hymn01048	Negative	C7H7NO3	3-Aminosalicylic acid	Phenolic acids	-0.30011	-0.28733	Sub Class 6 , 254 Metabolites	hymn01048
hymn04272	Negative	C13H16O10	6-O-Galloyl-β-D-glucose	Phenolic acids	-0.247905	-0.273095	Sub Class 6 , 254 Metabolites	hymn04272
hymn01762	Negative	C9H7NO2	Indole-3-carboxylic acid	Alkaloids	-0.258349	-0.0698384	Sub Class 6 , 254 Metabolites	hymn01762
hymn01760	Negative	C9H7NO2	Indole-5-carboxylic acid	Alkaloids	-0.277552	-0.164961	Sub Class 6 , 254 Metabolites	hymn01760
hymn01767	Negative	C10H9NO3	5-Hydroxyindole-3-acetic acid	Alkaloids	-0.18633	-0.228063	Sub Class 6 , 254 Metabolites	hymn01767
hymn01766	Positive	C11H11NO2	3-Indolepropionic acid	Alkaloids	-0.298084	-0.283162	Sub Class 6 , 254 Metabolites	hymn01766
hymn01600	Negative	C8H16NO9P	N-Acetyl-D-glucosamine 1-phosphate	Others	-0.289317	-0.285203	Sub Class 6 , 254 Metabolites	hymn01600
hymn01601	Positive	C20H39NO2	N-Oleoylethanolamine	Others	0.187772	-0.0150649	Sub Class 9 , 33 Metabolites	hymn01601
hymn01561	Negative	C29H36O13	Medioresinol-acetylglucoside	Lignans	-0.279891	-0.285479	Sub Class 6 , 254 Metabolites	hymn01561
hymn00923	Negative	C6H9NO5	N-Acetylaspartate	Amino acids and derivatives	-0.287748	-0.283168	Sub Class 6 , 254 Metabolites	hymn00923
hymn00920	Positive	C8H15NO3	N-Acetyl-L-leucine	Amino acids and derivatives	-0.296115	-0.261039	Sub Class 6 , 254 Metabolites	hymn00920
hymn07811	Positive	C7H16N4O2	N-Monomethyl-L-arginine	Amino acids and derivatives	-0.26205	-0.277842	Sub Class 6 , 254 Metabolites	hymn07811
hymn02939	Positive	C28H52NO7P	LysoPC 20:3	LPC	-0.299174	-0.285051	Sub Class 6 , 254 Metabolites	hymn02939
hymn02937	Positive	C27H54NO7P	LysoPC 19:1	LPC	-0.111181	1.38	Sub Class 8 , 10 Metabolites	hymn02937
hymn02935	Positive	C27H52NO7P	LysoPC 19:2(2n isomer)	LPC	-0.301219	-0.286271	Sub Class 6 , 254 Metabolites	hymn02935
hymn02932	Positive	C25H52NO7P	LysoPC 17:0(2n isomer)	LPC	-0.281228	-0.176724	Sub Class 6 , 254 Metabolites	hymn02932
hymn02931	Positive	C25H50NO7P	LysoPC 17:1	LPC	-0.274955	-0.177187	Sub Class 6 , 254 Metabolites	hymn02931
hymn04416	Positive	C6H6O3	Pyrogallol	Others	-0.282566	-0.29213	Sub Class 6 , 254 Metabolites	hymn04416
hymn01266	Negative	C24H19O10+	Cyanidin-O-syringic acid	Anthocyanins	-0.276769	-0.1257	Sub Class 6 , 254 Metabolites	hymn01266
hymn00851	Negative	C4H6O4	D-Erythronolactone	Organic acids	-0.301219	-0.266037	Sub Class 6 , 254 Metabolites	hymn00851
hymn00857	Negative	C6H10O4	Methylglutaric acid	Organic acids	-0.291355	-0.29213	Sub Class 6 , 254 Metabolites	hymn00857
hymn00858	Negative	C5H8O5	Citramalate	Organic acids	-0.292991	-0.288731	Sub Class 6 , 254 Metabolites	hymn00858
hymn00366	Positive	C6H11NO4	2-Aminoadipic acid (L-Homoglutamic acid)	Amino acids and derivatives	0.108616	-0.241709	Sub Class 9 , 33 Metabolites	hymn00366
hymn00783	Positive	C27H56NO7P	LysoPC 19:0	LPC	-0.30041	-0.287063	Sub Class 6 , 254 Metabolites	hymn00783
hymn07730	Positive	C16H27NO14	L-Aspartic acid-O-diglucoside	Amino acids and derivatives	-0.276062	0.218467	Sub Class 5 , 20 Metabolites	hymn07730
hymn00781	Positive	C20H42NO7P	LysoPC 12:0	LPC	-0.30061	-0.288904	Sub Class 6 , 254 Metabolites	hymn00781
hymn00786	Positive	C28H54NO7P	LysoPC 20:2	LPC	-0.295778	-0.269471	Sub Class 6 , 254 Metabolites	hymn00786
hymn00785	Positive	C28H54NO7P	LysoPC 20:2(2n isomer)	LPC	-0.296505	-0.271788	Sub Class 6 , 254 Metabolites	hymn00785
hymn00789	Positive	C23H48NO7P	LysoPE 18:0	LPE	-0.293262	-0.201995	Sub Class 6 , 254 Metabolites	hymn00789
hymn01861	Negative	C7H6O4	2,3-Dihydroxybenzoic Acid	Organic acids	-0.264913	-0.272877	Sub Class 6 , 254 Metabolites	hymn01861
hymn01867	Negative	C5H10O6	D-Xylonic acid	Organic acids	2.83499	0.0404159	Sub Class 3 , 5 Metabolites	hymn01867
hymn01869	Negative	C3H4KO6P	Phosphoenolpyruvic acid	Organic acids	-0.280464	-0.287376	Sub Class 6 , 254 Metabolites	hymn01869
hymn01784	Positive	C18H30O2	Punicic acid	Free fatty acids	-0.145095	-0.214694	Sub Class 6 , 254 Metabolites	hymn01784
hymn06034	Negative	C4H6O5	3-Dehydro-L-Threonic Acid	Organic acids	1.12691	-0.192329	Sub Class 7 , 11 Metabolites	hymn06034
hymn06035	Negative	C5H8O5	3-Methylmalic acid	Organic acids	-0.283302	-0.282822	Sub Class 6 , 254 Metabolites	hymn06035
hymn00870	Negative	C18H29NO4	N-[(-)-Jasmonoyl]-(L)-Isoleucine (JA-L-Ile)	Organic acids	-0.299424	-0.291314	Sub Class 6 , 254 Metabolites	hymn00870
hymn06122	Positive	C6H11NO2	Cycloleucine	Amino acids and derivatives	0.0295993	-0.109305	Sub Class 9 , 33 Metabolites	hymn06122
hymn00877	Positive	C4H9NO2	2-Aminoisobutyric acid	Amino acids and derivatives	1.50144	0.273426	Sub Class 7 , 11 Metabolites	hymn00877
hymn05323	Positive	C33H56O14	2,3-Dihydroxypropyl-9,12,15-octadecatrienoate-hexose-hexose	Free fatty acids	-0.272839	-0.289756	Sub Class 6 , 254 Metabolites	hymn05323
hymn05321	Positive	C31H61O14N	3-Hydroxypropyl palmitate glc-glucosamine	Alkaloids	-0.273096	-0.285635	Sub Class 6 , 254 Metabolites	hymn05321
hymn02894	Positive	C21H20O11	Luteolin-4'-O-β-D-glucoside	Flavones	-0.285827	-0.234986	Sub Class 6 , 254 Metabolites	hymn02894
hymn02890	Positive	C33H56O14	1-α-Linolenoyl-glycerol-diglucoside	Glycerol ester	-0.290288	-0.290574	Sub Class 6 , 254 Metabolites	hymn02890
hymn05635	Positive	C21H20O11	Kaempferol-7-O-β-D-glucopyranoside	Flavonols	-0.290968	-0.249066	Sub Class 6 , 254 Metabolites	hymn05635
hymn05636	Positive	C21H20O11	Kaempferol-4'-O-β-D-glucopyranoside	Flavonols	-0.286979	-0.229935	Sub Class 6 , 254 Metabolites	hymn05636
hymn01190	Positive	C21H38O4	MAG(18:2)isomer1	Glycerol ester	-0.297674	-0.290999	Sub Class 6 , 254 Metabolites	hymn01190
hymn01191	Positive	C21H40O4	MAG(18:1)isomer2	Glycerol ester	-0.269971	-0.283822	Sub Class 6 , 254 Metabolites	hymn01191
hymn01620	Positive	C25H52NO7P	LysoPC 17:0	LPC	-0.276888	-0.141568	Sub Class 6 , 254 Metabolites	hymn01620
hymn00820	Positive	C11H14NO6+	Nicotinate D-ribonucleoside	Vitamins	2.00555	0.484545	Sub Class 7 , 11 Metabolites	hymn00820
hymn01194	Negative	C4H4N2O2	Uracil	Nucleotides and derivatives	-0.278612	-0.284843	Sub Class 6 , 254 Metabolites	hymn01194
hymn00355	Positive	C22H46NO7P	LysoPC 14:0	LPC	-0.294381	-0.256662	Sub Class 6 , 254 Metabolites	hymn00355
hymn01731	Negative	C10H8O3	6-Hydroxy-4-methylcoumarin	Coumarins	-0.295947	-0.257353	Sub Class 6 , 254 Metabolites	hymn01731
hymn02157	Positive	C7H13NO2	Stachydrine	Alkaloids	-0.264364	-0.284023	Sub Class 6 , 254 Metabolites	hymn02157
hymn01631	Positive	C23H46NO7P	LysoPE 18:1	LPE	-0.0506318	1.50973	Sub Class 8 , 10 Metabolites	hymn01631
hymn01630	Positive	C23H46NO7P	LysoPE 18:1(2n isomer)	LPE	-0.104349	1.26202	Sub Class 8 , 10 Metabolites	hymn01630
hymn01632	Positive	C23H48NO7P	LysoPE 18:0(2n isomer)	LPE	-0.298639	-0.272856	Sub Class 6 , 254 Metabolites	hymn01632
hymn01189	Positive	C21H38O4	MAG (18:2) isomer2	Glycerol ester	-0.00634351	-0.147571	Sub Class 9 , 33 Metabolites	hymn01189
hymn01188	Positive	C21H34O4	MAG(18:4)isomer1	Glycerol ester	-0.288515	-0.290859	Sub Class 6 , 254 Metabolites	hymn01188
hymn01187	Positive	C21H34O4	MAG(18:4)isomer2	Glycerol ester	-0.282475	-0.285706	Sub Class 6 , 254 Metabolites	hymn01187
hymn03250	Negative	C10H9NaO4	Sodium ferulate	Phenolic acids	-0.297467	-0.29213	Sub Class 6 , 254 Metabolites	hymn03250
hymn00815	Negative	C7H15O10P	D-Sedoheptuiose 7-phosphate	Saccharides and Alcohols	0.73954	-0.256886	Sub Class 9 , 33 Metabolites	hymn00815
hymn01228	Positive	C10H13N5O5	Guanosine	Nucleotides and derivatives	-0.0117261	0.718	Sub Class 5 , 20 Metabolites	hymn01228
hymn01229	Negative	C10H12N4O6	Xanthosine	Nucleotides and derivatives	-0.273712	-0.189128	Sub Class 6 , 254 Metabolites	hymn01229
hymn00957	Positive	C13H14N2O3	N-(3-Indolylacetyl)-L-alanine	Amino acids and derivatives	-0.299322	-0.285594	Sub Class 6 , 254 Metabolites	hymn00957
hymn00952	Positive	C12H16N2O3	DL-Alanyl-DL-phenylalanine	Amino acids and derivatives	-0.283091	-0.206707	Sub Class 6 , 254 Metabolites	hymn00952
hymn00950	Positive	C11H20N2O3	Pro-Leu	Amino acids and derivatives	-0.172719	0.278432	Sub Class 5 , 20 Metabolites	hymn00950
hymn03369	Negative	C16H32O3	2-hydroxyhexadecanoic acid	Organic acids	-0.159076	0.721355	Sub Class 5 , 20 Metabolites	hymn03369
hymn00947	Positive	C11H14N2O3	Glycylphenylalanine	Amino acids and derivatives	-0.165146	0.171847	Sub Class 5 , 20 Metabolites	hymn00947
hymn00108	Positive	C4H7NO2	1-Aminocyclopropane carboxylic acid	Organic acids	-0.194094	-0.272276	Sub Class 6 , 254 Metabolites	hymn00108
hymn02384	Negative	C13H12O7	p-coumaroylmalic acid	Phenolic acids	-0.296227	-0.27607	Sub Class 6 , 254 Metabolites	hymn02384
hymn01456	Negative	C23H20O13	Kaempferol-3-O-β-(2''-O-acetyl-β-D-glucuronide)	Flavonols	-0.288305	-0.284552	Sub Class 6 , 254 Metabolites	hymn01456
hymn00699	Positive	C24H22O15	Tricetin O-malonylhexoside	Flavones	-0.298769	-0.290836	Sub Class 6 , 254 Metabolites	hymn00699
hymn01820	Positive	C4H9NO2	γ-Aminobutyric acid	Organic acids	-0.0246946	-0.239638	Sub Class 9 , 33 Metabolites	hymn01820
hymn01823	Negative	C4H8O3	3-Hydroxybutyrate	Organic acids	-0.284786	-0.283549	Sub Class 6 , 254 Metabolites	hymn01823
hymn02756	Positive	C28H32O17	2'-Hydoxy,5-methoxy Genistein-4',7-O-diglucoside	Isoflavone	-0.28701	-0.282631	Sub Class 6 , 254 Metabolites	hymn02756
hymn02978	Negative	C33H35N5O5	Ergotamine	Alkaloids	-0.133645	0.610212	Sub Class 5 , 20 Metabolites	hymn02978
hymn00198	Negative	C6H12O6	D(+)-Glucose	Saccharides and Alcohols	0.076045	-0.280206	Sub Class 9 , 33 Metabolites	hymn00198
hymn00580	Positive	C10H22N2O4	Lysine butyrate	Amino acids and derivatives	-0.259757	-0.287699	Sub Class 6 , 254 Metabolites	hymn00580
hymn00583	Negative	C11H20N2O8	L-Glutamine O-hexside	Amino acids and derivatives	0.643852	-0.261071	Sub Class 9 , 33 Metabolites	hymn00583
hymn00585	Positive	C15H22N6O5S	S-Adenosylmethionine	Amino acids and derivatives	0.0804017	-0.254348	Sub Class 9 , 33 Metabolites	hymn00585
hymn00587	Positive	C16H27NO14	Aspartic acid di-O-glucoside	Amino acids and derivatives	-0.265633	0.221357	Sub Class 5 , 20 Metabolites	hymn00587
hymn01851	Positive	C6H11NO3	4-Acetamidobutyric acid	Organic acids	-0.191915	-0.277119	Sub Class 6 , 254 Metabolites	hymn01851
hymn01850	Negative	C6H6O4	Trans,trans-Muconic acid	Organic acids	-0.239008	1.80218	Sub Class 8 , 10 Metabolites	hymn01850
hymn01852	Positive	C5H11N3O2	4-Guanidinobutyric acid	Organic acids	-0.174609	-0.21608	Sub Class 6 , 254 Metabolites	hymn01852
hymn02378	Negative	C7H6O3	Salicylic acid	Phenolic acids	-0.296325	-0.289101	Sub Class 6 , 254 Metabolites	hymn02378
hymn01074	Negative	C9H10O5	Syringic acid	Phenolic acids	-0.299756	-0.268528	Sub Class 6 , 254 Metabolites	hymn01074
hymn01073	Negative	C10H10O4	Ferulic acid	Phenolic acids	-0.277567	0.120346	Sub Class 5 , 20 Metabolites	hymn01073
hymn01679	Positive	C24H26N2O13	Betanin	Alkaloids	-0.29645	-0.289807	Sub Class 6 , 254 Metabolites	hymn01679
hymn01773	Negative	C14H28O2	Myristic Acid	Free fatty acids	0.62708	2.80916	Sub Class 2 , 4 Metabolites	hymn01773
hymn00912	Negative	C6H10O5	3-Hydroxy-3-methylpentane-1,5-dioic acid	Amino acids and derivatives	-0.112991	-0.235463	Sub Class 6 , 254 Metabolites	hymn00912
hymn00917	Positive	C7H11N3O2	1-Methylhistidine	Amino acids and derivatives	-0.254434	-0.283453	Sub Class 6 , 254 Metabolites	hymn00917
hymn00915	Positive	C5H11NO3S	Methionine sulfoxide	Amino acids and derivatives	0.0622657	-0.0700535	Sub Class 9 , 33 Metabolites	hymn00915
hymn00914	Positive	C6H13NO2S	Methionine methyl ester	Amino acids and derivatives	-0.283627	-0.281762	Sub Class 6 , 254 Metabolites	hymn00914
hymn01578	Negative	C2H8NO4P	O-Phosphorylethanolamine	Others	-0.276397	-0.29072	Sub Class 6 , 254 Metabolites	hymn01578
hymn07801	Negative	C14H22N2O16P2	Uridine-5'-Diphosphate-D-Xylose	Nucleotides and derivatives	-0.229714	-0.269787	Sub Class 6 , 254 Metabolites	hymn07801
hymn07802	Negative	C5H10O5	D-Ribose	Saccharides and Alcohols	-0.292214	-0.289367	Sub Class 6 , 254 Metabolites	hymn07802
hymn07804	Negative	C5H10O4	2,3-Dihydroxy-3-Methylbutanoic Acid	Organic acids	1.23574	-0.175748	Sub Class 7 , 11 Metabolites	hymn07804
hymn07805	Negative	C7H12O5	2-Propylmalic Acid	Organic acids	-0.136668	-0.273591	Sub Class 6 , 254 Metabolites	hymn07805
hymn07808	Negative	C15H18O8	p-Coumaric acid-4-O-glucoside	Phenolic acids	-0.28935	-0.255105	Sub Class 6 , 254 Metabolites	hymn07808
hymn02440	Negative	C26H26O14	sinapoylsinapoyltartaric acid	Phenolic acids	-0.295443	-0.258733	Sub Class 6 , 254 Metabolites	hymn02440
hymn02927	Positive	C23H48NO7P	LysoPC 15:0(2n isomer)	LPC	-0.272476	-0.150364	Sub Class 6 , 254 Metabolites	hymn02927
hymn00651	Positive	C18H30O3	9-Hydroxy-10,12,15-octadecatrienoic acid	Free fatty acids	-0.218415	0.0820332	Sub Class 5 , 20 Metabolites	hymn00651
hymn01701	Negative	C6H11PO11	Glucarate O-Phosphoric acid	Saccharides and Alcohols	-0.0677479	-0.273728	Sub Class 6 , 254 Metabolites	hymn01701
hymn01700	Negative	C6H13O9P	D-Glucose 6-phosphate	Saccharides and Alcohols	0.214446	-0.206508	Sub Class 9 , 33 Metabolites	hymn01700
hymn00385	Positive	C10H14N5O7P	Adenosine 3'-monophosphate	Nucleotides and derivatives	-0.21884	-0.261424	Sub Class 6 , 254 Metabolites	hymn00385
hymn03596	Negative	C38H60O10	3-O-(2-O-Acetyl-β-D-glucopyranosyl) oleanolic acid	Terpenoids	0.23683	-0.228772	Sub Class 9 , 33 Metabolites	hymn03596
hymn01707	Positive	C12H21O11Na	Turanose	Saccharides and Alcohols	0.18132	10.6732	Sub Class 1 , 2 Metabolites	hymn01707
hymn03453	Negative	C17H30O2	Methyl 7,10-hexadecadienoate	Free fatty acids	0.0619558	-0.264871	Sub Class 9 , 33 Metabolites	hymn03453
hymn01708	Negative	C12H23O14P	Trehalose 6-phosphate	Saccharides and Alcohols	-0.29878	-0.290653	Sub Class 6 , 254 Metabolites	hymn01708
hymn00864	Negative	C7H12O5	2-Isopropylmalate	Organic acids	-0.290824	-0.261035	Sub Class 6 , 254 Metabolites	hymn00864
hymn00862	Negative	C3H7O6P	DL-Glyceraldehyde 3-phosphate	Organic acids	-0.297531	-0.281761	Sub Class 6 , 254 Metabolites	hymn00862
hymn05019	Positive	C42H52O28	Kaempferol-O-rhamnosylsophoroside-O-malonyl-glucoside	Flavonols	-0.293319	-0.29213	Sub Class 6 , 254 Metabolites	hymn05019
hymn00256	Positive	C21H20O11	Kaempferol 3-O-galactoside (Trifolin)	Flavonols	-0.287404	-0.222548	Sub Class 6 , 254 Metabolites	hymn00256
hymn07706	Negative	C5H8O5	3-Hydroxyglutaric acid	Organic acids	-0.289042	-0.286276	Sub Class 6 , 254 Metabolites	hymn07706
hymn07705	Negative	C15H30O2	13-methylmyristic acid	Free fatty acids	-0.298096	-0.266016	Sub Class 6 , 254 Metabolites	hymn07705
hymn07703	Negative	C4H7NO4	Iminodiacetic acid	Organic acids	-0.242248	-0.288884	Sub Class 6 , 254 Metabolites	hymn07703
hymn00035	Negative	C24H22O15	Quercetin-3-O-(6''-malonyl)galactoside	Flavonols	-0.298718	-0.276923	Sub Class 6 , 254 Metabolites	hymn00035
hymn00030	Negative	C15H18O8	Phenylpropionic acid-O-β-D-glucopyranoside	Phenolic acids	-0.289287	-0.254029	Sub Class 6 , 254 Metabolites	hymn00030
hymn00031	Negative	C17H20O9	Cnidioside A	Coumarins	-0.294267	-0.289494	Sub Class 6 , 254 Metabolites	hymn00031
hymn01811	Negative	C18H32O5	9,12,13-Trihyroxy-10,15-octadecadienoic acid	Free fatty acids	-0.253373	-0.0496926	Sub Class 6 , 254 Metabolites	hymn01811
hymn01813	Negative	C18H34O5	9,10,13-Trihyroxy-11-octadecadienoic acid	Free fatty acids	-0.0509352	1.38466	Sub Class 8 , 10 Metabolites	hymn01813
hymn02929	Positive	C24H48NO7P	LysoPC 16:1(2n isomer)	LPC	-0.104434	0.450548	Sub Class 5 , 20 Metabolites	hymn02929
hymn07792	Positive	C15H21NO7	N-benzoyl-2-aminoethyl-β-D-glucopyranoside	Others	-0.218761	-0.27146	Sub Class 6 , 254 Metabolites	hymn07792
hymn07796	Positive	C7H16N4O2	Arginine methyl ester	Amino acids and derivatives	-0.264759	-0.278137	Sub Class 6 , 254 Metabolites	hymn07796
hymn07797	Positive	C5H11N3O	4-Guanidinobutanal	Amino acids and derivatives	0.00787516	-0.109361	Sub Class 9 , 33 Metabolites	hymn07797
hymn04579	Positive	C6H13NO2	6-Deoxyfagomine	Alkaloids	1.38833	0.536181	Sub Class 7 , 11 Metabolites	hymn04579
hymn01702	Negative	C12H22O11	Isomaltulose	Saccharides and Alcohols	-0.254905	-0.278446	Sub Class 6 , 254 Metabolites	hymn01702
hymn01106	Negative	C16H18O8	3-O-p-Coumaroyl quinic acid	Phenolic acids	-0.298768	-0.284144	Sub Class 6 , 254 Metabolites	hymn01106
hymn03144	Positive	C27H30O16	Luteolin-di-O-glucoside	Flavones	-0.0719435	-0.1627	Sub Class 9 , 33 Metabolites	hymn03144
hymn07840	Negative	C5H9NO4	L-threo-3-Methylaspartate	Amino acids and derivatives	-0.176176	-0.273921	Sub Class 6 , 254 Metabolites	hymn07840
hymn07841	Negative	C15H18O8	Ferulic acid-1-O-glucoside	Phenolic acids	-0.288992	-0.251254	Sub Class 6 , 254 Metabolites	hymn07841
hymn07842	Positive	C9H20N2O2	Trimethyllysine	Others	1.36788	0.0735478	Sub Class 7 , 11 Metabolites	hymn07842
hymn04056	Negative	C13H16O10	2-O-Galloyl-β-D-glucose	Phenolic acids	-0.293209	-0.286874	Sub Class 6 , 254 Metabolites	hymn04056
hymn01037	Negative	C7H6O3	4-Hydroxybenzoic acid	Phenolic acids	-0.27487	-0.21587	Sub Class 6 , 254 Metabolites	hymn01037
hymn04113	Positive	C14H19NO7	Ehretioside	Alkaloids	-0.277034	-0.279198	Sub Class 6 , 254 Metabolites	hymn04113
hymn00614	Negative	C8H7NO3	2-(Formylamino)benzoic acid	Phenolic acids	-0.295852	-0.249369	Sub Class 6 , 254 Metabolites	hymn00614
hymn01219	Negative	C9H12N2O6	β-Pseudouridine	Nucleotides and derivatives	-0.29517	-0.252029	Sub Class 6 , 254 Metabolites	hymn01219
hymn01218	Negative	C9H12N2O6	Uridine	Nucleotides and derivatives	-0.282093	-0.233171	Sub Class 6 , 254 Metabolites	hymn01218
hymn01749	Positive	C16H18O9	Scopolin	Coumarins	0.376123	-0.154921	Sub Class 9 , 33 Metabolites	hymn01749
hymn02146	Positive	C22H22O12	Tamarixin	Flavonols	-0.265524	-0.271599	Sub Class 6 , 254 Metabolites	hymn02146
hymn00618	Negative	C10H10O4	Isoferulic Acid	Phenolic acids	-0.274611	0.120886	Sub Class 5 , 20 Metabolites	hymn00618
hymn01216	Positive	C10H14N2O5	Thymidine	Nucleotides and derivatives	-0.298913	-0.284023	Sub Class 6 , 254 Metabolites	hymn01216
hymn00948	Positive	C11H13NO4	N-Acetyl-L-tyrosine	Amino acids and derivatives	-0.272909	-0.202609	Sub Class 6 , 254 Metabolites	hymn00948
hymn03496	Negative	C6H10O4	2,2-Dimethylsuccinic acid	Phenolic acids	-0.233783	-0.288008	Sub Class 6 , 254 Metabolites	hymn03496
hymn01192	Positive	C21H40O4	MAG(18:1)isomer1	Glycerol ester	-0.265382	-0.281715	Sub Class 6 , 254 Metabolites	hymn01192
hymn01193	Positive	C4H5N3O	Cytosine	Nucleotides and derivatives	-0.283433	-0.280248	Sub Class 6 , 254 Metabolites	hymn01193
hymn01626	Positive	C21H44NO7P	LysoPE 16:0(2n isomer)	LPE	-0.0182596	1.74403	Sub Class 8 , 10 Metabolites	hymn01626
hymn01627	Positive	C21H44NO7P	LysoPE 16:0	LPE	-0.0177071	1.72986	Sub Class 8 , 10 Metabolites	hymn01627
hymn01624	Positive	C26H54NO7P	LysoPC 18:0(2n isomer)	LPC	-0.297314	-0.265882	Sub Class 6 , 254 Metabolites	hymn01624
hymn01625	Positive	C19H40NO7P	LysoPE 14:0	LPE	-0.297334	-0.265833	Sub Class 6 , 254 Metabolites	hymn01625
hymn01628	Positive	C23H44NO7P	LysoPE 18:2(2n isomer)	LPE	0.0206067	0.851236	Sub Class 5 , 20 Metabolites	hymn01628
hymn02780	Negative	C27H34O12	Eucommin A	Lignans	-0.286644	-0.288928	Sub Class 6 , 254 Metabolites	hymn02780
hymn01584	Negative	C6H8O6	D-Glucurono-6,3-lactone	Others	-0.219544	-0.282899	Sub Class 6 , 254 Metabolites	hymn01584
hymn05973	Negative	C16H11N2NaO4S	Shikonin	Alkaloids	-0.296985	-0.266626	Sub Class 6 , 254 Metabolites	hymn05973
hymn05694	Positive	C10H8O4	Isoscopoletin (6-hydroxy-7-methoxycoumarin)	Coumarins	-0.216129	-0.266601	Sub Class 6 , 254 Metabolites	hymn05694
hymn07839	Negative	C4H9O7P	D-Erythrose-4-phosphate	Saccharides and Alcohols	-0.291479	-0.289144	Sub Class 6 , 254 Metabolites	hymn07839
hymn07838	Negative	C3H7O6P	Dihydroxyacetone phosphate	Saccharides and Alcohols	-0.296762	-0.269885	Sub Class 6 , 254 Metabolites	hymn07838
hymn07831	Negative	C6H10O8	D-Saccharic acid	Saccharides and Alcohols	-0.294136	-0.287354	Sub Class 6 , 254 Metabolites	hymn07831
hymn07832	Negative	C6H14NO8P	D-Glucosamine 1-phosphate	Saccharides and Alcohols	-0.288395	-0.290023	Sub Class 6 , 254 Metabolites	hymn07832
hymn07835	Negative	C5H8O5	2-Hydroxyglutaric Acid	Organic acids	-0.282584	-0.280671	Sub Class 6 , 254 Metabolites	hymn07835
hymn00460	Positive	C27H30O16	Luteolin 3',7-di-O-glucoside	Flavones	-0.299986	-0.287742	Sub Class 6 , 254 Metabolites	hymn00460
hymn05184	Negative	C30H48O4	pomolic acid	Triterpene	-0.277796	-0.276222	Sub Class 6 , 254 Metabolites	hymn05184
hymn01445	Positive	C21H20O11	Kaempferol-3-O-glucoside (Astragalin)	Flavonols	-0.286497	-0.238881	Sub Class 6 , 254 Metabolites	hymn01445
hymn01443	Negative	C21H20O11	Kaempferol-7-O-glucoside	Flavonols	-0.298426	-0.283322	Sub Class 6 , 254 Metabolites	hymn01443
hymn06043	Negative	C18H34O5	9,12,13-TriHOME; 9(S),12(S),13(S)-Trihydroxy-10(E)-octadecenoic acid	Free fatty acids	0.117022	2.35152	Sub Class 8 , 10 Metabolites	hymn06043
hymn06042	Negative	C9H8O3	3-Hydroxycinnamic Acid	Phenolic acids	-0.291902	-0.20658	Sub Class 6 , 254 Metabolites	hymn06042
hymn06041	Negative	C7H6O3	2,5-Dihydroxybenzaldehyde	Phenolic acids	-0.293612	-0.263639	Sub Class 6 , 254 Metabolites	hymn06041
hymn06040	Negative	C7H12O5	3-Isopropylmalic Acid	Organic acids	-0.130467	-0.270068	Sub Class 6 , 254 Metabolites	hymn06040
hymn01699	Negative	C6H13O9P	Glucose-1-phosphate	Saccharides and Alcohols	0.114625	-0.191494	Sub Class 9 , 33 Metabolites	hymn01699
hymn01697	Negative	C6H12O7	Gluconic acid	Saccharides and Alcohols	0.153543	-0.2427	Sub Class 9 , 33 Metabolites	hymn01697
hymn01696	Negative	C6H10O7	D-Glucoronic acid	Saccharides and Alcohols	-0.282534	-0.29213	Sub Class 6 , 254 Metabolites	hymn01696
hymn01691	Negative	C6H12O6	Inositol	Saccharides and Alcohols	-0.263098	-0.274069	Sub Class 6 , 254 Metabolites	hymn01691
hymn02964	Positive	C25H48NO7P	LysoPE 20:2(2n isomer)	LPE	-0.300203	-0.28725	Sub Class 6 , 254 Metabolites	hymn02964
hymn02965	Positive	C25H48NO7P	LysoPE 20:2	LPE	-0.300307	-0.286791	Sub Class 6 , 254 Metabolites	hymn02965
hymn00767	Positive	C9H15N3O2S	Ergothioneine	Others	-0.247531	-0.290193	Sub Class 6 , 254 Metabolites	hymn00767
hymn07697	Negative	C6H10O5	1,6-anhydro-β-D-glucose	Saccharides and Alcohols	-0.2791	-0.289533	Sub Class 6 , 254 Metabolites	hymn07697
hymn00166	Negative	C15H14O5	Afzelechin (3,5,7,4'-Tetrahydroxyflavan)	Flavanones	-0.30025	-0.286609	Sub Class 6 , 254 Metabolites	hymn00166
hymn07698	Negative	C4H8O5	D-Threonic Acid	Saccharides and Alcohols	-0.207846	-0.285888	Sub Class 6 , 254 Metabolites	hymn07698
hymn01848	Negative	C4H6O5	Malic acid	Organic acids	4.972	0.268762	Sub Class 3 , 5 Metabolites	hymn01848
hymn01842	Positive	C6H13NO2	6-Aminocaproic acid	Organic acids	3.22309	0.516226	Sub Class 3 , 5 Metabolites	hymn01842
hymn01846	Negative	C6H12O3	(S)-(-)-2-Hydroxyisocaproic acid	Organic acids	-0.296618	-0.272867	Sub Class 6 , 254 Metabolites	hymn01846
hymn07743	Positive	C12H17N4OS+	Thiamine (Vitamin B1)	Vitamins	-0.17954	-0.252529	Sub Class 6 , 254 Metabolites	hymn07743
hymn07742	Positive	C14H19NO9	4-Pyridoxic acid-O-glucoside	Vitamins	-0.272463	-0.279442	Sub Class 6 , 254 Metabolites	hymn07742
hymn07746	Negative	C19H27NO12	Anthranilate-1-O-Sophoroside	Phenolic acids	-0.264641	-0.287078	Sub Class 6 , 254 Metabolites	hymn07746
hymn01127	Negative	C17H24O11	Oleoside 11-methyl ester	Phenolic acids	-0.279371	-0.283269	Sub Class 6 , 254 Metabolites	hymn01127
hymn07749	Negative	C11H20N2O8	L-Glutamine-O-glycoside	Amino acids and derivatives	0.702878	-0.269835	Sub Class 9 , 33 Metabolites	hymn07749
hymn03109	Negative	C16H20O9	Feruloyl glucose	Phenolic acids	-0.293816	-0.247206	Sub Class 6 , 254 Metabolites	hymn03109
hymn01120	Negative	C17H20O9	Chlorogenic acid methyl ester	Phenolic acids	-0.296166	-0.264989	Sub Class 6 , 254 Metabolites	hymn01120
hymn03107	Negative	C15H18O8	p-Coumaric acid-O-glycoside	Phenolic acids	-0.291053	-0.26101	Sub Class 6 , 254 Metabolites	hymn03107
hymn00488	Positive	C27H48O9	MGMG (18:2) isomer1	Glycerol ester	-0.245607	-0.274462	Sub Class 6 , 254 Metabolites	hymn00488
hymn05912	Negative	C14H20O9	Koaburaside	Phenolic acids	-0.252406	-0.261759	Sub Class 6 , 254 Metabolites	hymn05912
hymn00481	Positive	C21H36O4	MAG (18:3) isomer2	Glycerol ester	-0.280584	-0.281353	Sub Class 6 , 254 Metabolites	hymn00481
hymn00483	Positive	C21H36O4	MAG (18:3) isomer4	Glycerol ester	-0.266854	-0.272699	Sub Class 6 , 254 Metabolites	hymn00483
hymn00484	Positive	C21H36O4	MAG (18:3) isomer3	Glycerol ester	-0.0228271	-0.178455	Sub Class 9 , 33 Metabolites	hymn00484
hymn01664	Positive	C7H16NO2	Acetylcholine	Alkaloids	-0.143893	-0.251365	Sub Class 6 , 254 Metabolites	hymn01664
hymn01660	Positive	C7H7NO2	Trigonelline	Alkaloids	-0.292535	-0.29213	Sub Class 6 , 254 Metabolites	hymn01660
hymn01547	Positive	C8H20NO6P	Choline alfoscerate	Alkaloids	0.0413279	-0.104562	Sub Class 9 , 33 Metabolites	hymn01547
hymn00906	Positive	C6H9N3O2	L-Histidine	Amino acids and derivatives	9.28441	3.58751	Sub Class 4 , 4 Metabolites	hymn00906
hymn01556	Negative	C26H32O11	Terpineol monO-glucoside	Lignans	-0.217141	-0.277542	Sub Class 6 , 254 Metabolites	hymn01556
hymn00902	Positive	C5H9NO4	O-Acetylserine	Amino acids and derivatives	0.0955527	-0.246784	Sub Class 9 , 33 Metabolites	hymn00902
hymn00903	Positive	C5H9NO4	L-Glutamic acid	Amino acids and derivatives	2.8224	0.340201	Sub Class 3 , 5 Metabolites	hymn00903
hymn01146	Negative	C22H28O13	5-O-p-Coumaroyl quinic acid O-hexoside	Phenolic acids	-0.295875	-0.289016	Sub Class 6 , 254 Metabolites	hymn01146
hymn01061	Negative	C10H10O3	Trans-4-Hydroxycinnamic Acid Methyl Ester	Phenolic acids	-0.299171	-0.29101	Sub Class 6 , 254 Metabolites	hymn01061
hymn01063	Positive	C10H10O3	Methyl p-coumarate	Phenolic acids	-0.299452	-0.291014	Sub Class 6 , 254 Metabolites	hymn01063
hymn01067	Negative	C10H12O3	Coniferyl alcohol	Phenolic acids	-0.298035	-0.281632	Sub Class 6 , 254 Metabolites	hymn01067
hymn02955	Positive	C22H46NO7P	LysoPE 17:0	LPE	-0.298996	-0.268451	Sub Class 6 , 254 Metabolites	hymn02955
hymn02954	Positive	C22H44NO7P	LysoPE 17:1	LPE	-0.28957	-0.247783	Sub Class 6 , 254 Metabolites	hymn02954
hymn02951	Positive	C21H42NO7P	LysoPE 16:1(2n isomer)	LPE	-0.266097	-0.137633	Sub Class 6 , 254 Metabolites	hymn02951
hymn02953	Positive	C22H44NO7P	LysoPE 17:1(2n isomer)	LPE	-0.292858	-0.25081	Sub Class 6 , 254 Metabolites	hymn02953
hymn02952	Positive	C21H42NO7P	LysoPE 16:1	LPE	-0.282536	-0.187119	Sub Class 6 , 254 Metabolites	hymn02952
hymn01244	Negative	C9H14N2O12P2	Uridine 5'-diphosphate	Nucleotides and derivatives	-0.29455	-0.288729	Sub Class 6 , 254 Metabolites	hymn01244
hymn01246	Negative	C15H24N2O17P2	Uridine 5'-diphospho-D-glucose	Nucleotides and derivatives	-0.0524679	-0.235564	Sub Class 9 , 33 Metabolites	hymn01246
hymn01715	Positive	C8H11NO3	Pyridoxine	Vitamins	-0.288943	-0.245067	Sub Class 6 , 254 Metabolites	hymn01715
hymn01248	Positive	C21H27N7O14P2	Nicotinic acid adenine dinucleotide	Nucleotides and derivatives	-0.282925	-0.281609	Sub Class 6 , 254 Metabolites	hymn01248
hymn00873	Negative	C3H4O4	Malonic acid	Organic acids	-0.291039	-0.285499	Sub Class 6 , 254 Metabolites	hymn00873
hymn00876	Positive	C4H9NO2	N,N-Dimethylglycine	Amino acids and derivatives	-0.090586	-0.238606	Sub Class 6 , 254 Metabolites	hymn00876
hymn06088	Positive	C10H18N2O5	L-Isoleucyl-L-Aspartate	Amino acids and derivatives	-0.22121	-0.0371415	Sub Class 6 , 254 Metabolites	hymn06088
hymn00431	Positive	C33H60O14	DGMG (18:1)	Glycerol ester	-0.269596	-0.279236	Sub Class 6 , 254 Metabolites	hymn00431
hymn00433	Positive	C33H58O14	DGMG (18:2) isomer2	Glycerol ester	-0.290759	-0.288117	Sub Class 6 , 254 Metabolites	hymn00433
hymn00434	Positive	C33H58O14	DGMG (18:2) isomer3	Glycerol ester	-0.281439	-0.288416	Sub Class 6 , 254 Metabolites	hymn00434
hymn00436	Negative	C17H14O7	Di-O-methylquercetin	Flavonols	-0.115226	1.01763	Sub Class 8 , 10 Metabolites	hymn00436
hymn00286	Positive	C6H14ClNO2S	L-Methionine methyl ester	Amino acids and derivatives	-0.279377	-0.279557	Sub Class 6 , 254 Metabolites	hymn00286
hymn01804	Negative	C18H32O4	13-Oxo-9-hydroxy-10-octadecenoic acid	Free fatty acids	-0.290199	-0.284959	Sub Class 6 , 254 Metabolites	hymn01804
hymn01805	Negative	C18H34O4	9,10-Dihydroxy-12-octadecenoic acid	Free fatty acids	-0.2996	-0.286186	Sub Class 6 , 254 Metabolites	hymn01805
hymn00884	Positive	C4H9NO3	L-(-)-Threonine	Amino acids and derivatives	0.953984	-0.116586	Sub Class 7 , 11 Metabolites	hymn00884
hymn01829	Negative	C4H4O4	Fumaric acid	Organic acids	-0.28976	-0.289959	Sub Class 6 , 254 Metabolites	hymn01829
hymn01356	Positive	C21H20O11	Luteolin-7-O-glucoside(Cynaroside)	Flavones	-0.0381228	-0.119798	Sub Class 9 , 33 Metabolites	hymn01356
hymn01930	Negative	C4H8O5	Threonate	Saccharides and Alcohols	-0.220965	-0.287403	Sub Class 6 , 254 Metabolites	hymn01930
hymn07711	Negative	C6H14O5	L-Fucitol	Saccharides and Alcohols	0.0130285	-0.266556	Sub Class 9 , 33 Metabolites	hymn07711
hymn07713	Positive	C4H9NO2	Methyl 3-aminopropanoate	Amino acids and derivatives	0.789211	0.0614976	Sub Class 7 , 11 Metabolites	hymn07713
hymn07714	Negative	C5H10O5	DL-Xylose	Saccharides and Alcohols	-0.287961	-0.290377	Sub Class 6 , 254 Metabolites	hymn07714
hymn07715	Negative	C6H8O6	Erythorbic Acid; Isoascorbic Acid	Vitamins	0.0907064	-0.256235	Sub Class 9 , 33 Metabolites	hymn07715
hymn01053	Positive	C9H8O3	p-Coumaric acid	Phenolic acids	-0.298625	-0.276695	Sub Class 6 , 254 Metabolites	hymn01053
hymn02871	Negative	C16H20O9	5-O-feruloyl-L-arabinose	Saccharides and Alcohols	-0.275159	-0.287788	Sub Class 6 , 254 Metabolites	hymn02871
hymn03657	Negative	C19H32O16	Di-O-Glucose-quinic acid	Phenolic acids	-0.266258	-0.28295	Sub Class 6 , 254 Metabolites	hymn03657
hymn03155	Positive	C27H30O16	Kaempferol-C-glucoside-O-glucoside	Flavonoid carbonoside	-0.283713	-0.242758	Sub Class 6 , 254 Metabolites	hymn03155
hymn01623	Positive	C26H54NO7P	LysoPC 18:0	LPC	-0.19371	0.335077	Sub Class 5 , 20 Metabolites	hymn01623
hymn00376	Negative	C16H16O9	6,7-dihydroxycoumarin 7-O-quinic acid	Coumarins	-0.241965	-0.259035	Sub Class 6 , 254 Metabolites	hymn00376
hymn01204	Positive	C5H5N5O	Guanine	Nucleotides and derivatives	-0.252607	0.164338	Sub Class 5 , 20 Metabolites	hymn01204
hymn01205	Negative	C5H4N4O2	Xanthine	Nucleotides and derivatives	-0.297125	-0.243545	Sub Class 6 , 254 Metabolites	hymn01205
hymn01206	Positive	C6H7N5O	7-Methylguanine	Nucleotides and derivatives	-0.255422	-0.262229	Sub Class 6 , 254 Metabolites	hymn01206
hymn01200	Positive	C5H4N4O	Hypoxanthine	Nucleotides and derivatives	-0.295591	-0.26867	Sub Class 6 , 254 Metabolites	hymn01200
hymn00834	Negative	C16H16O9	Esculetin 7-O-quinic acid	Coumarins	-0.247306	-0.257684	Sub Class 6 , 254 Metabolites	hymn00834
hymn01616	Positive	C23H48NO7P	LysoPC 15:0	LPC	-0.278793	-0.188068	Sub Class 6 , 254 Metabolites	hymn01616
hymn01615	Positive	C23H46NO7P	LysoPC 15:1	LPC	-0.296729	-0.272949	Sub Class 6 , 254 Metabolites	hymn01615
hymn01614	Positive	C22H46NO7P	LysoPC 14:0(2n isomer)	LPC	-0.282281	-0.194583	Sub Class 6 , 254 Metabolites	hymn01614
hymn01613	Positive	C18H39NO3	4-Hydroxysphinganine	Sphingolipids	-0.206412	-0.0217213	Sub Class 6 , 254 Metabolites	hymn01613
hymn00934	Positive	C7H16N4O2	H-HomoArg-OH	Amino acids and derivatives	-0.233231	-0.27346	Sub Class 6 , 254 Metabolites	hymn00934
hymn00931	Positive	C8H16N2O3	N-Glycyl-L-leucine	Amino acids and derivatives	-0.227361	-0.0098966	Sub Class 6 , 254 Metabolites	hymn00931
hymn00933	Positive	C8H16N2O3	Glycylisoleucine	Amino acids and derivatives	-0.258325	-0.127538	Sub Class 6 , 254 Metabolites	hymn00933
hymn00932	Positive	C8H16N2O3	N6-Acetyl-L-lysine	Amino acids and derivatives	-0.236808	-0.279867	Sub Class 6 , 254 Metabolites	hymn00932
hymn05762	Positive	C26H30O11	Phellamurin	Flavanols	-0.267976	-0.28483	Sub Class 6 , 254 Metabolites	hymn05762
hymn01110	Positive	C16H18O8	Trans-3-O-p-coumaric quinic acid	Phenolic acids	-0.2984	-0.278534	Sub Class 6 , 254 Metabolites	hymn01110
hymn07821	Negative	C6H10O8	D-Galactaric acid	Saccharides and Alcohols	0.0236121	-0.214133	Sub Class 9 , 33 Metabolites	hymn07821
hymn07827	Negative	C10H7NO3	N-Acetylisatin	Alkaloids	-0.244373	-0.2679	Sub Class 6 , 254 Metabolites	hymn07827
hymn01116	Negative	C16H18O9	Chlorogenic acid	Phenolic acids	0.677394	0.161923	Sub Class 9 , 33 Metabolites	hymn01116
hymn01479	Positive	C30H32O20	Quercetin-5-O-malonylhexosyl-hexoside	Flavonols	-0.297742	-0.29213	Sub Class 6 , 254 Metabolites	hymn01479
hymn00477	Positive	C21H40O4	MAG (18:1) isomer2	Glycerol ester	-0.271402	-0.283669	Sub Class 6 , 254 Metabolites	hymn00477
hymn00578	Negative	C13H13NO2	3-(2-Naphthyl)-D-alanine	Amino acids and derivatives	-0.300058	-0.285137	Sub Class 6 , 254 Metabolites	hymn00578
hymn00576	Negative	C7H11NO5	N-Acetyl-L-glutamic acid	Amino acids and derivatives	-0.295584	-0.26325	Sub Class 6 , 254 Metabolites	hymn00576
hymn00478	Positive	C21H38O4	MAG (18:2)	Glycerol ester	-0.00564931	-0.147549	Sub Class 9 , 33 Metabolites	hymn00478
hymn00570	Negative	C3H7NO2S	L-Cysteine	Amino acids and derivatives	-0.301219	-0.279809	Sub Class 6 , 254 Metabolites	hymn00570
hymn01475	Positive	C27H30O17	6-Hydroxykaempferol-3,6-O-Diglucoside	Flavonols	-0.298963	-0.284255	Sub Class 6 , 254 Metabolites	hymn01475
hymn00572	Positive	C5H12N2O2	L-Ornithine	Amino acids and derivatives	-0.301219	-0.264886	Sub Class 6 , 254 Metabolites	hymn00572
hymn01373	Negative	C23H22O14	Tricin O-saccharic acid	Flavones	-0.289857	-0.285128	Sub Class 6 , 254 Metabolites	hymn01373
hymn00676	Positive	C11H15N5O5	N2-methylguanosine	Nucleotides and derivatives	-0.298727	-0.280551	Sub Class 6 , 254 Metabolites	hymn00676
hymn00678	Positive	C16H23N5O5	Isopentenyladenine-7-N-glucoside	Nucleotides and derivatives	-0.264308	1.02048	Sub Class 8 , 10 Metabolites	hymn00678
hymn06051	Positive	C6H13NO2S	L-Homomethionine	Amino acids and derivatives	2.16683	0.587801	Sub Class 7 , 11 Metabolites	hymn06051
hymn06053	Positive	C8H8O	(S)-2-Phenyloxirane	Others	-0.301219	0.0232516	Sub Class 6 , 254 Metabolites	hymn06053
hymn01682	Negative	C5H10O5	D-(-)-Arabinose	Saccharides and Alcohols	-0.289382	-0.290561	Sub Class 6 , 254 Metabolites	hymn01682
hymn01685	Negative	C5H12O5	Ribitol	Saccharides and Alcohols	-0.295161	-0.291409	Sub Class 6 , 254 Metabolites	hymn01685
hymn06119	Negative	C5H8O5	D-Arabinono-1,4-lactone	Saccharides and Alcohols	-0.286753	-0.287792	Sub Class 6 , 254 Metabolites	hymn06119
hymn06118	Negative	C12H22O11	Lactobiose	Saccharides and Alcohols	-0.232658	-0.271163	Sub Class 6 , 254 Metabolites	hymn06118
hymn02990	Negative	C14H20O7	Salidroside	Phenolic acids	-0.297544	-0.277541	Sub Class 6 , 254 Metabolites	hymn02990
hymn00791	Positive	C5H11N	Piperidine	Alkaloids	1.07118	0.384664	Sub Class 7 , 11 Metabolites	hymn00791
hymn00793	Positive	C5H9NO3	5-Aminolevulinate	Alkaloids	7.40603	3.36557	Sub Class 4 , 4 Metabolites	hymn00793
hymn07722	Positive	C8H18N4O2	NG,NG-Dimethyl-L-arginine	Amino acids and derivatives	-0.185397	-0.259244	Sub Class 6 , 254 Metabolites	hymn07722
hymn00794	Positive	C5H15NO4P+	O-Phosphocholine	Alkaloids	-0.00112681	-0.285377	Sub Class 9 , 33 Metabolites	hymn00794
hymn07729	Positive	C11H15N5O5	N7-Methylguanosine	Nucleotides and derivatives	-0.301219	-0.281066	Sub Class 6 , 254 Metabolites	hymn07729
hymn00798	Positive	C14H20NO3+	4-Coumaroylcholine	Alkaloids	-0.225398	-0.254388	Sub Class 6 , 254 Metabolites	hymn00798
hymn02428	Negative	C20H20O14	1,6-Di-O-galloyl-glucose	Phenolic acids	-0.300247	-0.289268	Sub Class 6 , 254 Metabolites	hymn02428
hymn01878	Negative	C6H10O7	D-Galacturonic acid(Gal A)	Organic acids	-0.277729	-0.286161	Sub Class 6 , 254 Metabolites	hymn01878
hymn01877	Negative	C7H12O6	Quinic Acid	Organic acids	-0.141678	-0.263396	Sub Class 6 , 254 Metabolites	hymn01877
hymn01876	Negative	C6H8O7	Citric Acid	Organic acids	6.62574	0.139451	Sub Class 4 , 4 Metabolites	hymn01876
hymn07756	Negative	C23H22O14	Tricin-7-O-saccharic acid	Flavones	-0.289482	-0.283991	Sub Class 6 , 254 Metabolites	hymn07756
hymn07752	Negative	C25H26O14	Hesperetin-7-O-(6''-malonyl)glucoside	Flavanones	-0.297012	-0.289233	Sub Class 6 , 254 Metabolites	hymn07752
hymn04690	Negative	C18H32O15	Solatriose	Saccharides and Alcohols	-0.176577	-0.286575	Sub Class 6 , 254 Metabolites	hymn04690
hymn04691	Negative	C6H8O6	L-Ascorbic acid	Vitamins	1.6221	-0.0916824	Sub Class 7 , 11 Metabolites	hymn04691
hymn03111	Negative	C17H22O10	Sinapic acid-glycoside	Phenolic acids	-0.176966	-0.269178	Sub Class 6 , 254 Metabolites	hymn03111
hymn01233	Positive	C12H17N5O5	2-(Dimethylamino)guanosine	Nucleotides and derivatives	-0.256353	-0.16279	Sub Class 6 , 254 Metabolites	hymn01233
hymn01617	Positive	C24H46NO7P	LysoPC 16:2(2n isomer)	LPC	-0.284143	-0.23675	Sub Class 6 , 254 Metabolites	hymn01617
hymn00498	Positive	C14H20N2O3	N-Feruloyl putrescine	Alkaloids	0.792333	2.81545	Sub Class 2 , 4 Metabolites	hymn00498
hymn00499	Positive	C25H28N2O8	N-hexosyl-p-coumaroyl serotonin	Alkaloids	-0.281645	-0.279354	Sub Class 6 , 254 Metabolites	hymn00499
hymn05319	Positive	C21H48N3O9P	Bis(N,N-diethylethanaminium)-2-acetamido-1,5-anhydro-2-deoxy-1-[-hydroxy(phosphonato)methyl]-D-glucitol	Alkaloids	-0.169121	0.459998	Sub Class 5 , 20 Metabolites	hymn05319
hymn05312	Positive	C26H52NO7P	LysoPC 18:1	LPC	2.56438	9.15572	Sub Class 1 , 2 Metabolites	hymn05312
hymn05313	Positive	C24H48NO7P	LysoPC 16:1	LPC	-0.0971097	0.450697	Sub Class 5 , 20 Metabolites	hymn05313
hymn01559	Negative	C28H34O12	Pinoresinol-acetylglucose	Lignans	-0.298661	-0.275178	Sub Class 6 , 254 Metabolites	hymn01559
hymn02889	Positive	C33H56O14	2-γ-Linolenoyl-glycerol-diglucoside	Glycerol ester	-0.288568	-0.29028	Sub Class 6 , 254 Metabolites	hymn02889
hymn01656	Positive	C5H11NO2	Betaine	Alkaloids	-0.0567048	-0.17466	Sub Class 9 , 33 Metabolites	hymn01656
hymn01655	Positive	C5H13NO	Choline	Alkaloids	5.75155	2.6989	Sub Class 4 , 4 Metabolites	hymn01655
hymn01551	Negative	C20H22O6	Pinoresinol	Lignans	-0.296531	-0.289135	Sub Class 6 , 254 Metabolites	hymn01551
hymn02880	Positive	C25H30N2O6	Diferuloylcadaverine	Alkaloids	-0.29951	-0.29213	Sub Class 6 , 254 Metabolites	hymn02880
hymn02886	Positive	C27H46O9	1-α-Linolenoyl-glycerol-glucoside	Glycerol ester	-0.287345	-0.288463	Sub Class 6 , 254 Metabolites	hymn02886
hymn02885	Positive	C27H46O9	2-γ-Linolenoyl-glycerol-glucoside	Glycerol ester	-0.286638	-0.288552	Sub Class 6 , 254 Metabolites	hymn02885
hymn01084	Negative	C12H14O5	Methyl sinapate	Phenolic acids	-0.25806	-0.265376	Sub Class 6 , 254 Metabolites	hymn01084
hymn01082	Negative	C11H12O5	Sinapic acid	Phenolic acids	-0.206283	0.308117	Sub Class 5 , 20 Metabolites	hymn01082
hymn01595	Negative	C11H22N2O4S	(R)-Pantetheine	Others	-0.293196	-0.288412	Sub Class 6 , 254 Metabolites	hymn01595
hymn05647	Negative	C26H34O11	(-)-isolariciresinol 4-O-β-D-glucopyranoside	Lignans	-0.294218	-0.29213	Sub Class 6 , 254 Metabolites	hymn05647
hymn01156	Negative	C23H30O14	5-O-Feruloyl quinic acid glucoside	Phenolic acids	-0.298085	-0.290959	Sub Class 6 , 254 Metabolites	hymn01156
hymn01157	Negative	C23H30O14	3-O-Feruloyl quinic acid glucoside	Phenolic acids	-0.298392	-0.290867	Sub Class 6 , 254 Metabolites	hymn01157
hymn01618	Positive	C24H50NO7P	LysoPC 16:0(2n isomer)	LPC	0.934595	4.52534	Sub Class 2 , 4 Metabolites	hymn01618
hymn02940	Positive	C28H56NO7P	LysoPC 20:1	LPC	-0.296852	-0.250804	Sub Class 6 , 254 Metabolites	hymn02940
hymn06090	Negative	C8H16O6	Dambonitol	Saccharides and Alcohols	-0.270914	-0.27995	Sub Class 6 , 254 Metabolites	hymn06090
hymn06092	Negative	C21H28O14	1-O-Caffeoyl-(6-O-glucosyl)-β-D-glucose	Phenolic acids	0.029025	-0.123295	Sub Class 9 , 33 Metabolites	hymn06092
hymn00635	Negative	C19H27NO12	Anthranilate O-hexosyl-O-hexoside	Phenolic acids	-0.259874	-0.286867	Sub Class 6 , 254 Metabolites	hymn00635
hymn02948	Positive	C20H42NO7P	LysoPE 15:0(2n isomer)	LPE	-0.297344	-0.256673	Sub Class 6 , 254 Metabolites	hymn02948
hymn02949	Positive	C20H42NO7P	LysoPE 15:0	LPE	-0.296874	-0.259418	Sub Class 6 , 254 Metabolites	hymn02949
hymn05965	Positive	C8H14N3O7P	5-aminoimidazole ribonucleotide	Nucleotides and derivatives	-0.211218	-0.280184	Sub Class 6 , 254 Metabolites	hymn05965
hymn01721	Positive	C14H19NO9	4-Pyridoxic acid O-hexoside	Vitamins	-0.275374	-0.280675	Sub Class 6 , 254 Metabolites	hymn01721
hymn00805	Positive	C25H28N2O8	Nb-Trans-p-Coumaroylserotonin Glucoside	Alkaloids	-0.280481	-0.279465	Sub Class 6 , 254 Metabolites	hymn00805
hymn05968	Positive	C4H7N	Pyrroline	Alkaloids	-0.29494	-0.212969	Sub Class 6 , 254 Metabolites	hymn05968
hymn01238	Positive	C11H15N2O8P	β-Nicotinamide mononucleotide	Nucleotides and derivatives	-0.211638	-0.279927	Sub Class 6 , 254 Metabolites	hymn01238
hymn01729	Negative	C9H6O3	4-Hydroxycoumarin	Coumarins	-0.299998	-0.285535	Sub Class 6 , 254 Metabolites	hymn01729
hymn00964	Positive	C13H16N2O5	Asp-phe	Amino acids and derivatives	-0.259262	-0.155429	Sub Class 6 , 254 Metabolites	hymn00964
